# Supplementary material for: Mutations in tumor signaling, metastases, and synthetic lethality establish distinct patterns
Source: PLoS Comput Biol. 2025 Aug 4;21(8):e1013351. doi: 10.1371/journal.pcbi.1013351 (PMC12342271; doi:10.1371/journal.pcbi.1013351)
Supplement: S1 Table — (XLSX) [file pcbi.1013351.s002.xlsx]

## Sheet: Table S1
Table S1: Statistics of co-existing mutations on different proteins.
Mut1	Mut2	DoubleMut#	OnlyMut1	OnlyMut2	RemainingTumor#	AllTumor#VAF>	p_val	OddsR	Reject	q_val	Log2_OR	Tendency	Function1	Function2	MutType1	MutType2	Function	MutType	Doublet	SharePathway
ACVR1_R206	BCOR_N1459	3	14	141	58890	59048	9.41912e-06	89.4985	TRUE	0.00108841	6.48379	Co-occurence	OG	TSG	Driver	Passenger	OG+TSG	Driver+Passenger	ACVR1_R206+BCOR_N1459	AtLeastOneNoPathway
ACVR1_R206	FGFR2_S252	3	14	80	58951	59048	1.7952e-06	157.904	TRUE	0.000342211	7.30291	Co-occurence	OG	OG	Driver	Driver	OG+OG	Driver+Driver	ACVR1_R206+FGFR2_S252	NotShareSignalingPath
ACVR1_R206	PIK3CA_E545	3	14	1617	57414	59048	0.010511	7.60853	TRUE	0.0133251	2.92762	Co-occurence	OG	OG	Driver	Driver	OG+OG	Driver+Driver	ACVR1_R206+PIK3CA_E545	NotShareSignalingPath
ACVR1_R206	PIK3CA_R88	4	13	161	58870	59048	1.3599e-07	112.508	TRUE	4.7162e-05	6.81389	Co-occurence	OG	OG	Driver	Driver	OG+OG	Driver+Driver	ACVR1_R206+PIK3CA_R88	NotShareSignalingPath
AGO2_A603	KRAS_A146	3	7	239	58799	59048	7.98718e-06	105.438	TRUE	0.00108841	6.72024	Co-occurence	Not_OG_TSG	OG	Passenger	Driver	OG+Not_OG_TSG	Driver+Passenger	AGO2_A603+KRAS_A146	AtLeastOneNoPathway
AGO2_A603	MSH3_K383	3	7	56	58982	59048	1.1313e-07	451.393	TRUE	4.16714e-05	8.81824	Co-occurence	Not_OG_TSG	TSG	Passenger	Passenger	TSG+Not_OG_TSG	Passenger+Passenger	AGO2_A603+MSH3_K383	AtLeastOneNoPathway
AGO2_A603	PTEN_K267	6	4	82	58956	59048	1.92445e-15	1078.46	TRUE	7.92641e-12	10.0748	Co-occurence	Not_OG_TSG	TSG	Passenger	Driver	TSG+Not_OG_TSG	Driver+Passenger	AGO2_A603+PTEN_K267	AtLeastOneNoPathway
AGO2_A603	PTEN_N323	3	7	87	58951	59048	4.07701e-07	290.399	TRUE	0.000108693	8.18189	Co-occurence	Not_OG_TSG	TSG	Passenger	Passenger	TSG+Not_OG_TSG	Passenger+Passenger	AGO2_A603+PTEN_N323	AtLeastOneNoPathway
AGO2_A603	RNF43_G659	3	7	183	58855	59048	3.63093e-06	137.834	TRUE	0.000599821	7.10679	Co-occurence	Not_OG_TSG	TSG	Passenger	Passenger	TSG+Not_OG_TSG	Passenger+Passenger	AGO2_A603+RNF43_G659	AtLeastOneNoPathway
AGO2_A603	TCF7L2_K485	3	7	65	58973	59048	1.74263e-07	388.833	TRUE	5.65818e-05	8.60301	Co-occurence	Not_OG_TSG	TSG	Passenger	Passenger	TSG+Not_OG_TSG	Passenger+Passenger	AGO2_A603+TCF7L2_K485	AtLeastOneNoPathway
AKT1_D323	BRAF_V600	3	10	2054	56981	59048	0.00928905	8.32244	TRUE	0.0119281	3.05701	Co-occurence	OG	OG	Driver	Driver	OG+OG	Driver+Driver	AKT1_D323+BRAF_V600	ShareSignalingPath
AKT1_E17	APC_R1450	5	533	293	58217	59048	0.202905	1.86391	TRUE	0.20981	0.898332	Co-occurence	OG	TSG	Driver	Driver	OG+TSG	Driver+Driver	AKT1_E17+APC_R1450	NotShareSignalingPath
AKT1_E17	APC_T1556	4	534	230	58280	59048	0.166353	1.89806	TRUE	0.172977	0.924527	Co-occurence	OG	TSG	Driver	Passenger	OG+TSG	Driver+Passenger	AKT1_E17+APC_T1556	NotShareSignalingPath
AKT1_E17	B2M_L15	3	535	68	58442	59048	0.027234	4.8193	TRUE	0.0314631	2.26882	Co-occurence	OG	TSG	Driver	Passenger	OG+TSG	Driver+Passenger	AKT1_E17+B2M_L15	AtLeastOneNoPathway
AKT1_E17	BCOR_N1459	6	532	138	58372	59048	0.00215202	4.77051	TRUE	0.00337495	2.25414	Co-occurence	OG	TSG	Driver	Passenger	OG+TSG	Driver+Passenger	AKT1_E17+BCOR_N1459	AtLeastOneNoPathway
AKT1_E17	BRAF_V600	26	512	2031	56479	59048	0.0965923	1.41215	TRUE	0.103653	0.497892	Co-occurence	OG	OG	Driver	Driver	OG+OG	Driver+Driver	AKT1_E17+BRAF_V600	ShareSignalingPath
AKT1_E17	CDH1_Q23	3	535	71	58439	59048	0.0302828	4.61543	TRUE	0.034775	2.20646	Co-occurence	OG	TSG	Driver	Passenger	OG+TSG	Driver+Passenger	AKT1_E17+CDH1_Q23	ShareSignalingPath
AKT1_E17	CTCF_Y226	4	534	2	58508	59048	1.00759e-07	219.131	TRUE	3.77663e-05	7.77565	Co-occurence	OG	TSG	Driver	Passenger	OG+TSG	Driver+Passenger	AKT1_E17+CTCF_Y226	AtLeastOneNoPathway
AKT1_E17	CTNNB1_D32	8	530	157	58353	59048	0.000148366	5.61019	TRUE	0.00108841	2.48805	Co-occurence	OG	OG	Driver	Driver	OG+OG	Driver+Driver	AKT1_E17+CTNNB1_D32	ShareSignalingPath
AKT1_E17	CTNNB1_G34	6	532	104	58406	59048	0.000535608	6.33379	TRUE	0.00127942	2.66307	Co-occurence	OG	OG	Driver	Driver	OG+OG	Driver+Driver	AKT1_E17+CTNNB1_G34	ShareSignalingPath
AKT1_E17	CTNNB1_S33	10	528	188	58322	59048	1.59676e-05	5.87544	TRUE	0.00108841	2.5547	Co-occurence	OG	OG	Driver	Driver	OG+OG	Driver+Driver	AKT1_E17+CTNNB1_S33	ShareSignalingPath
AKT1_E17	CTNNB1_T41	3	535	135	58375	59048	0.132215	2.42471	TRUE	0.139053	1.27781	Co-occurence	OG	OG	Driver	Driver	OG+OG	Driver+Driver	AKT1_E17+CTNNB1_T41	ShareSignalingPath
AKT1_E17	ESR1_D538	6	532	96	58414	59048	0.00035792	6.86255	TRUE	0.00109546	2.77874	Co-occurence	OG	OG	Driver	Driver	OG+OG	Driver+Driver	AKT1_E17+ESR1_D538	ShareSignalingPath
AKT1_E17	ESR1_Y537	7	531	119	58391	59048	0.000166426	6.46848	TRUE	0.00108841	2.69343	Co-occurence	OG	OG	Driver	Driver	OG+OG	Driver+Driver	AKT1_E17+ESR1_Y537	ShareSignalingPath
AKT1_E17	FGFR2_S252	3	535	80	58430	59048	0.0404552	4.09556	TRUE	0.045557	2.03406	Co-occurence	OG	OG	Driver	Driver	OG+OG	Driver+Driver	AKT1_E17+FGFR2_S252	ShareSignalingPath
AKT1_E17	GATA3_M293	3	535	32	58478	59048	0.00396402	10.2473	TRUE	0.00564202	3.35717	Co-occurence	OG	Not_OG_TSG	Driver	Passenger	OG+Not_OG_TSG	Driver+Passenger	AKT1_E17+GATA3_M293	AtLeastOneNoPathway
AKT1_E17	GATA3_P408	3	535	109	58401	59048	0.0830826	3.00442	TRUE	0.0896574	1.58709	Co-occurence	OG	Not_OG_TSG	Driver	Passenger	OG+Not_OG_TSG	Driver+Passenger	AKT1_E17+GATA3_P408	AtLeastOneNoPathway
AKT1_E17	KRAS_G12	20	518	5906	52604	59048	4.84917e-08	0.343895	TRUE	2.22475e-05	-1.53996	Mutual Exclusivity	OG	OG	Driver	Driver	OG+OG	Driver+Driver	AKT1_E17+KRAS_G12	ShareSignalingPath
AKT1_E17	KRAS_G13	4	534	800	57710	59048	0.263072	0.540356	TRUE	0.270402	-0.888018	Mutual Exclusivity	OG	OG	Driver	Driver	OG+OG	Driver+Driver	AKT1_E17+KRAS_G13	ShareSignalingPath
AKT1_E17	MAP3K1_R273	3	535	28	58482	59048	0.00279668	11.712	TRUE	0.00419495	3.54992	Co-occurence	OG	TSG	Driver	Passenger	OG+TSG	Driver+Passenger	AKT1_E17+MAP3K1_R273	ShareSignalingPath
AKT1_E17	MTOR_E1799	3	535	9	58501	59048	0.000155649	36.4492	TRUE	0.00108841	5.18782	Co-occurence	OG	OG	Driver	Driver	OG+OG	Driver+Driver	AKT1_E17+MTOR_E1799	ShareSignalingPath
AKT1_E17	NRAS_Q61	3	535	1045	57465	59048	0.0305695	0.308358	TRUE	0.0350817	-1.69732	Mutual Exclusivity	OG	OG	Driver	Driver	OG+OG	Driver+Driver	AKT1_E17+NRAS_Q61	ShareSignalingPath
AKT1_E17	PIK3CA_E545	4	534	1616	56894	59048	0.00197721	0.26372	TRUE	0.00314651	-1.92292	Mutual Exclusivity	OG	OG	Driver	Driver	OG+OG	Driver+Driver	AKT1_E17+PIK3CA_E545	ShareSignalingPath
AKT1_E17	PIK3CA_H1047	4	534	2064	56446	59048	7.6324e-05	0.204853	TRUE	0.00108841	-2.28734	Mutual Exclusivity	OG	OG	Driver	Driver	OG+OG	Driver+Driver	AKT1_E17+PIK3CA_H1047	ShareSignalingPath
AKT1_E17	RNF43_G659	4	534	182	58328	59048	0.0911962	2.40063	TRUE	0.0980104	1.26341	Co-occurence	OG	TSG	Driver	Passenger	OG+TSG	Driver+Passenger	AKT1_E17+RNF43_G659	NotShareSignalingPath
AKT1_E17	RUNX1_D96	3	535	17	58493	59048	0.000763958	19.294	TRUE	0.00154177	4.27008	Co-occurence	OG	TSG	Driver	Passenger	OG+TSG	Driver+Passenger	AKT1_E17+RUNX1_D96	AtLeastOneNoPathway
AKT1_E17	SF3B1_K700	4	534	193	58317	59048	0.106682	2.26338	TRUE	0.113241	1.17848	Co-occurence	OG	OG	Driver	Driver	OG+OG	Driver+Driver	AKT1_E17+SF3B1_K700	AtLeastOneNoPathway
AKT1_E17	SOX17_S403	3	535	11	58499	59048	0.000254054	29.8211	TRUE	0.00108841	4.89826	Co-occurence	OG	TSG	Driver	Passenger	OG+TSG	Driver+Passenger	AKT1_E17+SOX17_S403	NotShareSignalingPath
AKT1_E17	TP53_R248	5	533	1505	57005	59048	0.0125656	0.35532	TRUE	0.015603	-1.49281	Mutual Exclusivity	OG	TSG	Driver	Driver	OG+TSG	Driver+Driver	AKT1_E17+TP53_R248	ShareSignalingPath
AKT1_E17	TP53_R273	10	528	1671	56839	59048	0.192295	0.644223	TRUE	0.199135	-0.634368	Mutual Exclusivity	OG	TSG	Driver	Driver	OG+TSG	Driver+Driver	AKT1_E17+TP53_R273	ShareSignalingPath
AKT1_E17	TP53_S241	5	533	262	58248	59048	0.0986362	2.08556	TRUE	0.105637	1.06043	Co-occurence	OG	TSG	Driver	Driver	OG+TSG	Driver+Driver	AKT1_E17+TP53_S241	ShareSignalingPath
AKT1_L52	PIK3CA_H1047	4	19	2064	56961	59048	0.00779697	5.80998	TRUE	0.0102206	2.53853	Co-occurence	OG	OG	Driver	Driver	OG+OG	Driver+Driver	AKT1_L52+PIK3CA_H1047	ShareSignalingPath
AKT1_Q79	KRAS_G12	3	8	5923	53114	59048	0.0903103	3.36278	TRUE	0.097076	1.74965	Co-occurence	OG	OG	Driver	Driver	OG+OG	Driver+Driver	AKT1_Q79+KRAS_G12	ShareSignalingPath
AKT1_W80	PIK3CA_E545	3	7	1617	57421	59048	0.00214044	15.2189	TRUE	0.00335684	3.92779	Co-occurence	OG	OG	Driver	Driver	OG+OG	Driver+Driver	AKT1_W80+PIK3CA_E545	ShareSignalingPath
AKT2_E17	BRAF_V600	5	6	2052	56985	59048	1.97847e-05	23.1421	TRUE	0.00108841	4.53245	Co-occurence	OG	OG	Driver	Driver	OG+OG	Driver+Driver	AKT2_E17+BRAF_V600	ShareSignalingPath
ALK_A1280	KRAS_G12	3	3	5923	53119	59048	0.0160019	8.96826	TRUE	0.0193496	3.16483	Co-occurence	OG	OG	Passenger	Driver	OG+OG	Driver+Passenger	ALK_A1280+KRAS_G12	AtLeastOneNoPathway
ALK_A1280	SMAD4_R361	3	3	274	58768	59048	2.02123e-06	214.482	TRUE	0.00037868	7.74471	Co-occurence	OG	TSG	Passenger	Driver	OG+TSG	Driver+Passenger	ALK_A1280+SMAD4_R361	AtLeastOneNoPathway
ALOX12B_L451	BRAF_V600	3	15	2054	56976	59048	0.0232899	5.54781	TRUE	0.0272196	2.47192	Co-occurence	Not_OG_TSG	OG	Passenger	Driver	OG+Not_OG_TSG	Driver+Passenger	ALOX12B_L451+BRAF_V600	AtLeastOneNoPathway
ALOX12B_L451	JAK1_K860	3	15	72	58958	59048	1.584e-06	163.772	TRUE	0.00030935	7.35555	Co-occurence	Not_OG_TSG	Not_OG_TSG	Passenger	Passenger	Not_OG_TSG+Not_OG_TSG	Passenger+Passenger	ALOX12B_L451+JAK1_K860	AtLeastOneNoPathway
ALOX12B_L451	RNF43_G659	6	12	180	58850	59048	1.6204e-11	163.472	TRUE	3.06182e-08	7.3529	Co-occurence	Not_OG_TSG	TSG	Passenger	Passenger	TSG+Not_OG_TSG	Passenger+Passenger	ALOX12B_L451+RNF43_G659	AtLeastOneNoPathway
AMER1_F173	RNF43_G659	4	4	182	58858	59048	6.60673e-09	323.396	TRUE	5.49172e-06	8.33716	Co-occurence	TSG	TSG	Passenger	Passenger	TSG+TSG	Passenger+Passenger	AMER1_F173+RNF43_G659	AtLeastOneNoPathway
AMER1_R353	APC_S1465	3	9	130	58906	59048	2.42141e-06	151.041	TRUE	0.000441604	7.2388	Co-occurence	TSG	TSG	Passenger	Passenger	TSG+TSG	Passenger+Passenger	AMER1_R353+APC_S1465	AtLeastOneNoPathway
AMER1_R353	KRAS_G12	4	8	5922	53114	59048	0.0259309	4.48446	TRUE	0.03008	2.16494	Co-occurence	TSG	OG	Passenger	Driver	OG+TSG	Driver+Passenger	AMER1_R353+KRAS_G12	AtLeastOneNoPathway
AMER1_R353	KRAS_G13	3	9	801	58235	59048	0.000504791	24.2343	TRUE	0.00122642	4.59898	Co-occurence	TSG	OG	Passenger	Driver	OG+TSG	Driver+Passenger	AMER1_R353+KRAS_G13	AtLeastOneNoPathway
AMER1_R358	APC_R1450	7	8	291	58742	59048	4.82989e-13	176.63	TRUE	1.25568e-09	7.46458	Co-occurence	TSG	TSG	Passenger	Driver	TSG+TSG	Driver+Passenger	AMER1_R358+APC_R1450	AtLeastOneNoPathway
AMER1_R358	APC_T1556	3	12	231	58802	59048	2.69885e-05	63.6385	TRUE	0.00108841	5.99183	Co-occurence	TSG	TSG	Passenger	Passenger	TSG+TSG	Passenger+Passenger	AMER1_R358+APC_T1556	AtLeastOneNoPathway
AMER1_R358	KRAS_G12	5	10	5921	53112	59048	0.0128978	4.48505	TRUE	0.015949	2.16513	Co-occurence	TSG	OG	Passenger	Driver	OG+TSG	Driver+Passenger	AMER1_R358+KRAS_G12	AtLeastOneNoPathway
AMER1_R497	KRAS_G12	5	5	5921	53117	59048	0.00165984	8.97095	TRUE	0.00272739	3.16526	Co-occurence	TSG	OG	Passenger	Driver	OG+TSG	Driver+Passenger	AMER1_R497+KRAS_G12	AtLeastOneNoPathway
AMER1_R531	KRAS_G12	3	7	5923	53115	59048	0.0707943	3.84325	TRUE	0.0774159	1.94233	Co-occurence	TSG	OG	Passenger	Driver	OG+TSG	Driver+Passenger	AMER1_R531+KRAS_G12	AtLeastOneNoPathway
AMER1_R586	KRAS_G12	6	2	5920	53120	59048	2.38524e-05	26.9189	TRUE	0.00108841	4.75055	Co-occurence	TSG	OG	Passenger	Driver	OG+TSG	Driver+Passenger	AMER1_R586+KRAS_G12	AtLeastOneNoPathway
APC_A1358	KRAS_G12	4	9	5922	53113	59048	0.034543	3.98612	TRUE	0.0392472	1.99498	Co-occurence	TSG	OG	Passenger	Driver	OG+TSG	Driver+Passenger	APC_A1358+KRAS_G12	NotShareSignalingPath
APC_A1492	KRAS_A146	3	25	239	58781	59048	0.000206471	29.5135	TRUE	0.00108841	4.8833	Co-occurence	TSG	OG	Driver	Driver	OG+TSG	Driver+Driver	APC_A1492+KRAS_A146	NotShareSignalingPath
APC_A1492	KRAS_G12	8	20	5918	53102	59048	0.00504935	3.58919	TRUE	0.00696112	1.84366	Co-occurence	TSG	OG	Driver	Driver	OG+TSG	Driver+Driver	APC_A1492+KRAS_G12	NotShareSignalingPath
APC_A1492	KRAS_G13	7	21	797	58223	59048	7.80422e-08	24.3509	TRUE	3.09948e-05	4.6059	Co-occurence	TSG	OG	Driver	Driver	OG+TSG	Driver+Driver	APC_A1492+KRAS_G13	NotShareSignalingPath
APC_C1578	KRAS_G12	4	1	5922	53121	59048	0.000466096	35.8804	TRUE	0.00120642	5.16513	Co-occurence	TSG	OG	Passenger	Driver	OG+TSG	Driver+Passenger	APC_C1578+KRAS_G12	NotShareSignalingPath
APC_D1486	KRAS_G12	6	9	5920	53113	59048	0.00228815	5.98119	TRUE	0.00353865	2.58043	Co-occurence	TSG	OG	Passenger	Driver	OG+TSG	Driver+Passenger	APC_D1486+KRAS_G12	NotShareSignalingPath
APC_D849	KRAS_G12	5	12	5921	53110	59048	0.0224416	3.7374	TRUE	0.0263039	1.90204	Co-occurence	TSG	OG	Driver	Driver	OG+TSG	Driver+Driver	APC_D849+KRAS_G12	NotShareSignalingPath
APC_D849	TP53_R273	3	14	1678	57353	59048	0.0116175	7.32415	TRUE	0.0145814	2.87266	Co-occurence	TSG	TSG	Driver	Driver	TSG+TSG	Driver+Driver	APC_D849+TP53_R273	ShareSignalingPath
APC_E1156	KRAS_G12	3	4	5923	53118	59048	0.0259313	6.72607	TRUE	0.03008	2.74976	Co-occurence	TSG	OG	Passenger	Driver	OG+TSG	Driver+Passenger	APC_E1156+KRAS_G12	NotShareSignalingPath
APC_E1257	KRAS_G12	3	1	5923	53121	59048	0.00373734	26.9058	TRUE	0.00537292	4.74984	Co-occurence	TSG	OG	Passenger	Driver	OG+TSG	Driver+Passenger	APC_E1257+KRAS_G12	NotShareSignalingPath
APC_E1295	FBXW7_R505	3	24	189	58832	59048	9.34567e-05	38.9101	TRUE	0.00108841	5.28207	Co-occurence	TSG	TSG	Passenger	Driver	TSG+TSG	Driver+Passenger	APC_E1295+FBXW7_R505	AtLeastOneNoPathway
APC_E1295	KRAS_G12	6	21	5920	53101	59048	0.0477182	2.56279	TRUE	0.0532471	1.35772	Co-occurence	TSG	OG	Passenger	Driver	OG+TSG	Driver+Passenger	APC_E1295+KRAS_G12	NotShareSignalingPath
APC_E1295	TP53_R273	5	22	1676	57345	59048	0.000889837	7.77623	TRUE	0.00171635	2.95907	Co-occurence	TSG	TSG	Passenger	Driver	TSG+TSG	Driver+Passenger	APC_E1295+TP53_R273	ShareSignalingPath
APC_E1306	KRAS_G12	14	36	5912	53086	59048	0.000293827	3.49197	TRUE	0.00108841	1.80404	Co-occurence	TSG	OG	Driver	Driver	OG+TSG	Driver+Driver	APC_E1306+KRAS_G12	NotShareSignalingPath
APC_E1306	NRAS_Q61	4	46	1044	57954	59048	0.0119072	4.82709	TRUE	0.0148971	2.27115	Co-occurence	TSG	OG	Driver	Driver	OG+TSG	Driver+Driver	APC_E1306+NRAS_Q61	NotShareSignalingPath
APC_E1306	TP53_G245	3	47	613	58385	59048	0.0154049	6.07945	TRUE	0.0186971	2.60394	Co-occurence	TSG	TSG	Driver	Driver	TSG+TSG	Driver+Driver	APC_E1306+TP53_G245	ShareSignalingPath
APC_E1306	TP53_R213	3	47	609	58389	59048	0.0151418	6.1198	TRUE	0.0184023	2.61348	Co-occurence	TSG	TSG	Driver	Driver	TSG+TSG	Driver+Driver	APC_E1306+TP53_R213	ShareSignalingPath
APC_E1306	TP53_R248	3	47	1507	57491	59048	0.135763	2.43506	TRUE	0.142316	1.28396	Co-occurence	TSG	TSG	Driver	Driver	TSG+TSG	Driver+Driver	APC_E1306+TP53_R248	ShareSignalingPath
APC_E1306	TP53_R273	5	45	1676	57322	59048	0.0136494	3.80019	TRUE	0.0167581	1.92607	Co-occurence	TSG	TSG	Driver	Driver	TSG+TSG	Driver+Driver	APC_E1306+TP53_R273	ShareSignalingPath
APC_E1306	TP53_R282	4	46	619	58379	59048	0.00192462	8.20103	TRUE	0.00308033	3.0358	Co-occurence	TSG	TSG	Driver	Driver	TSG+TSG	Driver+Driver	APC_E1306+TP53_R282	ShareSignalingPath
APC_E1309	BRAF_G466	3	241	86	58718	59048	0.00609398	8.49918	TRUE	0.0082077	3.08732	Co-occurence	TSG	OG	Driver	Driver	OG+TSG	Driver+Driver	APC_E1309+BRAF_G466	NotShareSignalingPath
APC_E1309	FBXW7_R465	5	239	271	58533	59048	0.00602189	4.5186	TRUE	0.00812849	2.17587	Co-occurence	TSG	TSG	Driver	Driver	TSG+TSG	Driver+Driver	APC_E1309+FBXW7_R465	AtLeastOneNoPathway
APC_E1309	FBXW7_R505	4	240	188	58616	59048	0.00852423	5.19645	TRUE	0.0110483	2.37753	Co-occurence	TSG	TSG	Driver	Driver	TSG+TSG	Driver+Driver	APC_E1309+FBXW7_R505	AtLeastOneNoPathway
APC_E1309	FBXW7_S582	3	241	40	58764	59048	0.000761217	18.2876	TRUE	0.00153765	4.19279	Co-occurence	TSG	TSG	Driver	Passenger	TSG+TSG	Driver+Passenger	APC_E1309+FBXW7_S582	AtLeastOneNoPathway
APC_E1309	KRAS_A146	10	234	232	58572	59048	8.21385e-08	10.7891	TRUE	3.24458e-05	3.43151	Co-occurence	TSG	OG	Driver	Driver	OG+TSG	Driver+Driver	APC_E1309+KRAS_A146	NotShareSignalingPath
APC_E1309	KRAS_G12	64	180	5862	52942	59048	4.67117e-13	3.21116	TRUE	1.2341e-09	1.68309	Co-occurence	TSG	OG	Driver	Driver	OG+TSG	Driver+Driver	APC_E1309+KRAS_G12	NotShareSignalingPath
APC_E1309	KRAS_G13	13	231	791	58013	59048	3.57863e-05	4.12743	TRUE	0.00108841	2.04525	Co-occurence	TSG	OG	Driver	Driver	OG+TSG	Driver+Driver	APC_E1309+KRAS_G13	NotShareSignalingPath
APC_E1309	NRAS_G12	5	239	279	58525	59048	0.00677308	4.38843	TRUE	0.00903738	2.13371	Co-occurence	TSG	OG	Driver	Driver	OG+TSG	Driver+Driver	APC_E1309+NRAS_G12	NotShareSignalingPath
APC_E1309	NRAS_G13	3	241	135	58669	59048	0.0198536	5.40977	TRUE	0.0235138	2.43557	Co-occurence	TSG	OG	Driver	Driver	OG+TSG	Driver+Driver	APC_E1309+NRAS_G13	NotShareSignalingPath
APC_E1309	PIK3CA_E545	13	231	1607	57197	59048	0.0268505	2.00304	TRUE	0.0310749	1.00219	Co-occurence	TSG	OG	Driver	Driver	OG+TSG	Driver+Driver	APC_E1309+PIK3CA_E545	NotShareSignalingPath
APC_E1309	PIK3CA_H1047	4	240	2064	56740	59048	0.157993	0.458172	TRUE	0.16494	-1.12604	Mutual Exclusivity	TSG	OG	Driver	Driver	OG+TSG	Driver+Driver	APC_E1309+PIK3CA_H1047	NotShareSignalingPath
APC_E1309	PIK3CA_N345	3	241	292	58512	59048	0.123872	2.4944	TRUE	0.130712	1.31869	Co-occurence	TSG	OG	Driver	Driver	OG+TSG	Driver+Driver	APC_E1309+PIK3CA_N345	NotShareSignalingPath
APC_E1309	PIK3CA_Q546	3	241	257	58547	59048	0.0936958	2.8358	TRUE	0.100599	1.50376	Co-occurence	TSG	OG	Driver	Driver	OG+TSG	Driver+Driver	APC_E1309+PIK3CA_Q546	NotShareSignalingPath
APC_E1309	PIK3CA_R88	3	241	162	58642	59048	0.03143	4.50607	TRUE	0.0358832	2.17187	Co-occurence	TSG	OG	Driver	Driver	OG+TSG	Driver+Driver	APC_E1309+PIK3CA_R88	NotShareSignalingPath
APC_E1309	TP53_C135	3	241	231	58573	59048	0.0735758	3.15638	TRUE	0.0803828	1.65827	Co-occurence	TSG	TSG	Driver	Driver	TSG+TSG	Driver+Driver	APC_E1309+TP53_C135	ShareSignalingPath
APC_E1309	TP53_C176	3	241	329	58475	59048	0.159015	2.21248	TRUE	0.165991	1.14566	Co-occurence	TSG	TSG	Driver	Driver	TSG+TSG	Driver+Driver	APC_E1309+TP53_C176	ShareSignalingPath
APC_E1309	TP53_G245	8	236	608	58196	59048	0.00437488	3.24465	TRUE	0.00614808	1.69806	Co-occurence	TSG	TSG	Driver	Driver	TSG+TSG	Driver+Driver	APC_E1309+TP53_G245	ShareSignalingPath
APC_E1309	TP53_H179	6	238	399	58405	59048	0.00707188	3.69021	TRUE	0.00936994	1.8837	Co-occurence	TSG	TSG	Driver	Driver	TSG+TSG	Driver+Driver	APC_E1309+TP53_H179	ShareSignalingPath
APC_E1309	TP53_I195	3	241	208	58596	59048	0.0576171	3.50678	TRUE	0.063656	1.81015	Co-occurence	TSG	TSG	Driver	Driver	TSG+TSG	Driver+Driver	APC_E1309+TP53_I195	ShareSignalingPath
APC_E1309	TP53_R175	22	222	1187	57617	59048	8.82809e-09	4.81027	TRUE	7.1144e-06	2.26612	Co-occurence	TSG	TSG	Driver	Driver	TSG+TSG	Driver+Driver	APC_E1309+TP53_R175	ShareSignalingPath
APC_E1309	TP53_R196	3	241	373	58431	59048	0.204148	1.95002	TRUE	0.211068	0.963488	Co-occurence	TSG	TSG	Driver	Driver	TSG+TSG	Driver+Driver	APC_E1309+TP53_R196	ShareSignalingPath
APC_E1309	TP53_R248	15	229	1495	57309	59048	0.00169525	2.51095	TRUE	0.00276636	1.32823	Co-occurence	TSG	TSG	Driver	Driver	TSG+TSG	Driver+Driver	APC_E1309+TP53_R248	ShareSignalingPath
APC_E1309	TP53_R273	22	222	1659	57145	59048	2.35421e-06	3.41351	TRUE	0.000429562	1.77126	Co-occurence	TSG	TSG	Driver	Driver	TSG+TSG	Driver+Driver	APC_E1309+TP53_R273	ShareSignalingPath
APC_E1309	TP53_R282	9	235	614	58190	59048	0.00125068	3.62957	TRUE	0.00218618	1.8598	Co-occurence	TSG	TSG	Driver	Driver	TSG+TSG	Driver+Driver	APC_E1309+TP53_R282	ShareSignalingPath
APC_E1309	TP53_R306	3	241	255	58549	59048	0.0920746	2.85814	TRUE	0.0988775	1.51508	Co-occurence	TSG	TSG	Driver	Driver	TSG+TSG	Driver+Driver	APC_E1309+TP53_R306	ShareSignalingPath
APC_E1309	TP53_R337	3	241	175	58629	59048	0.0380206	4.17041	TRUE	0.0430181	2.06019	Co-occurence	TSG	TSG	Driver	Driver	TSG+TSG	Driver+Driver	APC_E1309+TP53_R337	ShareSignalingPath
APC_E1309	TP53_R342	4	240	414	58390	59048	0.0962156	2.35064	TRUE	0.103256	1.23306	Co-occurence	TSG	TSG	Driver	Driver	TSG+TSG	Driver+Driver	APC_E1309+TP53_R342	ShareSignalingPath
APC_E1309	TP53_Y126	3	241	97	58707	59048	0.00839438	7.53394	TRUE	0.0109046	2.91341	Co-occurence	TSG	TSG	Driver	Driver	TSG+TSG	Driver+Driver	APC_E1309+TP53_Y126	ShareSignalingPath
APC_E1309	TP53_Y205	3	241	140	58664	59048	0.0217806	5.21612	TRUE	0.0255865	2.38298	Co-occurence	TSG	TSG	Driver	Driver	TSG+TSG	Driver+Driver	APC_E1309+TP53_Y205	ShareSignalingPath
APC_E1317	KRAS_G12	6	18	5920	53104	59048	0.0280679	2.99009	TRUE	0.0323575	1.58019	Co-occurence	TSG	OG	Passenger	Driver	OG+TSG	Driver+Passenger	APC_E1317+KRAS_G12	NotShareSignalingPath
APC_E1317	TP53_R175	5	19	1204	57820	59048	0.000109702	12.6377	TRUE	0.00108841	3.65966	Co-occurence	TSG	TSG	Passenger	Driver	TSG+TSG	Driver+Passenger	APC_E1317+TP53_R175	ShareSignalingPath
APC_E1322	KRAS_A146	3	51	239	58755	59048	0.00144528	14.461	TRUE	0.00244083	3.85409	Co-occurence	TSG	OG	Passenger	Driver	OG+TSG	Driver+Passenger	APC_E1322+KRAS_A146	NotShareSignalingPath
APC_E1322	KRAS_G12	16	38	5910	53084	59048	5.25382e-05	3.78192	TRUE	0.00108841	1.91912	Co-occurence	TSG	OG	Passenger	Driver	OG+TSG	Driver+Passenger	APC_E1322+KRAS_G12	NotShareSignalingPath
APC_E1322	PIK3CA_H1047	5	49	2063	56931	59048	0.0402817	2.81594	TRUE	0.0453876	1.49362	Co-occurence	TSG	OG	Passenger	Driver	OG+TSG	Driver+Passenger	APC_E1322+PIK3CA_H1047	NotShareSignalingPath
APC_E1322	TP53_R175	5	49	1204	57790	59048	0.00492451	4.89779	TRUE	0.00680889	2.29213	Co-occurence	TSG	TSG	Passenger	Driver	TSG+TSG	Driver+Passenger	APC_E1322+TP53_R175	ShareSignalingPath
APC_E1322	TP53_R248	3	51	1507	57487	59048	0.159885	2.24392	TRUE	0.166796	1.16602	Co-occurence	TSG	TSG	Passenger	Driver	TSG+TSG	Driver+Passenger	APC_E1322+TP53_R248	ShareSignalingPath
APC_E1322	TP53_R273	3	51	1678	57316	59048	0.198781	2.00925	TRUE	0.205658	1.00666	Co-occurence	TSG	TSG	Passenger	Driver	TSG+TSG	Driver+Passenger	APC_E1322+TP53_R273	ShareSignalingPath
APC_E1345	TP53_R175	3	15	1206	57824	59048	0.00555225	9.58939	TRUE	0.00756934	3.26144	Co-occurence	TSG	TSG	Passenger	Driver	TSG+TSG	Driver+Passenger	APC_E1345+TP53_R175	ShareSignalingPath
APC_E1353	KRAS_A146	4	77	238	58729	59048	0.000357476	12.8187	TRUE	0.0010941	3.68018	Co-occurence	TSG	OG	Passenger	Driver	OG+TSG	Driver+Passenger	APC_E1353+KRAS_A146	NotShareSignalingPath
APC_E1353	KRAS_G12	22	59	5904	53063	59048	1.07129e-05	3.35132	TRUE	0.00108841	1.74473	Co-occurence	TSG	OG	Passenger	Driver	OG+TSG	Driver+Passenger	APC_E1353+KRAS_G12	NotShareSignalingPath
APC_E1353	KRAS_G13	6	75	798	58169	59048	0.000853983	5.83148	TRUE	0.00166764	2.54386	Co-occurence	TSG	OG	Passenger	Driver	OG+TSG	Driver+Passenger	APC_E1353+KRAS_G13	NotShareSignalingPath
APC_E1353	TP53_C176	3	78	329	58638	59048	0.0108786	6.85504	TRUE	0.0137515	2.77716	Co-occurence	TSG	TSG	Passenger	Driver	TSG+TSG	Driver+Passenger	APC_E1353+TP53_C176	ShareSignalingPath
APC_E1353	TP53_G245	3	78	613	58354	59048	0.0530572	3.66131	TRUE	0.0588145	1.87236	Co-occurence	TSG	TSG	Passenger	Driver	TSG+TSG	Driver+Passenger	APC_E1353+TP53_G245	ShareSignalingPath
APC_E1353	TP53_R175	5	76	1204	57763	59048	0.0255096	3.15631	TRUE	0.0296248	1.65824	Co-occurence	TSG	TSG	Passenger	Driver	TSG+TSG	Driver+Passenger	APC_E1353+TP53_R175	ShareSignalingPath
APC_E1353	TP53_R196	5	76	371	58596	59048	0.00017564	10.3908	TRUE	0.00108841	3.37724	Co-occurence	TSG	TSG	Passenger	Driver	TSG+TSG	Driver+Passenger	APC_E1353+TP53_R196	ShareSignalingPath
APC_E1353	TP53_R213	4	77	608	58359	59048	0.0101415	4.98624	TRUE	0.0128911	2.31795	Co-occurence	TSG	TSG	Passenger	Driver	TSG+TSG	Driver+Passenger	APC_E1353+TP53_R213	ShareSignalingPath
APC_E1374	KRAS_G12	6	6	5920	53116	59048	0.000550906	8.9723	TRUE	0.00129223	3.16548	Co-occurence	TSG	OG	Passenger	Driver	OG+TSG	Driver+Passenger	APC_E1374+KRAS_G12	NotShareSignalingPath
APC_E1379	KRAS_G12	16	29	5910	53093	59048	3.87449e-06	4.95646	TRUE	0.000634338	2.30931	Co-occurence	TSG	OG	Driver	Driver	OG+TSG	Driver+Driver	APC_E1379+KRAS_G12	NotShareSignalingPath
APC_E1379	KRAS_G13	5	40	799	58204	59048	0.000359854	9.10576	TRUE	0.00110136	3.18678	Co-occurence	TSG	OG	Driver	Driver	OG+TSG	Driver+Driver	APC_E1379+KRAS_G13	NotShareSignalingPath
APC_E1379	TP53_R175	3	42	1206	57797	59048	0.0644526	3.42318	TRUE	0.0707665	1.77534	Co-occurence	TSG	TSG	Driver	Driver	TSG+TSG	Driver+Driver	APC_E1379+TP53_R175	ShareSignalingPath
APC_E1379	TP53_R248	3	42	1507	57496	59048	0.10761	2.72519	TRUE	0.114212	1.44636	Co-occurence	TSG	TSG	Driver	Driver	TSG+TSG	Driver+Driver	APC_E1379+TP53_R248	ShareSignalingPath
APC_E1379	TP53_R273	6	39	1675	57328	59048	0.00166203	5.26549	TRUE	0.00273096	2.39657	Co-occurence	TSG	TSG	Driver	Driver	TSG+TSG	Driver+Driver	APC_E1379+TP53_R273	ShareSignalingPath
APC_E1397	KRAS_G12	12	21	5914	53101	59048	4.84584e-05	5.13078	TRUE	0.00108841	2.35918	Co-occurence	TSG	OG	Passenger	Driver	OG+TSG	Driver+Passenger	APC_E1397+KRAS_G12	NotShareSignalingPath
APC_E1397	KRAS_G13	6	27	798	58217	59048	5.06343e-06	16.2119	TRUE	0.000783503	4.01898	Co-occurence	TSG	OG	Passenger	Driver	OG+TSG	Driver+Passenger	APC_E1397+KRAS_G13	NotShareSignalingPath
APC_E1397	TP53_G245	4	29	612	58403	59048	0.000377463	13.1627	TRUE	0.00112701	3.71839	Co-occurence	TSG	TSG	Passenger	Driver	TSG+TSG	Driver+Passenger	APC_E1397+TP53_G245	ShareSignalingPath
APC_E1397	TP53_R273	3	30	1678	57337	59048	0.0667871	3.41698	TRUE	0.0732349	1.77272	Co-occurence	TSG	TSG	Passenger	Driver	TSG+TSG	Driver+Passenger	APC_E1397+TP53_R273	ShareSignalingPath
APC_E1397	TP53_R282	5	28	618	58397	59048	2.39155e-05	16.8738	TRUE	0.00108841	4.07672	Co-occurence	TSG	TSG	Passenger	Driver	TSG+TSG	Driver+Passenger	APC_E1397+TP53_R282	ShareSignalingPath
APC_E1408	KRAS_A146	4	19	238	58787	59048	2.29208e-06	52.0009	TRUE	0.000420927	5.70046	Co-occurence	TSG	OG	Passenger	Driver	OG+TSG	Driver+Passenger	APC_E1408+KRAS_A146	NotShareSignalingPath
APC_E1408	KRAS_G12	7	16	5919	53106	59048	0.00587731	3.9253	TRUE	0.00796208	1.9728	Co-occurence	TSG	OG	Passenger	Driver	OG+TSG	Driver+Passenger	APC_E1408+KRAS_G12	NotShareSignalingPath
APC_E1451	KRAS_G12	4	7	5922	53115	59048	0.0187516	5.1252	TRUE	0.0223506	2.35761	Co-occurence	TSG	OG	Passenger	Driver	OG+TSG	Driver+Passenger	APC_E1451+KRAS_G12	NotShareSignalingPath
APC_E1464	KRAS_G12	14	27	5912	53095	59048	2.62952e-05	4.65676	TRUE	0.00108841	2.21933	Co-occurence	TSG	OG	Passenger	Driver	OG+TSG	Driver+Passenger	APC_E1464+KRAS_G12	NotShareSignalingPath
APC_E1464	KRAS_G13	7	34	797	58210	59048	1.2707e-06	15.0369	TRUE	0.000260954	3.91044	Co-occurence	TSG	OG	Passenger	Driver	OG+TSG	Driver+Passenger	APC_E1464+KRAS_G13	NotShareSignalingPath
APC_E1464	TP53_G245	3	38	613	58394	59048	0.00897495	7.52048	TRUE	0.0115741	2.91082	Co-occurence	TSG	TSG	Passenger	Driver	TSG+TSG	Driver+Passenger	APC_E1464+TP53_G245	ShareSignalingPath
APC_E1464	TP53_R273	3	38	1678	57329	59048	0.11083	2.69724	TRUE	0.117432	1.43149	Co-occurence	TSG	TSG	Passenger	Driver	TSG+TSG	Driver+Passenger	APC_E1464+TP53_R273	ShareSignalingPath
APC_E1494	KRAS_G12	12	23	5914	53099	59048	9.41399e-05	4.68445	TRUE	0.00108841	2.22788	Co-occurence	TSG	OG	Passenger	Driver	OG+TSG	Driver+Passenger	APC_E1494+KRAS_G12	NotShareSignalingPath
APC_E1494	TP53_R213	4	31	608	58405	59048	0.00046362	12.3949	TRUE	0.00120642	3.63168	Co-occurence	TSG	TSG	Passenger	Driver	TSG+TSG	Driver+Passenger	APC_E1494+TP53_R213	ShareSignalingPath
APC_E1494	TP53_R248	3	32	1507	57506	59048	0.0596248	3.57743	TRUE	0.0658113	1.83892	Co-occurence	TSG	TSG	Passenger	Driver	TSG+TSG	Driver+Passenger	APC_E1494+TP53_R248	ShareSignalingPath
APC_E1513	BRAF_V600	3	2	2054	56989	59048	0.000400437	41.6181	TRUE	0.00112701	5.37914	Co-occurence	TSG	OG	Passenger	Driver	OG+TSG	Driver+Passenger	APC_E1513+BRAF_V600	NotShareSignalingPath
APC_E1544	KRAS_G12	5	12	5921	53110	59048	0.0224416	3.7374	TRUE	0.0263039	1.90204	Co-occurence	TSG	OG	Passenger	Driver	OG+TSG	Driver+Passenger	APC_E1544+KRAS_G12	NotShareSignalingPath
APC_E1547	KRAS_G12	3	2	5923	53120	59048	0.00864421	13.4526	TRUE	0.0111879	3.74982	Co-occurence	TSG	OG	Passenger	Driver	OG+TSG	Driver+Passenger	APC_E1547+KRAS_G12	NotShareSignalingPath
APC_E1554	BRAF_V600	4	12	2053	56979	59048	0.00190954	9.25134	TRUE	0.00305634	3.20966	Co-occurence	TSG	OG	Passenger	Driver	OG+TSG	Driver+Passenger	APC_E1554+BRAF_V600	NotShareSignalingPath
APC_E1554	KRAS_G12	7	9	5919	53113	59048	0.000514572	6.97924	TRUE	0.00124229	2.80307	Co-occurence	TSG	OG	Passenger	Driver	OG+TSG	Driver+Passenger	APC_E1554+KRAS_G12	NotShareSignalingPath
APC_E1573	KRAS_G12	5	7	5921	53115	59048	0.00439304	6.40758	TRUE	0.00617196	2.67978	Co-occurence	TSG	OG	Passenger	Driver	OG+TSG	Driver+Passenger	APC_E1573+KRAS_G12	NotShareSignalingPath
APC_E941	KRAS_G12	4	8	5922	53114	59048	0.0259309	4.48446	TRUE	0.03008	2.16494	Co-occurence	TSG	OG	Passenger	Driver	OG+TSG	Driver+Passenger	APC_E941+KRAS_G12	NotShareSignalingPath
APC_F1396	TP53_R175	3	6	1206	57833	59048	0.000655789	23.9772	TRUE	0.00143236	4.58359	Co-occurence	TSG	TSG	Passenger	Driver	TSG+TSG	Driver+Passenger	APC_F1396+TP53_R175	ShareSignalingPath
APC_F1491	KRAS_G12	7	7	5919	53115	59048	0.00018506	8.97364	TRUE	0.00108841	3.16569	Co-occurence	TSG	OG	Passenger	Driver	OG+TSG	Driver+Passenger	APC_F1491+KRAS_G12	NotShareSignalingPath
APC_F1491	TP53_R273	5	9	1676	57358	59048	3.0023e-05	19.0129	TRUE	0.00108841	4.2489	Co-occurence	TSG	TSG	Passenger	Driver	TSG+TSG	Driver+Passenger	APC_F1491+TP53_R273	ShareSignalingPath
APC_G1288	KRAS_G12	7	10	5919	53112	59048	0.000799152	6.2812	TRUE	0.00160381	2.65104	Co-occurence	TSG	OG	Passenger	Driver	OG+TSG	Driver+Passenger	APC_G1288+KRAS_G12	NotShareSignalingPath
APC_G1288	TP53_R175	4	13	1205	57826	59048	0.000336353	14.7657	TRUE	0.00108841	3.88417	Co-occurence	TSG	TSG	Passenger	Driver	TSG+TSG	Driver+Passenger	APC_G1288+TP53_R175	ShareSignalingPath
APC_G1312	KRAS_G12	6	8	5920	53114	59048	0.00149965	6.72897	TRUE	0.00251475	2.75039	Co-occurence	TSG	OG	Passenger	Driver	OG+TSG	Driver+Passenger	APC_G1312+KRAS_G12	NotShareSignalingPath
APC_G1357	KRAS_G12	4	10	5922	53112	59048	0.0446157	3.58744	TRUE	0.049989	1.84295	Co-occurence	TSG	OG	Passenger	Driver	OG+TSG	Driver+Passenger	APC_G1357+KRAS_G12	NotShareSignalingPath
APC_G1466	KRAS_G12	4	5	5922	53117	59048	0.00843283	7.17555	TRUE	0.0109521	2.84309	Co-occurence	TSG	OG	Driver	Driver	OG+TSG	Driver+Driver	APC_G1466+KRAS_G12	NotShareSignalingPath
APC_G1499	KRAS_G12	3	6	5923	53116	59048	0.0534405	4.48388	TRUE	0.059157	2.16475	Co-occurence	TSG	OG	Passenger	Driver	OG+TSG	Driver+Passenger	APC_G1499+KRAS_G12	NotShareSignalingPath
APC_H1490	KRAS_A146	3	14	239	58792	59048	4.43094e-05	52.7125	TRUE	0.00108841	5.72007	Co-occurence	TSG	OG	Passenger	Driver	OG+TSG	Driver+Passenger	APC_H1490+KRAS_A146	NotShareSignalingPath
APC_H1490	KRAS_G12	8	9	5918	53113	59048	0.00010803	7.97762	TRUE	0.00108841	2.99596	Co-occurence	TSG	OG	Passenger	Driver	OG+TSG	Driver+Passenger	APC_H1490+KRAS_G12	NotShareSignalingPath
APC_I1307	KRAS_G13	3	19	801	58225	59048	0.00319306	11.4774	TRUE	0.0046889	3.52073	Co-occurence	TSG	OG	Driver	Driver	OG+TSG	Driver+Driver	APC_I1307+KRAS_G13	NotShareSignalingPath
APC_I1311	KRAS_G12	4	9	5922	53113	59048	0.034543	3.98612	TRUE	0.0392472	1.99498	Co-occurence	TSG	OG	Passenger	Driver	OG+TSG	Driver+Passenger	APC_I1311+KRAS_G12	NotShareSignalingPath
APC_I1418	KRAS_G12	3	1	5923	53121	59048	0.00373734	26.9058	TRUE	0.00537292	4.74984	Co-occurence	TSG	OG	Passenger	Driver	OG+TSG	Driver+Passenger	APC_I1418+KRAS_G12	NotShareSignalingPath
APC_I1557	KRAS_G12	5	9	5921	53113	59048	0.00936125	4.98349	TRUE	0.0120111	2.31716	Co-occurence	TSG	OG	Driver	Driver	OG+TSG	Driver+Driver	APC_I1557+KRAS_G12	NotShareSignalingPath
APC_K1165	TP53_R248	3	10	1507	57528	59048	0.0039391	11.4522	TRUE	0.00561085	3.51755	Co-occurence	TSG	TSG	Passenger	Driver	TSG+TSG	Driver+Passenger	APC_K1165+TP53_R248	ShareSignalingPath
APC_K1308	KRAS_G12	3	4	5923	53118	59048	0.0259313	6.72607	TRUE	0.03008	2.74976	Co-occurence	TSG	OG	Passenger	Driver	OG+TSG	Driver+Passenger	APC_K1308+KRAS_G12	NotShareSignalingPath
APC_K1310	KRAS_G12	5	16	5921	53106	59048	0.0527999	2.80284	TRUE	0.0585343	1.48689	Co-occurence	TSG	OG	Driver	Driver	OG+TSG	Driver+Driver	APC_K1310+KRAS_G12	NotShareSignalingPath
APC_K1310	TP53_R248	3	18	1507	57520	59048	0.0157378	6.36142	TRUE	0.0190591	2.66935	Co-occurence	TSG	TSG	Driver	Driver	TSG+TSG	Driver+Driver	APC_K1310+TP53_R248	ShareSignalingPath
APC_K1449	KRAS_G12	3	4	5923	53118	59048	0.0259313	6.72607	TRUE	0.03008	2.74976	Co-occurence	TSG	OG	Passenger	Driver	OG+TSG	Driver+Passenger	APC_K1449+KRAS_G12	NotShareSignalingPath
APC_K534	KRAS_G12	4	11	5922	53111	59048	0.0561495	3.26124	TRUE	0.0620611	1.70542	Co-occurence	TSG	OG	Passenger	Driver	OG+TSG	Driver+Passenger	APC_K534+KRAS_G12	NotShareSignalingPath
APC_K581	GNAS_R201	3	3	266	58776	59048	1.85108e-06	220.962	TRUE	0.000351584	7.78766	Co-occurence	TSG	OG	Passenger	Driver	OG+TSG	Driver+Passenger	APC_K581+GNAS_R201	NotShareSignalingPath
APC_K993	KRAS_G13	4	15	800	58229	59048	0.00011236	19.4097	TRUE	0.00108841	4.2787	Co-occurence	TSG	OG	Passenger	Driver	OG+TSG	Driver+Passenger	APC_K993+KRAS_G13	NotShareSignalingPath
APC_L1302	KRAS_G12	3	8	5923	53114	59048	0.0903103	3.36278	TRUE	0.097076	1.74965	Co-occurence	TSG	OG	Passenger	Driver	OG+TSG	Driver+Passenger	APC_L1302+KRAS_G12	NotShareSignalingPath
APC_L1302	PIK3CA_E545	3	8	1617	57420	59048	0.00288325	13.3163	TRUE	0.00430915	3.73512	Co-occurence	TSG	OG	Passenger	Driver	OG+TSG	Driver+Passenger	APC_L1302+PIK3CA_E545	NotShareSignalingPath
APC_L1302	TP53_R248	3	8	1507	57530	59048	0.0023611	14.3157	TRUE	0.00363812	3.83953	Co-occurence	TSG	TSG	Passenger	Driver	TSG+TSG	Driver+Passenger	APC_L1302+TP53_R248	ShareSignalingPath
APC_L1488	FBXW7_R465	4	59	272	58713	59048	0.000223958	14.6343	TRUE	0.00108841	3.87129	Co-occurence	TSG	TSG	Passenger	Driver	TSG+TSG	Driver+Passenger	APC_L1488+FBXW7_R465	AtLeastOneNoPathway
APC_L1488	KRAS_G12	29	34	5897	53088	59048	2.52292e-13	7.67864	TRUE	7.16926e-10	2.94085	Co-occurence	TSG	OG	Passenger	Driver	OG+TSG	Driver+Passenger	APC_L1488+KRAS_G12	NotShareSignalingPath
APC_L1488	KRAS_G13	5	58	799	58186	59048	0.00169354	6.27789	TRUE	0.00276358	2.65028	Co-occurence	TSG	OG	Passenger	Driver	OG+TSG	Driver+Passenger	APC_L1488+KRAS_G13	NotShareSignalingPath
APC_L1488	KRAS_Q61	4	59	464	58521	59048	0.00160411	8.5507	TRUE	0.0026585	3.09604	Co-occurence	TSG	OG	Passenger	Driver	OG+TSG	Driver+Passenger	APC_L1488+KRAS_Q61	NotShareSignalingPath
APC_L1488	NRAS_Q61	3	60	1045	57940	59048	0.101539	2.77225	TRUE	0.108092	1.47106	Co-occurence	TSG	OG	Passenger	Driver	OG+TSG	Driver+Passenger	APC_L1488+NRAS_Q61	NotShareSignalingPath
APC_L1488	PIK3CA_E545	11	52	1609	57376	59048	1.0658e-06	7.54334	TRUE	0.0002261	2.9152	Co-occurence	TSG	OG	Passenger	Driver	OG+TSG	Driver+Passenger	APC_L1488+PIK3CA_E545	NotShareSignalingPath
APC_L1488	TP53_R196	3	60	373	58612	59048	0.00766995	7.85684	TRUE	0.0100697	2.97395	Co-occurence	TSG	TSG	Passenger	Driver	TSG+TSG	Driver+Passenger	APC_L1488+TP53_R196	ShareSignalingPath
APC_L1488	TP53_R248	3	60	1507	57478	59048	0.218114	1.90703	TRUE	0.225222	0.93133	Co-occurence	TSG	TSG	Passenger	Driver	TSG+TSG	Driver+Passenger	APC_L1488+TP53_R248	ShareSignalingPath
APC_L1488	TP53_R273	6	57	1675	57310	59048	0.0090094	3.60157	TRUE	0.0116133	1.84863	Co-occurence	TSG	TSG	Passenger	Driver	TSG+TSG	Driver+Passenger	APC_L1488+TP53_R273	ShareSignalingPath
APC_L1488	TP53_R282	5	58	618	58367	59048	0.000546087	8.14181	TRUE	0.00128941	3.02535	Co-occurence	TSG	TSG	Passenger	Driver	TSG+TSG	Driver+Passenger	APC_L1488+TP53_R282	ShareSignalingPath
APC_L1489	KRAS_G12	6	11	5920	53111	59048	0.00474492	4.89352	TRUE	0.00658846	2.29087	Co-occurence	TSG	OG	Passenger	Driver	OG+TSG	Driver+Passenger	APC_L1489+KRAS_G12	NotShareSignalingPath
APC_M2213	KRAS_G12	3	1	5923	53121	59048	0.00373734	26.9058	TRUE	0.00537292	4.74984	Co-occurence	TSG	OG	Passenger	Driver	OG+TSG	Driver+Passenger	APC_M2213+KRAS_G12	NotShareSignalingPath
APC_N1455	KRAS_A146	4	29	238	58777	59048	1.02563e-05	34.0637	TRUE	0.00108841	5.09017	Co-occurence	TSG	OG	Passenger	Driver	OG+TSG	Driver+Passenger	APC_N1455+KRAS_A146	NotShareSignalingPath
APC_N1455	KRAS_G12	14	19	5912	53103	59048	1.32702e-06	6.61849	TRUE	0.0002698	2.7265	Co-occurence	TSG	OG	Passenger	Driver	OG+TSG	Driver+Passenger	APC_N1455+KRAS_G12	NotShareSignalingPath
APC_N1455	KRAS_G13	4	29	800	58215	59048	0.00101988	10.0371	TRUE	0.00186947	3.32727	Co-occurence	TSG	OG	Passenger	Driver	OG+TSG	Driver+Passenger	APC_N1455+KRAS_G13	NotShareSignalingPath
APC_N1455	PIK3CA_E545	3	30	1617	57398	59048	0.0611441	3.54966	TRUE	0.0673139	1.82768	Co-occurence	TSG	OG	Passenger	Driver	OG+TSG	Driver+Passenger	APC_N1455+PIK3CA_E545	NotShareSignalingPath
APC_N1531	KRAS_G12	3	5	5923	53117	59048	0.0384379	5.38075	TRUE	0.0434687	2.42781	Co-occurence	TSG	OG	Passenger	Driver	OG+TSG	Driver+Passenger	APC_N1531+KRAS_G12	NotShareSignalingPath
APC_N550	KRAS_G12	3	0	5923	53122	59048	0.00101035	inf	TRUE	0.001862	inf	Co-occurence	TSG	OG	Passenger	Driver	OG+TSG	Driver+Passenger	APC_N550+KRAS_G12	NotShareSignalingPath
APC_P1319	KRAS_G12	9	21	5917	53101	59048	0.00206474	3.84613	TRUE	0.00325806	1.94341	Co-occurence	TSG	OG	Passenger	Driver	OG+TSG	Driver+Passenger	APC_P1319+KRAS_G12	NotShareSignalingPath
APC_P1319	TP53_R282	3	27	620	58398	59048	0.00383906	10.4656	TRUE	0.00548996	3.38758	Co-occurence	TSG	TSG	Passenger	Driver	TSG+TSG	Driver+Passenger	APC_P1319+TP53_R282	ShareSignalingPath
APC_P1427	KRAS_G12	3	3	5923	53119	59048	0.0160019	8.96826	TRUE	0.0193496	3.16483	Co-occurence	TSG	OG	Passenger	Driver	OG+TSG	Driver+Passenger	APC_P1427+KRAS_G12	NotShareSignalingPath
APC_P1439	KRAS_G12	6	6	5920	53116	59048	0.000550906	8.9723	TRUE	0.00129223	3.16548	Co-occurence	TSG	OG	Passenger	Driver	OG+TSG	Driver+Passenger	APC_P1439+KRAS_G12	NotShareSignalingPath
APC_P1440	KRAS_G12	5	8	5921	53114	59048	0.00655354	5.60653	TRUE	0.00877157	2.48711	Co-occurence	TSG	OG	Passenger	Driver	OG+TSG	Driver+Passenger	APC_P1440+KRAS_G12	NotShareSignalingPath
APC_P1443	KRAS_G12	3	9	5923	53113	59048	0.11177	2.98908	TRUE	0.118332	1.5797	Co-occurence	TSG	OG	Passenger	Driver	OG+TSG	Driver+Passenger	APC_P1443+KRAS_G12	NotShareSignalingPath
APC_P1453	KRAS_G12	4	4	5922	53118	59048	0.005087	8.9696	TRUE	0.00699383	3.16504	Co-occurence	TSG	OG	Passenger	Driver	OG+TSG	Driver+Passenger	APC_P1453+KRAS_G12	NotShareSignalingPath
APC_P1497	KRAS_G12	4	4	5922	53118	59048	0.005087	8.9696	TRUE	0.00699383	3.16504	Co-occurence	TSG	OG	Passenger	Driver	OG+TSG	Driver+Passenger	APC_P1497+KRAS_G12	NotShareSignalingPath
APC_Q1291	KRAS_G12	13	19	5913	53103	59048	5.68239e-06	6.1447	TRUE	0.000858266	2.61934	Co-occurence	TSG	OG	Passenger	Driver	OG+TSG	Driver+Passenger	APC_Q1291+KRAS_G12	NotShareSignalingPath
APC_Q1291	TP53_R175	4	28	1205	57811	59048	0.003984	6.8537	TRUE	0.00566996	2.77688	Co-occurence	TSG	TSG	Passenger	Driver	TSG+TSG	Driver+Passenger	APC_Q1291+TP53_R175	ShareSignalingPath
APC_Q1291	TP53_R248	3	29	1507	57509	59048	0.0477679	3.94772	TRUE	0.0533023	1.98102	Co-occurence	TSG	TSG	Passenger	Driver	TSG+TSG	Driver+Passenger	APC_Q1291+TP53_R248	ShareSignalingPath
APC_Q1294	KRAS_G12	11	24	5915	53098	59048	0.000435522	4.11438	TRUE	0.0011797	2.04068	Co-occurence	TSG	OG	Passenger	Driver	OG+TSG	Driver+Passenger	APC_Q1294+KRAS_G12	NotShareSignalingPath
APC_Q1303	KRAS_G12	11	29	5915	53093	59048	0.00150694	3.40469	TRUE	0.00252695	1.76752	Co-occurence	TSG	OG	Passenger	Driver	OG+TSG	Driver+Passenger	APC_Q1303+KRAS_G12	NotShareSignalingPath
APC_Q1303	KRAS_G13	3	37	801	58207	59048	0.0171014	5.89199	TRUE	0.0205246	2.55876	Co-occurence	TSG	OG	Passenger	Driver	OG+TSG	Driver+Passenger	APC_Q1303+KRAS_G13	NotShareSignalingPath
APC_Q1303	PIK3CA_E545	4	36	1616	57392	59048	0.0235714	3.94609	TRUE	0.0275311	1.98043	Co-occurence	TSG	OG	Passenger	Driver	OG+TSG	Driver+Passenger	APC_Q1303+PIK3CA_E545	NotShareSignalingPath
APC_Q1303	TP53_R213	3	37	609	58399	59048	0.00823504	7.77513	TRUE	0.0107333	2.95887	Co-occurence	TSG	TSG	Passenger	Driver	TSG+TSG	Driver+Passenger	APC_Q1303+TP53_R213	ShareSignalingPath
APC_Q1303	TP53_R273	3	37	1678	57330	59048	0.104825	2.77019	TRUE	0.11148	1.46998	Co-occurence	TSG	TSG	Passenger	Driver	TSG+TSG	Driver+Passenger	APC_Q1303+TP53_R273	ShareSignalingPath
APC_Q1338	KRAS_G12	8	31	5918	53091	59048	0.0533948	2.31512	TRUE	0.05912	1.21109	Co-occurence	TSG	OG	Driver	Driver	OG+TSG	Driver+Driver	APC_Q1338+KRAS_G12	NotShareSignalingPath
APC_Q1338	KRAS_G13	4	35	800	58209	59048	0.00192207	8.31557	TRUE	0.00307628	3.05582	Co-occurence	TSG	OG	Driver	Driver	OG+TSG	Driver+Driver	APC_Q1338+KRAS_G13	NotShareSignalingPath
APC_Q1338	TP53_R175	3	36	1206	57803	59048	0.0453607	3.99413	TRUE	0.0507936	1.99788	Co-occurence	TSG	TSG	Driver	Driver	TSG+TSG	Driver+Driver	APC_Q1338+TP53_R175	ShareSignalingPath
APC_Q1367	FBXW7_R465	5	95	271	58677	59048	0.00011275	11.3958	TRUE	0.00108841	3.51043	Co-occurence	TSG	TSG	Driver	Driver	TSG+TSG	Driver+Driver	APC_Q1367+FBXW7_R465	AtLeastOneNoPathway
APC_Q1367	FBXW7_R505	4	96	188	58760	59048	0.000332917	13.023	TRUE	0.00108841	3.703	Co-occurence	TSG	TSG	Driver	Driver	TSG+TSG	Driver+Driver	APC_Q1367+FBXW7_R505	AtLeastOneNoPathway
APC_Q1367	KRAS_G12	30	70	5896	53052	59048	2.55639e-08	3.85627	TRUE	1.39351e-05	1.94721	Co-occurence	TSG	OG	Driver	Driver	OG+TSG	Driver+Driver	APC_Q1367+KRAS_G12	NotShareSignalingPath
APC_Q1367	KRAS_G13	4	96	800	58148	59048	0.0481295	3.02854	TRUE	0.0536968	1.59862	Co-occurence	TSG	OG	Driver	Driver	OG+TSG	Driver+Driver	APC_Q1367+KRAS_G13	NotShareSignalingPath
APC_Q1367	NRAS_G12	3	97	281	58667	59048	0.0126333	6.45709	TRUE	0.0156788	2.69088	Co-occurence	TSG	OG	Driver	Driver	OG+TSG	Driver+Driver	APC_Q1367+NRAS_G12	NotShareSignalingPath
APC_Q1367	NRAS_Q61	3	97	1045	57903	59048	0.262044	1.7137	TRUE	0.269377	0.777113	Co-occurence	TSG	OG	Driver	Driver	OG+TSG	Driver+Driver	APC_Q1367+NRAS_Q61	NotShareSignalingPath
APC_Q1367	PIK3CA_E545	6	94	1614	57334	59048	0.0575227	2.26742	TRUE	0.063554	1.18105	Co-occurence	TSG	OG	Driver	Driver	OG+TSG	Driver+Driver	APC_Q1367+PIK3CA_E545	NotShareSignalingPath
APC_Q1367	PIK3CA_Q546	3	97	257	58691	59048	0.00996912	7.06298	TRUE	0.0127029	2.82028	Co-occurence	TSG	OG	Driver	Driver	OG+TSG	Driver+Driver	APC_Q1367+PIK3CA_Q546	NotShareSignalingPath
APC_Q1367	TP53_G245	4	96	612	58336	59048	0.0209629	3.97168	TRUE	0.0247127	1.98975	Co-occurence	TSG	TSG	Driver	Driver	TSG+TSG	Driver+Driver	APC_Q1367+TP53_G245	ShareSignalingPath
APC_Q1367	TP53_R175	10	90	1199	57749	59048	4.08608e-05	5.35159	TRUE	0.00108841	2.41997	Co-occurence	TSG	TSG	Driver	Driver	TSG+TSG	Driver+Driver	APC_Q1367+TP53_R175	ShareSignalingPath
APC_Q1367	TP53_R248	6	94	1504	57444	59048	0.0435836	2.43792	TRUE	0.0488722	1.28565	Co-occurence	TSG	TSG	Driver	Driver	TSG+TSG	Driver+Driver	APC_Q1367+TP53_R248	ShareSignalingPath
APC_Q1367	TP53_R273	11	89	1670	57278	59048	0.000134431	4.2391	TRUE	0.00108841	2.08376	Co-occurence	TSG	TSG	Driver	Driver	TSG+TSG	Driver+Driver	APC_Q1367+TP53_R273	ShareSignalingPath
APC_Q1367	TP53_R282	6	94	617	58331	59048	0.000694151	6.03445	TRUE	0.00147001	2.59322	Co-occurence	TSG	TSG	Driver	Driver	TSG+TSG	Driver+Driver	APC_Q1367+TP53_R282	ShareSignalingPath
APC_Q1378	KRAS_G12	15	39	5911	53083	59048	0.000199109	3.45399	TRUE	0.00108841	1.78826	Co-occurence	TSG	OG	Driver	Driver	OG+TSG	Driver+Driver	APC_Q1378+KRAS_G12	NotShareSignalingPath
APC_Q1378	KRAS_G13	4	50	800	58194	59048	0.00629591	5.8194	TRUE	0.00846068	2.54087	Co-occurence	TSG	OG	Driver	Driver	OG+TSG	Driver+Driver	APC_Q1378+KRAS_G13	NotShareSignalingPath
APC_Q1378	PIK3CA_E542	3	51	936	58058	59048	0.0547161	3.64869	TRUE	0.0605239	1.86738	Co-occurence	TSG	OG	Driver	Driver	OG+TSG	Driver+Driver	APC_Q1378+PIK3CA_E542	NotShareSignalingPath
APC_Q1378	PIK3CA_E545	3	51	1617	57377	59048	0.18463	2.08727	TRUE	0.191545	1.06162	Co-occurence	TSG	OG	Driver	Driver	OG+TSG	Driver+Driver	APC_Q1378+PIK3CA_E545	NotShareSignalingPath
APC_Q1378	TP53_R175	3	51	1206	57788	59048	0.0987486	2.81865	TRUE	0.105754	1.49501	Co-occurence	TSG	TSG	Driver	Driver	TSG+TSG	Driver+Driver	APC_Q1378+TP53_R175	ShareSignalingPath
APC_Q1378	TP53_R196	3	51	373	58621	59048	0.00499627	9.24476	TRUE	0.00689829	3.20864	Co-occurence	TSG	TSG	Driver	Driver	TSG+TSG	Driver+Driver	APC_Q1378+TP53_R196	ShareSignalingPath
APC_Q1378	TP53_R248	4	50	1506	57488	59048	0.0491964	3.05381	TRUE	0.0548471	1.61061	Co-occurence	TSG	TSG	Driver	Driver	TSG+TSG	Driver+Driver	APC_Q1378+TP53_R248	ShareSignalingPath
APC_Q1406	KRAS_G12	12	35	5914	53087	59048	0.00188612	3.07766	TRUE	0.00302936	1.62183	Co-occurence	TSG	OG	Driver	Driver	OG+TSG	Driver+Driver	APC_Q1406+KRAS_G12	NotShareSignalingPath
APC_Q1406	PIK3CA_E542	3	44	936	58065	59048	0.038764	4.22968	TRUE	0.0438232	2.08055	Co-occurence	TSG	OG	Driver	Driver	OG+TSG	Driver+Driver	APC_Q1406+PIK3CA_E542	NotShareSignalingPath
APC_Q1406	TP53_R175	3	44	1206	57795	59048	0.071515	3.26747	TRUE	0.0781849	1.70817	Co-occurence	TSG	TSG	Driver	Driver	TSG+TSG	Driver+Driver	APC_Q1406+TP53_R175	ShareSignalingPath
APC_Q1406	TP53_R248	6	41	1504	57497	59048	0.00121346	5.59454	TRUE	0.00213087	2.48402	Co-occurence	TSG	TSG	Driver	Driver	TSG+TSG	Driver+Driver	APC_Q1406+TP53_R248	ShareSignalingPath
APC_Q1406	TP53_R273	8	39	1673	57328	59048	4.96635e-05	7.02904	TRUE	0.00108841	2.81333	Co-occurence	TSG	TSG	Driver	Driver	TSG+TSG	Driver+Driver	APC_Q1406+TP53_R273	ShareSignalingPath
APC_Q1406	TP53_R282	3	44	620	58381	59048	0.013438	6.4202	TRUE	0.0165498	2.68262	Co-occurence	TSG	TSG	Driver	Driver	TSG+TSG	Driver+Driver	APC_Q1406+TP53_R282	ShareSignalingPath
APC_Q1429	KRAS_A146	3	72	239	58734	59048	0.00369398	10.2395	TRUE	0.00532286	3.35608	Co-occurence	TSG	OG	Driver	Driver	OG+TSG	Driver+Driver	APC_Q1429+KRAS_A146	NotShareSignalingPath
APC_Q1429	KRAS_G12	35	40	5891	53082	59048	5.16475e-16	7.88436	TRUE	2.36657e-12	2.97899	Co-occurence	TSG	OG	Driver	Driver	OG+TSG	Driver+Driver	APC_Q1429+KRAS_G12	NotShareSignalingPath
APC_Q1429	KRAS_G13	15	60	789	58184	59048	9.64244e-14	18.436	TRUE	2.87371e-10	4.20445	Co-occurence	TSG	OG	Driver	Driver	OG+TSG	Driver+Driver	APC_Q1429+KRAS_G13	NotShareSignalingPath
APC_Q1429	NRAS_Q61	3	72	1045	57928	59048	0.148595	2.30973	TRUE	0.155418	1.20772	Co-occurence	TSG	OG	Driver	Driver	OG+TSG	Driver+Driver	APC_Q1429+NRAS_Q61	NotShareSignalingPath
APC_Q1429	PIK3CA_E542	5	70	934	58039	59048	0.00694763	4.43859	TRUE	0.00923364	2.1501	Co-occurence	TSG	OG	Driver	Driver	OG+TSG	Driver+Driver	APC_Q1429+PIK3CA_E542	NotShareSignalingPath
APC_Q1429	PIK3CA_E545	5	70	1615	57358	59048	0.0553075	2.53684	TRUE	0.0611576	1.34303	Co-occurence	TSG	OG	Driver	Driver	OG+TSG	Driver+Driver	APC_Q1429+PIK3CA_E545	NotShareSignalingPath
APC_Q1429	PIK3CA_N345	3	72	292	58681	59048	0.006393	8.37343	TRUE	0.00856919	3.06582	Co-occurence	TSG	OG	Driver	Driver	OG+TSG	Driver+Driver	APC_Q1429+PIK3CA_N345	NotShareSignalingPath
APC_Q1429	TP53_R175	4	71	1205	57768	59048	0.0680944	2.70086	TRUE	0.0746344	1.43342	Co-occurence	TSG	TSG	Driver	Driver	TSG+TSG	Driver+Driver	APC_Q1429+TP53_R175	ShareSignalingPath
APC_Q1429	TP53_R213	4	71	608	58365	59048	0.00777576	5.40817	TRUE	0.0101942	2.43514	Co-occurence	TSG	TSG	Driver	Driver	TSG+TSG	Driver+Driver	APC_Q1429+TP53_R213	ShareSignalingPath
APC_Q1429	TP53_R248	4	71	1506	57467	59048	0.125813	2.14979	TRUE	0.132738	1.10419	Co-occurence	TSG	TSG	Driver	Driver	TSG+TSG	Driver+Driver	APC_Q1429+TP53_R248	ShareSignalingPath
APC_Q1429	TP53_R273	5	70	1676	57297	59048	0.0627835	2.44191	TRUE	0.0689766	1.28801	Co-occurence	TSG	TSG	Driver	Driver	TSG+TSG	Driver+Driver	APC_Q1429+TP53_R273	ShareSignalingPath
APC_Q1429	TP53_R282	4	71	619	58354	59048	0.00826513	5.31107	TRUE	0.0107723	2.409	Co-occurence	TSG	TSG	Driver	Driver	TSG+TSG	Driver+Driver	APC_Q1429+TP53_R282	ShareSignalingPath
APC_Q1429	TP53_R342	3	72	415	58558	59048	0.016333	5.87932	TRUE	0.0197026	2.55565	Co-occurence	TSG	TSG	Driver	Driver	TSG+TSG	Driver+Driver	APC_Q1429+TP53_R342	ShareSignalingPath
APC_Q1444	KRAS_G12	4	11	5922	53111	59048	0.0561495	3.26124	TRUE	0.0620611	1.70542	Co-occurence	TSG	OG	Passenger	Driver	OG+TSG	Driver+Passenger	APC_Q1444+KRAS_G12	NotShareSignalingPath
APC_Q1444	TP53_R248	4	11	1506	57527	59048	0.000463958	13.8904	TRUE	0.00120642	3.79601	Co-occurence	TSG	TSG	Passenger	Driver	TSG+TSG	Driver+Passenger	APC_Q1444+TP53_R248	ShareSignalingPath
APC_Q1447	KRAS_G12	3	6	5923	53116	59048	0.0534405	4.48388	TRUE	0.059157	2.16475	Co-occurence	TSG	OG	Passenger	Driver	OG+TSG	Driver+Passenger	APC_Q1447+KRAS_G12	NotShareSignalingPath
APC_Q1477	KRAS_G12	5	7	5921	53115	59048	0.00439304	6.40758	TRUE	0.00617196	2.67978	Co-occurence	TSG	OG	Passenger	Driver	OG+TSG	Driver+Passenger	APC_Q1477+KRAS_G12	NotShareSignalingPath
APC_Q541	KRAS_G12	3	3	5923	53119	59048	0.0160019	8.96826	TRUE	0.0193496	3.16483	Co-occurence	TSG	OG	Passenger	Driver	OG+TSG	Driver+Passenger	APC_Q541+KRAS_G12	NotShareSignalingPath
APC_Q789	KRAS_G13	3	6	801	58238	59048	0.000198714	36.3533	TRUE	0.00108841	5.18401	Co-occurence	TSG	OG	Driver	Driver	OG+TSG	Driver+Driver	APC_Q789+KRAS_G13	NotShareSignalingPath
APC_Q879	KRAS_G12	5	4	5921	53118	59048	0.000904722	11.2139	TRUE	0.00174403	3.48722	Co-occurence	TSG	OG	Passenger	Driver	OG+TSG	Driver+Passenger	APC_Q879+KRAS_G12	NotShareSignalingPath
APC_Q978	KRAS_G12	3	3	5923	53119	59048	0.0160019	8.96826	TRUE	0.0193496	3.16483	Co-occurence	TSG	OG	Passenger	Driver	OG+TSG	Driver+Passenger	APC_Q978+KRAS_G12	NotShareSignalingPath
APC_R1114	KRAS_A146	3	109	239	58697	59048	0.011164	6.75947	TRUE	0.01408	2.75691	Co-occurence	TSG	OG	Driver	Driver	OG+TSG	Driver+Driver	APC_R1114+KRAS_A146	NotShareSignalingPath
APC_R1114	KRAS_G12	25	87	5901	53035	59048	0.000110074	2.5826	TRUE	0.00108841	1.36883	Co-occurence	TSG	OG	Driver	Driver	OG+TSG	Driver+Driver	APC_R1114+KRAS_G12	NotShareSignalingPath
APC_R1114	KRAS_G13	6	106	798	58138	59048	0.00442349	4.12385	TRUE	0.00620276	2.04399	Co-occurence	TSG	OG	Driver	Driver	OG+TSG	Driver+Driver	APC_R1114+KRAS_G13	NotShareSignalingPath
APC_R1114	NRAS_Q61	7	105	1041	57895	59048	0.0039372	3.70765	TRUE	0.00560818	1.89051	Co-occurence	TSG	OG	Driver	Driver	OG+TSG	Driver+Driver	APC_R1114+NRAS_Q61	NotShareSignalingPath
APC_R1114	PIK3CA_E542	3	109	936	58000	59048	0.263775	1.70548	TRUE	0.271081	0.770179	Co-occurence	TSG	OG	Driver	Driver	OG+TSG	Driver+Driver	APC_R1114+PIK3CA_E542	NotShareSignalingPath
APC_R1114	PIK3CA_E545	9	103	1611	57325	59048	0.00379195	3.10924	TRUE	0.00543419	1.63656	Co-occurence	TSG	OG	Driver	Driver	OG+TSG	Driver+Driver	APC_R1114+PIK3CA_E545	NotShareSignalingPath
APC_R1114	PIK3CA_R88	3	109	162	58774	59048	0.00390715	9.98539	TRUE	0.00557301	3.31982	Co-occurence	TSG	OG	Driver	Driver	OG+TSG	Driver+Driver	APC_R1114+PIK3CA_R88	NotShareSignalingPath
APC_R1114	TP53_C135	3	109	231	58705	59048	0.010199	6.99452	TRUE	0.0129615	2.80622	Co-occurence	TSG	TSG	Driver	Driver	TSG+TSG	Driver+Driver	APC_R1114+TP53_C135	ShareSignalingPath
APC_R1114	TP53_E286	3	109	164	58772	59048	0.00404079	9.86328	TRUE	0.00574048	3.30207	Co-occurence	TSG	TSG	Driver	Driver	TSG+TSG	Driver+Driver	APC_R1114+TP53_E286	ShareSignalingPath
APC_R1114	TP53_G244	3	109	175	58761	59048	0.00482543	9.24157	TRUE	0.00668802	3.20814	Co-occurence	TSG	TSG	Driver	Driver	TSG+TSG	Driver+Driver	APC_R1114+TP53_G244	ShareSignalingPath
APC_R1114	TP53_G245	4	108	612	58324	59048	0.0301585	3.52965	TRUE	0.0346354	1.81953	Co-occurence	TSG	TSG	Driver	Driver	TSG+TSG	Driver+Driver	APC_R1114+TP53_G245	ShareSignalingPath
APC_R1114	TP53_R196	4	108	372	58564	59048	0.00585841	5.83074	TRUE	0.0079411	2.54368	Co-occurence	TSG	TSG	Driver	Driver	TSG+TSG	Driver+Driver	APC_R1114+TP53_R196	ShareSignalingPath
APC_R1114	TP53_R273	6	106	1675	57261	59048	0.140173	1.93504	TRUE	0.146788	0.952362	Co-occurence	TSG	TSG	Driver	Driver	TSG+TSG	Driver+Driver	APC_R1114+TP53_R273	ShareSignalingPath
APC_R1114	TP53_R282	3	109	620	58316	59048	0.115462	2.58875	TRUE	0.122152	1.37226	Co-occurence	TSG	TSG	Driver	Driver	TSG+TSG	Driver+Driver	APC_R1114+TP53_R282	ShareSignalingPath
APC_R1158	KRAS_G12	3	3	5923	53119	59048	0.0160019	8.96826	TRUE	0.0193496	3.16483	Co-occurence	TSG	OG	Driver	Driver	OG+TSG	Driver+Driver	APC_R1158+KRAS_G12	NotShareSignalingPath
APC_R1399	KRAS_G12	3	13	5923	53109	59048	0.212267	2.06921	TRUE	0.219257	1.04908	Co-occurence	TSG	OG	Passenger	Driver	OG+TSG	Driver+Passenger	APC_R1399+KRAS_G12	NotShareSignalingPath
APC_R1399	KRAS_G13	3	13	801	58231	59048	0.00123378	16.7764	TRUE	0.00215689	4.06836	Co-occurence	TSG	OG	Passenger	Driver	OG+TSG	Driver+Passenger	APC_R1399+KRAS_G13	NotShareSignalingPath
APC_R1435	KRAS_G12	4	4	5922	53118	59048	0.005087	8.9696	TRUE	0.00699383	3.16504	Co-occurence	TSG	OG	Passenger	Driver	OG+TSG	Driver+Passenger	APC_R1435+KRAS_G12	NotShareSignalingPath
APC_R1450	ARID1A_D1850	3	295	122	58628	59048	0.0257522	4.88702	TRUE	0.0298859	2.28896	Co-occurence	TSG	TSG	Driver	Passenger	TSG+TSG	Driver+Passenger	APC_R1450+ARID1A_D1850	AtLeastOneNoPathway
APC_R1450	B2M_L15	3	295	68	58682	59048	0.00564622	8.77597	TRUE	0.00768225	3.13356	Co-occurence	TSG	TSG	Driver	Passenger	TSG+TSG	Driver+Passenger	APC_R1450+B2M_L15	AtLeastOneNoPathway
APC_R1450	BRAF_D594	5	293	147	58603	59048	0.00109451	6.80307	TRUE	0.00198393	2.76619	Co-occurence	TSG	OG	Driver	Driver	OG+TSG	Driver+Driver	APC_R1450+BRAF_D594	NotShareSignalingPath
APC_R1450	BRAF_V600	18	280	2039	56711	59048	0.024668	1.78799	TRUE	0.0287329	0.838337	Co-occurence	TSG	OG	Driver	Driver	OG+TSG	Driver+Driver	APC_R1450+BRAF_V600	NotShareSignalingPath
APC_R1450	CARD11_R555	3	295	46	58704	59048	0.00197452	12.978	TRUE	0.00314368	3.698	Co-occurence	TSG	OG	Driver	Passenger	OG+TSG	Driver+Passenger	APC_R1450+CARD11_R555	NotShareSignalingPath
APC_R1450	CTNNB1_R582	3	295	4	58746	59048	4.38753e-06	149.354	TRUE	0.000698371	7.22259	Co-occurence	TSG	OG	Driver	Passenger	OG+TSG	Driver+Passenger	APC_R1450+CTNNB1_R582	ShareSignalingPath
APC_R1450	ERBB3_G284	3	295	28	58722	59048	0.000515106	21.3276	TRUE	0.00124356	4.41465	Co-occurence	TSG	OG	Driver	Driver	OG+TSG	Driver+Driver	APC_R1450+ERBB3_G284	NotShareSignalingPath
APC_R1450	FBXW7_R465	6	292	270	58480	59048	0.00293666	4.45053	TRUE	0.00438141	2.15398	Co-occurence	TSG	TSG	Driver	Driver	TSG+TSG	Driver+Driver	APC_R1450+FBXW7_R465	AtLeastOneNoPathway
APC_R1450	FBXW7_R479	6	292	131	58619	59048	7.42166e-05	9.19466	TRUE	0.00108841	3.2008	Co-occurence	TSG	TSG	Driver	Driver	TSG+TSG	Driver+Driver	APC_R1450+FBXW7_R479	AtLeastOneNoPathway
APC_R1450	GNAS_R201	5	293	264	58486	59048	0.0121853	3.78051	TRUE	0.0152004	1.91858	Co-occurence	TSG	OG	Driver	Driver	OG+TSG	Driver+Driver	APC_R1450+GNAS_R201	NotShareSignalingPath
APC_R1450	KRAS_A146	17	281	225	58525	59048	1.08101e-14	15.7363	TRUE	3.92347e-11	3.97602	Co-occurence	TSG	OG	Driver	Driver	OG+TSG	Driver+Driver	APC_R1450+KRAS_A146	NotShareSignalingPath
APC_R1450	KRAS_A59	3	295	21	58729	59048	0.000238081	28.4402	TRUE	0.00108841	4.82986	Co-occurence	TSG	OG	Driver	Driver	OG+TSG	Driver+Driver	APC_R1450+KRAS_A59	NotShareSignalingPath
APC_R1450	KRAS_G12	121	177	5805	52945	59048	7.53107e-44	6.23498	TRUE	2.76069e-39	2.64038	Co-occurence	TSG	OG	Driver	Driver	OG+TSG	Driver+Driver	APC_R1450+KRAS_G12	NotShareSignalingPath
APC_R1450	KRAS_G13	50	248	754	57996	59048	1.02414e-38	15.5076	TRUE	2.34639e-34	3.9549	Co-occurence	TSG	OG	Driver	Driver	OG+TSG	Driver+Driver	APC_R1450+KRAS_G13	NotShareSignalingPath
APC_R1450	KRAS_Q61	6	292	462	58288	59048	0.032439	2.59242	TRUE	0.0369731	1.3743	Co-occurence	TSG	OG	Driver	Driver	OG+TSG	Driver+Driver	APC_R1450+KRAS_Q61	NotShareSignalingPath
APC_R1450	MSH6_F1088	4	294	70	58680	59048	0.00055406	11.4052	TRUE	0.00129223	3.51163	Co-occurence	TSG	TSG	Driver	Driver	TSG+TSG	Driver+Driver	APC_R1450+MSH6_F1088	AtLeastOneNoPathway
APC_R1450	NRAS_G12	3	295	281	58469	59048	0.173908	2.11601	TRUE	0.180717	1.08135	Co-occurence	TSG	OG	Driver	Driver	OG+TSG	Driver+Driver	APC_R1450+NRAS_G12	NotShareSignalingPath
APC_R1450	PIK3CA_E542	14	284	925	57825	59048	0.000348311	3.08165	TRUE	0.00108841	1.6237	Co-occurence	TSG	OG	Driver	Driver	OG+TSG	Driver+Driver	APC_R1450+PIK3CA_E542	NotShareSignalingPath
APC_R1450	PIK3CA_E545	27	271	1593	57157	59048	7.73389e-08	3.57477	TRUE	3.07858e-05	1.83785	Co-occurence	TSG	OG	Driver	Driver	OG+TSG	Driver+Driver	APC_R1450+PIK3CA_E545	NotShareSignalingPath
APC_R1450	PIK3CA_H1047	17	281	2051	56699	59048	0.0548801	1.67245	TRUE	0.0606999	0.74196	Co-occurence	TSG	OG	Driver	Driver	OG+TSG	Driver+Driver	APC_R1450+PIK3CA_H1047	NotShareSignalingPath
APC_R1450	PIK3CA_N345	3	295	292	58458	59048	0.187695	2.03592	TRUE	0.194578	1.02568	Co-occurence	TSG	OG	Driver	Driver	OG+TSG	Driver+Driver	APC_R1450+PIK3CA_N345	NotShareSignalingPath
APC_R1450	PIK3CA_Q546	3	295	257	58493	59048	0.144935	2.31457	TRUE	0.151648	1.21074	Co-occurence	TSG	OG	Driver	Driver	OG+TSG	Driver+Driver	APC_R1450+PIK3CA_Q546	NotShareSignalingPath
APC_R1450	PIK3CA_R88	7	291	158	58592	59048	2.28612e-05	8.92044	TRUE	0.00108841	3.15711	Co-occurence	TSG	OG	Driver	Driver	OG+TSG	Driver+Driver	APC_R1450+PIK3CA_R88	NotShareSignalingPath
APC_R1450	PIK3CA_V344	3	295	55	58695	59048	0.00319832	10.8527	TRUE	0.00469276	3.43998	Co-occurence	TSG	OG	Driver	Driver	OG+TSG	Driver+Driver	APC_R1450+PIK3CA_V344	NotShareSignalingPath
APC_R1450	PTEN_R130	5	293	388	58362	59048	0.0501168	2.56685	TRUE	0.055843	1.36	Co-occurence	TSG	TSG	Driver	Driver	TSG+TSG	Driver+Driver	APC_R1450+PTEN_R130	NotShareSignalingPath
APC_R1450	PTEN_R173	3	295	79	58671	59048	0.00840095	7.55259	TRUE	0.0109131	2.91697	Co-occurence	TSG	TSG	Driver	Driver	TSG+TSG	Driver+Driver	APC_R1450+PTEN_R173	NotShareSignalingPath
APC_R1450	SMAD4_G419	3	295	19	58731	59048	0.000182507	31.435	TRUE	0.00108841	4.9743	Co-occurence	TSG	TSG	Driver	Driver	TSG+TSG	Driver+Driver	APC_R1450+SMAD4_G419	ShareSignalingPath
APC_R1450	SMAD4_P356	4	294	39	58711	59048	6.71822e-05	20.4818	TRUE	0.00108841	4.35627	Co-occurence	TSG	TSG	Driver	Passenger	TSG+TSG	Driver+Passenger	APC_R1450+SMAD4_P356	ShareSignalingPath
APC_R1450	SMAD4_R361	8	290	269	58481	59048	9.22476e-05	5.99728	TRUE	0.00108841	2.58431	Co-occurence	TSG	TSG	Driver	Driver	TSG+TSG	Driver+Driver	APC_R1450+SMAD4_R361	ShareSignalingPath
APC_R1450	SOX9_H380	3	295	4	58746	59048	4.38753e-06	149.354	TRUE	0.000698371	7.22259	Co-occurence	TSG	Not_OG_TSG	Driver	Passenger	TSG+Not_OG_TSG	Driver+Passenger	APC_R1450+SOX9_H380	NotShareSignalingPath
APC_R1450	TCF7L2_K485	3	295	65	58685	59048	0.00500601	9.18149	TRUE	0.00690442	3.19873	Co-occurence	TSG	TSG	Driver	Passenger	TSG+TSG	Driver+Passenger	APC_R1450+TCF7L2_K485	ShareSignalingPath
APC_R1450	TP53_C176	4	294	328	58422	59048	0.0885195	2.42334	TRUE	0.0952065	1.277	Co-occurence	TSG	TSG	Driver	Driver	TSG+TSG	Driver+Driver	APC_R1450+TP53_C176	ShareSignalingPath
APC_R1450	TP53_C242	3	295	241	58509	59048	0.126607	2.46891	TRUE	0.133566	1.30387	Co-occurence	TSG	TSG	Driver	Driver	TSG+TSG	Driver+Driver	APC_R1450+TP53_C242	ShareSignalingPath
APC_R1450	TP53_E286	3	295	164	58586	59048	0.0530745	3.63286	TRUE	0.0588334	1.86111	Co-occurence	TSG	TSG	Driver	Driver	TSG+TSG	Driver+Driver	APC_R1450+TP53_E286	ShareSignalingPath
APC_R1450	TP53_G245	5	293	611	58139	59048	0.245707	1.62379	TRUE	0.252954	0.699361	Co-occurence	TSG	TSG	Driver	Driver	TSG+TSG	Driver+Driver	APC_R1450+TP53_G245	ShareSignalingPath
APC_R1450	TP53_R175	11	287	1198	57552	59048	0.0597846	1.84126	TRUE	0.0659799	0.880691	Co-occurence	TSG	TSG	Driver	Driver	TSG+TSG	Driver+Driver	APC_R1450+TP53_R175	ShareSignalingPath
APC_R1450	TP53_R196	4	294	372	58378	59048	0.123801	2.1351	TRUE	0.130638	1.09431	Co-occurence	TSG	TSG	Driver	Driver	TSG+TSG	Driver+Driver	APC_R1450+TP53_R196	ShareSignalingPath
APC_R1450	TP53_R213	9	289	603	58147	59048	0.00422926	3.003	TRUE	0.00596325	1.5864	Co-occurence	TSG	TSG	Driver	Driver	TSG+TSG	Driver+Driver	APC_R1450+TP53_R213	ShareSignalingPath
APC_R1450	TP53_R248	12	286	1498	57252	59048	0.135341	1.60359	TRUE	0.141887	0.681308	Co-occurence	TSG	TSG	Driver	Driver	TSG+TSG	Driver+Driver	APC_R1450+TP53_R248	ShareSignalingPath
APC_R1450	TP53_R282	9	289	614	58136	59048	0.00474007	2.94864	TRUE	0.00658174	1.56005	Co-occurence	TSG	TSG	Driver	Driver	TSG+TSG	Driver+Driver	APC_R1450+TP53_R282	ShareSignalingPath
APC_R1450	TP53_R306	3	295	255	58495	59048	0.142598	2.3328	TRUE	0.149299	1.22206	Co-occurence	TSG	TSG	Driver	Driver	TSG+TSG	Driver+Driver	APC_R1450+TP53_R306	ShareSignalingPath
APC_R213	KRAS_A146	3	100	239	58706	59048	0.00889786	7.36895	TRUE	0.0114871	2.88146	Co-occurence	TSG	OG	Driver	Driver	OG+TSG	Driver+Driver	APC_R213+KRAS_A146	NotShareSignalingPath
APC_R213	KRAS_G12	24	79	5902	53043	59048	8.69186e-05	2.73032	TRUE	0.00108841	1.44907	Co-occurence	TSG	OG	Driver	Driver	OG+TSG	Driver+Driver	APC_R213+KRAS_G12	NotShareSignalingPath
APC_R213	KRAS_G13	11	92	793	58152	59048	1.78516e-07	8.76791	TRUE	5.73393e-05	3.13223	Co-occurence	TSG	OG	Driver	Driver	OG+TSG	Driver+Driver	APC_R213+KRAS_G13	NotShareSignalingPath
APC_R213	NRAS_G12	3	100	281	58664	59048	0.013673	6.26306	TRUE	0.0167859	2.64687	Co-occurence	TSG	OG	Driver	Driver	OG+TSG	Driver+Driver	APC_R213+NRAS_G12	NotShareSignalingPath
APC_R213	PIK3CA_E545	5	98	1615	57330	59048	0.210429	1.81115	TRUE	0.217379	0.856902	Co-occurence	TSG	OG	Driver	Driver	OG+TSG	Driver+Driver	APC_R213+PIK3CA_E545	NotShareSignalingPath
APC_R213	PIK3CA_R108	3	100	57	58888	59048	0.000164076	30.9937	TRUE	0.00108841	4.9539	Co-occurence	TSG	OG	Driver	Driver	OG+TSG	Driver+Driver	APC_R213+PIK3CA_R108	NotShareSignalingPath
APC_R213	SMAD4_R361	5	98	272	58673	59048	0.000131818	11.0056	TRUE	0.00108841	3.46016	Co-occurence	TSG	TSG	Driver	Driver	TSG+TSG	Driver+Driver	APC_R213+SMAD4_R361	ShareSignalingPath
APC_R213	TP53_G245	5	98	611	58334	59048	0.00460198	4.87107	TRUE	0.00640825	2.28424	Co-occurence	TSG	TSG	Driver	Driver	TSG+TSG	Driver+Driver	APC_R213+TP53_G245	ShareSignalingPath
APC_R213	TP53_G266	3	100	233	58712	59048	0.00831173	7.55948	TRUE	0.010824	2.91829	Co-occurence	TSG	TSG	Driver	Driver	TSG+TSG	Driver+Driver	APC_R213+TP53_G266	ShareSignalingPath
APC_R213	TP53_K132	3	100	225	58720	59048	0.00756668	7.82933	TRUE	0.00994654	2.96889	Co-occurence	TSG	TSG	Driver	Driver	TSG+TSG	Driver+Driver	APC_R213+TP53_K132	ShareSignalingPath
APC_R213	TP53_R175	7	96	1202	57743	59048	0.00536564	3.50285	TRUE	0.00733951	1.80853	Co-occurence	TSG	TSG	Driver	Driver	TSG+TSG	Driver+Driver	APC_R213+TP53_R175	ShareSignalingPath
APC_R213	TP53_R196	5	98	371	58574	59048	0.000535418	8.05517	TRUE	0.00127942	3.00992	Co-occurence	TSG	TSG	Driver	Driver	TSG+TSG	Driver+Driver	APC_R213+TP53_R196	ShareSignalingPath
APC_R213	TP53_R248	7	96	1503	57442	59048	0.0167553	2.78675	TRUE	0.0201709	1.47858	Co-occurence	TSG	TSG	Driver	Driver	TSG+TSG	Driver+Driver	APC_R213+TP53_R248	ShareSignalingPath
APC_R213	TP53_R273	5	98	1676	57269	59048	0.221691	1.74337	TRUE	0.228646	0.801879	Co-occurence	TSG	TSG	Driver	Driver	TSG+TSG	Driver+Driver	APC_R213+TP53_R273	ShareSignalingPath
APC_R213	TP53_R282	3	100	620	58325	59048	0.0957954	2.82218	TRUE	0.102809	1.49681	Co-occurence	TSG	TSG	Driver	Driver	TSG+TSG	Driver+Driver	APC_R213+TP53_R282	ShareSignalingPath
APC_R216	CREBBP_V2056	3	97	3	58945	59048	9.39056e-08	607.68	TRUE	3.60622e-05	9.24717	Co-occurence	TSG	TSG	Driver	Passenger	TSG+TSG	Driver+Passenger	APC_R216+CREBBP_V2056	ShareSignalingPath
APC_R216	FBXW7_R367	3	97	17	58931	59048	5.26109e-06	107.212	TRUE	0.000804913	6.74433	Co-occurence	TSG	TSG	Driver	Passenger	TSG+TSG	Driver+Passenger	APC_R216+FBXW7_R367	AtLeastOneNoPathway
APC_R216	KRAS_A146	5	95	237	58711	59048	6.08266e-05	13.0382	TRUE	0.00108841	3.70467	Co-occurence	TSG	OG	Driver	Driver	OG+TSG	Driver+Driver	APC_R216+KRAS_A146	NotShareSignalingPath
APC_R216	KRAS_G12	25	75	5901	53047	59048	1.36209e-05	2.9965	TRUE	0.00108841	1.58328	Co-occurence	TSG	OG	Driver	Driver	OG+TSG	Driver+Driver	APC_R216+KRAS_G12	NotShareSignalingPath
APC_R216	KRAS_G13	5	95	799	58149	59048	0.0120548	3.83038	TRUE	0.0150577	1.93749	Co-occurence	TSG	OG	Driver	Driver	OG+TSG	Driver+Driver	APC_R216+KRAS_G13	NotShareSignalingPath
APC_R216	TP53_A159	3	97	134	58814	59048	0.00167609	13.5745	TRUE	0.00274404	3.76283	Co-occurence	TSG	TSG	Driver	Passenger	TSG+TSG	Driver+Passenger	APC_R216+TP53_A159	ShareSignalingPath
APC_R216	TP53_G245	4	96	612	58336	59048	0.0209629	3.97168	TRUE	0.0247127	1.98975	Co-occurence	TSG	TSG	Driver	Driver	TSG+TSG	Driver+Driver	APC_R216+TP53_G245	ShareSignalingPath
APC_R216	TP53_P152	4	96	135	58813	59048	9.67603e-05	18.1522	TRUE	0.00108841	4.18207	Co-occurence	TSG	TSG	Driver	Driver	TSG+TSG	Driver+Driver	APC_R216+TP53_P152	ShareSignalingPath
APC_R216	TP53_R175	10	90	1199	57749	59048	4.08608e-05	5.35159	TRUE	0.00108841	2.41997	Co-occurence	TSG	TSG	Driver	Driver	TSG+TSG	Driver+Driver	APC_R216+TP53_R175	ShareSignalingPath
APC_R216	TP53_R248	5	95	1505	57443	59048	0.113829	2.00885	TRUE	0.120474	1.00637	Co-occurence	TSG	TSG	Driver	Driver	TSG+TSG	Driver+Driver	APC_R216+TP53_R248	ShareSignalingPath
APC_R216	TP53_R273	6	94	1675	57273	59048	0.0662921	2.18252	TRUE	0.0727027	1.126	Co-occurence	TSG	TSG	Driver	Driver	TSG+TSG	Driver+Driver	APC_R216+TP53_R273	ShareSignalingPath
APC_R216	TP53_R282	4	96	619	58329	59048	0.0217412	3.92629	TRUE	0.0255411	1.97317	Co-occurence	TSG	TSG	Driver	Driver	TSG+TSG	Driver+Driver	APC_R216+TP53_R282	ShareSignalingPath
APC_R2204	NRAS_Q61	3	11	1045	57989	59048	0.00175306	15.1341	TRUE	0.00285416	3.91974	Co-occurence	TSG	OG	Passenger	Driver	OG+TSG	Driver+Passenger	APC_R2204+NRAS_Q61	NotShareSignalingPath
APC_R2237	ARID1A_R1989	4	9	37	58998	59048	1.42319e-10	708.685	TRUE	2.05394e-07	9.469	Co-occurence	TSG	TSG	Driver	Passenger	TSG+TSG	Driver+Passenger	APC_R2237+ARID1A_R1989	AtLeastOneNoPathway
APC_R2237	NF1_R2450	3	10	22	59013	59048	1.91178e-08	804.723	TRUE	1.14886e-05	9.65235	Co-occurence	TSG	TSG	Driver	Driver	TSG+TSG	Driver+Driver	APC_R2237+NF1_R2450	NotShareSignalingPath
APC_R232	KRAS_A146	4	81	238	58725	59048	0.00042952	12.1849	TRUE	0.00116353	3.60702	Co-occurence	TSG	OG	Driver	Driver	OG+TSG	Driver+Driver	APC_R232+KRAS_A146	NotShareSignalingPath
APC_R232	KRAS_G12	23	62	5903	53060	59048	7.2994e-06	3.3345	TRUE	0.00102786	1.73747	Co-occurence	TSG	OG	Driver	Driver	OG+TSG	Driver+Driver	APC_R232+KRAS_G12	NotShareSignalingPath
APC_R232	PIK3CA_E542	3	82	936	58027	59048	0.1536	2.2681	TRUE	0.160498	1.18148	Co-occurence	TSG	OG	Driver	Driver	OG+TSG	Driver+Driver	APC_R232+PIK3CA_E542	NotShareSignalingPath
APC_R232	PIK3CA_H1047	6	79	2062	56901	59048	0.126067	2.09583	TRUE	0.133006	1.06752	Co-occurence	TSG	OG	Driver	Driver	OG+TSG	Driver+Driver	APC_R232+PIK3CA_H1047	NotShareSignalingPath
APC_R232	PIK3CA_Q546	3	82	257	58706	59048	0.00638953	8.35712	TRUE	0.0085646	3.06301	Co-occurence	TSG	OG	Driver	Driver	OG+TSG	Driver+Driver	APC_R232+PIK3CA_Q546	NotShareSignalingPath
APC_R232	TCF7L2_K485	3	82	65	58898	59048	0.000134832	33.1508	TRUE	0.00108841	5.05097	Co-occurence	TSG	TSG	Driver	Passenger	TSG+TSG	Driver+Passenger	APC_R232+TCF7L2_K485	ShareSignalingPath
APC_R232	TP53_G245	5	80	611	58352	59048	0.00200816	5.9689	TRUE	0.00319089	2.57747	Co-occurence	TSG	TSG	Driver	Driver	TSG+TSG	Driver+Driver	APC_R232+TP53_G245	ShareSignalingPath
APC_R232	TP53_R248	5	80	1505	57458	59048	0.0670297	2.38613	TRUE	0.0734959	1.25467	Co-occurence	TSG	TSG	Driver	Driver	TSG+TSG	Driver+Driver	APC_R232+TP53_R248	ShareSignalingPath
APC_R283	FBXW7_R465	4	72	272	58700	59048	0.000459973	11.9894	TRUE	0.00120642	3.58369	Co-occurence	TSG	TSG	Driver	Driver	TSG+TSG	Driver+Driver	APC_R283+FBXW7_R465	AtLeastOneNoPathway
APC_R283	KRAS_G12	19	57	5907	53065	59048	0.000141198	2.99447	TRUE	0.00108841	1.5823	Co-occurence	TSG	OG	Driver	Driver	OG+TSG	Driver+Driver	APC_R283+KRAS_G12	NotShareSignalingPath
APC_R283	KRAS_G13	3	73	801	58171	59048	0.0854308	2.98451	TRUE	0.0920082	1.57749	Co-occurence	TSG	OG	Driver	Driver	OG+TSG	Driver+Driver	APC_R283+KRAS_G13	NotShareSignalingPath
APC_R283	NRAS_G12	3	73	281	58691	59048	0.0059744	8.58348	TRUE	0.00807414	3.10156	Co-occurence	TSG	OG	Driver	Driver	OG+TSG	Driver+Driver	APC_R283+NRAS_G12	NotShareSignalingPath
APC_R283	PIK3CA_E542	4	72	935	58037	59048	0.0331578	3.44843	TRUE	0.0377516	1.78594	Co-occurence	TSG	OG	Driver	Driver	OG+TSG	Driver+Driver	APC_R283+PIK3CA_E542	NotShareSignalingPath
APC_R283	PPP2R1A_R183	3	73	71	58901	59048	0.000124363	34.0928	TRUE	0.00108841	5.0914	Co-occurence	TSG	TSG	Driver	Driver	TSG+TSG	Driver+Driver	APC_R283+PPP2R1A_R183	ShareSignalingPath
APC_R283	TP53_R175	8	68	1201	57771	59048	0.000166215	5.65911	TRUE	0.00108841	2.50057	Co-occurence	TSG	TSG	Driver	Driver	TSG+TSG	Driver+Driver	APC_R283+TP53_R175	ShareSignalingPath
APC_R283	TP53_R248	6	70	1504	57468	59048	0.0132624	3.27515	TRUE	0.0163527	1.71156	Co-occurence	TSG	TSG	Driver	Driver	TSG+TSG	Driver+Driver	APC_R283+TP53_R248	ShareSignalingPath
APC_R283	TP53_R273	8	68	1673	57299	59048	0.00144081	4.02932	TRUE	0.00243331	2.01054	Co-occurence	TSG	TSG	Driver	Driver	TSG+TSG	Driver+Driver	APC_R283+TP53_R273	ShareSignalingPath
APC_R302	KRAS_G12	13	27	5913	53095	59048	9.11251e-05	4.3234	TRUE	0.00108841	2.11217	Co-occurence	TSG	OG	Driver	Driver	OG+TSG	Driver+Driver	APC_R302+KRAS_G12	NotShareSignalingPath
APC_R302	KRAS_G13	4	36	800	58208	59048	0.00211286	8.08444	TRUE	0.00332579	3.01515	Co-occurence	TSG	OG	Driver	Driver	OG+TSG	Driver+Driver	APC_R302+KRAS_G13	NotShareSignalingPath
APC_R302	PIK3CA_E545	4	36	1616	57392	59048	0.0235714	3.94609	TRUE	0.0275311	1.98043	Co-occurence	TSG	OG	Driver	Driver	OG+TSG	Driver+Driver	APC_R302+PIK3CA_E545	NotShareSignalingPath
APC_R302	TP53_R175	3	37	1206	57802	59048	0.0483168	3.88611	TRUE	0.0539022	1.95833	Co-occurence	TSG	TSG	Driver	Driver	TSG+TSG	Driver+Driver	APC_R302+TP53_R175	ShareSignalingPath
APC_R302	TP53_R248	4	36	1506	57502	59048	0.0187543	4.24244	TRUE	0.0223527	2.08489	Co-occurence	TSG	TSG	Driver	Driver	TSG+TSG	Driver+Driver	APC_R302+TP53_R248	ShareSignalingPath
APC_R302	TP53_R273	3	37	1678	57330	59048	0.104825	2.77019	TRUE	0.11148	1.46998	Co-occurence	TSG	TSG	Driver	Driver	TSG+TSG	Driver+Driver	APC_R302+TP53_R273	ShareSignalingPath
APC_R405	KRAS_G12	5	4	5921	53118	59048	0.000904722	11.2139	TRUE	0.00174403	3.48722	Co-occurence	TSG	OG	Driver	Driver	OG+TSG	Driver+Driver	APC_R405+KRAS_G12	NotShareSignalingPath
APC_R499	FBXW7_R465	3	52	273	58720	59048	0.0022145	12.4091	TRUE	0.003455	3.63333	Co-occurence	TSG	TSG	Passenger	Driver	TSG+TSG	Driver+Passenger	APC_R499+FBXW7_R465	AtLeastOneNoPathway
APC_R499	KRAS_G12	18	37	5908	53085	59048	3.8475e-06	4.37121	TRUE	0.000630201	2.12803	Co-occurence	TSG	OG	Passenger	Driver	OG+TSG	Driver+Passenger	APC_R499+KRAS_G12	NotShareSignalingPath
APC_R499	KRAS_G13	5	50	799	58194	59048	0.000916296	7.28335	TRUE	0.00174793	2.8646	Co-occurence	TSG	OG	Passenger	Driver	OG+TSG	Driver+Passenger	APC_R499+KRAS_G13	NotShareSignalingPath
APC_R499	PIK3CA_E545	3	52	1617	57376	59048	0.191587	2.0471	TRUE	0.198474	1.03358	Co-occurence	TSG	OG	Passenger	Driver	OG+TSG	Driver+Passenger	APC_R499+PIK3CA_E545	NotShareSignalingPath
APC_R499	TP53_R175	6	49	1203	57790	59048	0.000896928	5.88223	TRUE	0.00173001	2.55636	Co-occurence	TSG	TSG	Passenger	Driver	TSG+TSG	Driver+Passenger	APC_R499+TP53_R175	ShareSignalingPath
APC_R499	TP53_R248	5	50	1505	57488	59048	0.0131452	3.8198	TRUE	0.0162221	1.9335	Co-occurence	TSG	TSG	Passenger	Driver	TSG+TSG	Driver+Passenger	APC_R499+TP53_R248	ShareSignalingPath
APC_R554	KRAS_G12	12	34	5914	53088	59048	0.00154372	3.16823	TRUE	0.00256801	1.66368	Co-occurence	TSG	OG	Driver	Driver	OG+TSG	Driver+Driver	APC_R554+KRAS_G12	NotShareSignalingPath
APC_R554	KRAS_G13	3	43	801	58201	59048	0.0247539	5.06933	TRUE	0.0288247	2.3418	Co-occurence	TSG	OG	Driver	Driver	OG+TSG	Driver+Driver	APC_R554+KRAS_G13	NotShareSignalingPath
APC_R554	TP53_R175	6	40	1203	57799	59048	0.000338688	7.20686	TRUE	0.00108841	2.84937	Co-occurence	TSG	TSG	Driver	Driver	TSG+TSG	Driver+Driver	APC_R554+TP53_R175	ShareSignalingPath
APC_R554	TP53_R213	3	43	609	58393	59048	0.0120883	6.68954	TRUE	0.0150994	2.74191	Co-occurence	TSG	TSG	Driver	Driver	TSG+TSG	Driver+Driver	APC_R554+TP53_R213	ShareSignalingPath
APC_R554	TP53_R273	7	39	1674	57328	59048	0.000303167	6.14674	TRUE	0.00108841	2.61982	Co-occurence	TSG	TSG	Driver	Driver	TSG+TSG	Driver+Driver	APC_R554+TP53_R273	ShareSignalingPath
APC_R564	KRAS_G12	12	32	5914	53090	59048	0.00101105	3.36638	TRUE	0.001862	1.7512	Co-occurence	TSG	OG	Passenger	Driver	OG+TSG	Driver+Passenger	APC_R564+KRAS_G12	NotShareSignalingPath
APC_R564	PIK3CA_E545	4	40	1616	57388	59048	0.0321539	3.55124	TRUE	0.0366717	1.82832	Co-occurence	TSG	OG	Passenger	Driver	OG+TSG	Driver+Passenger	APC_R564+PIK3CA_E545	NotShareSignalingPath
APC_R564	TP53_R175	3	41	1206	57798	59048	0.0610489	3.50673	TRUE	0.0672108	1.81013	Co-occurence	TSG	TSG	Passenger	Driver	TSG+TSG	Driver+Passenger	APC_R564+TP53_R175	ShareSignalingPath
APC_R564	TP53_R273	3	41	1678	57326	59048	0.129594	2.49975	TRUE	0.13665	1.32179	Co-occurence	TSG	TSG	Passenger	Driver	TSG+TSG	Driver+Passenger	APC_R564+TP53_R273	ShareSignalingPath
APC_R640	KRAS_G12	3	1	5923	53121	59048	0.00373734	26.9058	TRUE	0.00537292	4.74984	Co-occurence	TSG	OG	Driver	Driver	OG+TSG	Driver+Driver	APC_R640+KRAS_G12	NotShareSignalingPath
APC_R805	KRAS_G12	13	31	5913	53091	59048	0.000267951	3.76526	TRUE	0.00108841	1.91275	Co-occurence	TSG	OG	Driver	Driver	OG+TSG	Driver+Driver	APC_R805+KRAS_G12	NotShareSignalingPath
APC_R805	KRAS_G13	4	40	800	58204	59048	0.00300686	7.2755	TRUE	0.00445402	2.86305	Co-occurence	TSG	OG	Driver	Driver	OG+TSG	Driver+Driver	APC_R805+KRAS_G13	NotShareSignalingPath
APC_R805	PIK3CA_E545	3	41	1617	57387	59048	0.119564	2.59681	TRUE	0.126323	1.37674	Co-occurence	TSG	OG	Driver	Driver	OG+TSG	Driver+Driver	APC_R805+PIK3CA_E545	NotShareSignalingPath
APC_R805	PTEN_R130	4	40	389	58615	59048	0.00021255	15.0681	TRUE	0.00108841	3.91343	Co-occurence	TSG	TSG	Driver	Driver	TSG+TSG	Driver+Driver	APC_R805+PTEN_R130	NotShareSignalingPath
APC_R805	TP53_R175	5	39	1204	57800	59048	0.00199944	6.1547	TRUE	0.00317705	2.62169	Co-occurence	TSG	TSG	Driver	Driver	TSG+TSG	Driver+Driver	APC_R805+TP53_R175	ShareSignalingPath
APC_R805	TP53_R248	6	38	1504	57500	59048	0.000851281	6.03653	TRUE	0.00166239	2.59372	Co-occurence	TSG	TSG	Driver	Driver	TSG+TSG	Driver+Driver	APC_R805+TP53_R248	ShareSignalingPath
APC_R805	TP53_R282	3	41	620	58384	59048	0.0112332	6.89032	TRUE	0.0141509	2.78457	Co-occurence	TSG	TSG	Driver	Driver	TSG+TSG	Driver+Driver	APC_R805+TP53_R282	ShareSignalingPath
APC_R856	ERBB2_R678	3	4	63	58978	59048	4.65287e-08	702.119	TRUE	2.1895e-05	9.45557	Co-occurence	TSG	OG	Passenger	Driver	OG+TSG	Driver+Passenger	APC_R856+ERBB2_R678	NotShareSignalingPath
APC_R856	PIK3CA_E545	3	4	1617	57424	59048	0.000664108	26.6345	TRUE	0.00143435	4.73522	Co-occurence	TSG	OG	Passenger	Driver	OG+TSG	Driver+Passenger	APC_R856+PIK3CA_E545	NotShareSignalingPath
APC_R876	BRAF_D594	3	251	149	58645	59048	0.028253	4.70427	TRUE	0.0325395	2.23397	Co-occurence	TSG	OG	Driver	Driver	OG+TSG	Driver+Driver	APC_R876+BRAF_D594	NotShareSignalingPath
APC_R876	BRAF_G466	3	251	86	58708	59048	0.00680409	8.15918	TRUE	0.00907769	3.02842	Co-occurence	TSG	OG	Driver	Driver	OG+TSG	Driver+Driver	APC_R876+BRAF_G466	NotShareSignalingPath
APC_R876	FBXW7_R465	6	248	270	58524	59048	0.00132195	5.24409	TRUE	0.00227551	2.39069	Co-occurence	TSG	TSG	Driver	Driver	TSG+TSG	Driver+Driver	APC_R876+FBXW7_R465	AtLeastOneNoPathway
APC_R876	FBXW7_R479	5	249	132	58662	59048	0.000333234	8.92388	TRUE	0.00108841	3.15767	Co-occurence	TSG	TSG	Driver	Driver	TSG+TSG	Driver+Driver	APC_R876+FBXW7_R479	AtLeastOneNoPathway
APC_R876	FBXW7_R505	3	251	189	58605	59048	0.0505553	3.70613	TRUE	0.0563153	1.88991	Co-occurence	TSG	TSG	Driver	Driver	TSG+TSG	Driver+Driver	APC_R876+FBXW7_R505	AtLeastOneNoPathway
APC_R876	KRAS_A146	8	246	234	58560	59048	1.14684e-05	8.13842	TRUE	0.00108841	3.02475	Co-occurence	TSG	OG	Driver	Driver	OG+TSG	Driver+Driver	APC_R876+KRAS_A146	NotShareSignalingPath
APC_R876	KRAS_A59	3	251	21	58773	59048	0.000148904	33.4508	TRUE	0.00108841	5.06397	Co-occurence	TSG	OG	Driver	Driver	OG+TSG	Driver+Driver	APC_R876+KRAS_A59	NotShareSignalingPath
APC_R876	KRAS_G12	101	153	5825	52969	59048	6.59162e-36	6.00283	TRUE	1.34239e-31	2.58564	Co-occurence	TSG	OG	Driver	Driver	OG+TSG	Driver+Driver	APC_R876+KRAS_G12	NotShareSignalingPath
APC_R876	KRAS_G13	23	231	781	58013	59048	1.32046e-12	7.39588	TRUE	3.18452e-09	2.88672	Co-occurence	TSG	OG	Driver	Driver	OG+TSG	Driver+Driver	APC_R876+KRAS_G13	NotShareSignalingPath
APC_R876	KRAS_K117	3	251	32	58762	59048	0.000464976	21.948	TRUE	0.00120642	4.45601	Co-occurence	TSG	OG	Driver	Driver	OG+TSG	Driver+Driver	APC_R876+KRAS_K117	NotShareSignalingPath
APC_R876	KRAS_Q61	8	246	460	58334	59048	0.00103781	4.124	TRUE	0.00190218	2.04404	Co-occurence	TSG	OG	Driver	Driver	OG+TSG	Driver+Driver	APC_R876+KRAS_Q61	NotShareSignalingPath
APC_R876	NRAS_G12	6	248	278	58516	59048	0.00152774	5.09248	TRUE	0.00254485	2.34837	Co-occurence	TSG	OG	Driver	Driver	OG+TSG	Driver+Driver	APC_R876+NRAS_G12	NotShareSignalingPath
APC_R876	PIK3CA_E545	12	242	1608	57186	59048	0.077655	1.76348	TRUE	0.0845036	0.818422	Co-occurence	TSG	OG	Driver	Driver	OG+TSG	Driver+Driver	APC_R876+PIK3CA_E545	NotShareSignalingPath
APC_R876	PIK3CA_N345	3	251	292	58502	59048	0.135026	2.39461	TRUE	0.141566	1.25979	Co-occurence	TSG	OG	Driver	Driver	OG+TSG	Driver+Driver	APC_R876+PIK3CA_N345	NotShareSignalingPath
APC_R876	SMAD4_R361	5	249	272	58522	59048	0.007209	4.32037	TRUE	0.00953352	2.11115	Co-occurence	TSG	TSG	Driver	Driver	TSG+TSG	Driver+Driver	APC_R876+SMAD4_R361	ShareSignalingPath
APC_R876	TP53_G266	3	251	233	58561	59048	0.0823469	3.004	TRUE	0.0890793	1.58689	Co-occurence	TSG	TSG	Driver	Driver	TSG+TSG	Driver+Driver	APC_R876+TP53_G266	ShareSignalingPath
APC_R876	TP53_R158	3	251	264	58530	59048	0.108755	2.64986	TRUE	0.115405	1.40591	Co-occurence	TSG	TSG	Driver	Driver	TSG+TSG	Driver+Driver	APC_R876+TP53_R158	ShareSignalingPath
APC_R876	TP53_R175	24	230	1185	57609	59048	7.37906e-10	5.07289	TRUE	8.92727e-07	2.34281	Co-occurence	TSG	TSG	Driver	Driver	TSG+TSG	Driver+Driver	APC_R876+TP53_R175	ShareSignalingPath
APC_R876	TP53_R248	11	243	1499	57295	59048	0.104704	1.73022	TRUE	0.111353	0.790956	Co-occurence	TSG	TSG	Driver	Driver	TSG+TSG	Driver+Driver	APC_R876+TP53_R248	ShareSignalingPath
APC_R876	TP53_R273	13	241	1668	57126	59048	0.0366323	1.84741	TRUE	0.0415075	0.885507	Co-occurence	TSG	TSG	Driver	Driver	TSG+TSG	Driver+Driver	APC_R876+TP53_R273	ShareSignalingPath
APC_R876	TP53_R280	3	251	254	58540	59048	0.0999076	2.75465	TRUE	0.106961	1.46187	Co-occurence	TSG	TSG	Driver	Driver	TSG+TSG	Driver+Driver	APC_R876+TP53_R280	ShareSignalingPath
APC_R876	TP53_R282	12	242	611	58183	59048	1.96625e-05	4.72194	TRUE	0.00108841	2.23938	Co-occurence	TSG	TSG	Driver	Driver	TSG+TSG	Driver+Driver	APC_R876+TP53_R282	ShareSignalingPath
APC_R876	TP53_R306	6	248	252	58542	59048	0.000936491	5.62039	TRUE	0.0017755	2.49067	Co-occurence	TSG	TSG	Driver	Driver	TSG+TSG	Driver+Driver	APC_R876+TP53_R306	ShareSignalingPath
APC_R876	TP53_R342	6	248	412	58382	59048	0.00985992	3.42832	TRUE	0.0125694	1.7775	Co-occurence	TSG	TSG	Driver	Driver	TSG+TSG	Driver+Driver	APC_R876+TP53_R342	ShareSignalingPath
APC_R876	TP53_Y234	4	250	185	58609	59048	0.00926365	5.06889	TRUE	0.0119036	2.34167	Co-occurence	TSG	TSG	Driver	Driver	TSG+TSG	Driver+Driver	APC_R876+TP53_Y234	ShareSignalingPath
APC_S1315	TP53_G245	3	19	613	58413	59048	0.00150089	15.0458	TRUE	0.00251683	3.91129	Co-occurence	TSG	TSG	Passenger	Driver	TSG+TSG	Driver+Passenger	APC_S1315+TP53_G245	ShareSignalingPath
APC_S1315	TP53_R282	3	19	620	58406	59048	0.00155011	14.8742	TRUE	0.00257863	3.89474	Co-occurence	TSG	TSG	Passenger	Driver	TSG+TSG	Driver+Passenger	APC_S1315+TP53_R282	ShareSignalingPath
APC_S1327	KRAS_G12	4	16	5922	53106	59048	0.134212	2.24189	TRUE	0.140891	1.16472	Co-occurence	TSG	OG	Passenger	Driver	OG+TSG	Driver+Passenger	APC_S1327+KRAS_G12	NotShareSignalingPath
APC_S1327	TP53_R213	3	17	609	58419	59048	0.00110748	16.9281	TRUE	0.00200108	4.08135	Co-occurence	TSG	TSG	Passenger	Driver	TSG+TSG	Driver+Passenger	APC_S1327+TP53_R213	ShareSignalingPath
APC_S1335	KRAS_G12	3	2	5923	53120	59048	0.00864421	13.4526	TRUE	0.0111879	3.74982	Co-occurence	TSG	OG	Passenger	Driver	OG+TSG	Driver+Passenger	APC_S1335+KRAS_G12	NotShareSignalingPath
APC_S1344	KRAS_G12	4	11	5922	53111	59048	0.0561495	3.26124	TRUE	0.0620611	1.70542	Co-occurence	TSG	OG	Passenger	Driver	OG+TSG	Driver+Passenger	APC_S1344+KRAS_G12	NotShareSignalingPath
APC_S1346	KRAS_G12	8	23	5918	53099	59048	0.00977117	3.12085	TRUE	0.0124651	1.64194	Co-occurence	TSG	OG	Passenger	Driver	OG+TSG	Driver+Passenger	APC_S1346+KRAS_G12	NotShareSignalingPath
APC_S1346	TP53_R273	6	25	1675	57342	59048	0.0002108	8.21617	TRUE	0.00108841	3.03847	Co-occurence	TSG	TSG	Passenger	Driver	TSG+TSG	Driver+Passenger	APC_S1346+TP53_R273	ShareSignalingPath
APC_S1346	TP53_R282	3	28	620	58397	59048	0.00421739	10.0916	TRUE	0.00594887	3.33509	Co-occurence	TSG	TSG	Passenger	Driver	TSG+TSG	Driver+Passenger	APC_S1346+TP53_R282	ShareSignalingPath
APC_S1355	KRAS_G12	15	19	5911	53103	59048	2.98395e-07	7.09244	TRUE	8.6038e-05	2.82628	Co-occurence	TSG	OG	Passenger	Driver	OG+TSG	Driver+Passenger	APC_S1355+KRAS_G12	NotShareSignalingPath
APC_S1355	TP53_R175	5	29	1204	57810	59048	0.000606283	8.27844	TRUE	0.0013374	3.04936	Co-occurence	TSG	TSG	Passenger	Driver	TSG+TSG	Driver+Passenger	APC_S1355+TP53_R175	ShareSignalingPath
APC_S1355	TP53_R213	3	31	609	58405	59048	0.00522133	9.28095	TRUE	0.00715639	3.21427	Co-occurence	TSG	TSG	Passenger	Driver	TSG+TSG	Driver+Passenger	APC_S1355+TP53_R213	ShareSignalingPath
APC_S1355	TP53_R273	4	30	1677	57337	59048	0.0153877	4.5587	TRUE	0.018679	2.18862	Co-occurence	TSG	TSG	Passenger	Driver	TSG+TSG	Driver+Passenger	APC_S1355+TP53_R273	ShareSignalingPath
APC_S1356	KRAS_G12	12	26	5914	53096	59048	0.000229462	4.1437	TRUE	0.00108841	2.05092	Co-occurence	TSG	OG	Passenger	Driver	OG+TSG	Driver+Passenger	APC_S1356+KRAS_G12	NotShareSignalingPath
APC_S1356	TP53_R273	3	35	1678	57332	59048	0.0932205	2.92859	TRUE	0.100098	1.55021	Co-occurence	TSG	TSG	Passenger	Driver	TSG+TSG	Driver+Passenger	APC_S1356+TP53_R273	ShareSignalingPath
APC_S1400	KRAS_G12	5	25	5921	53097	59048	0.21914	1.79351	TRUE	0.226261	0.842789	Co-occurence	TSG	OG	Passenger	Driver	OG+TSG	Driver+Passenger	APC_S1400+KRAS_G12	NotShareSignalingPath
APC_S1400	TP53_R175	3	27	1206	57812	59048	0.023047	5.32633	TRUE	0.0269789	2.41314	Co-occurence	TSG	TSG	Passenger	Driver	TSG+TSG	Driver+Passenger	APC_S1400+TP53_R175	ShareSignalingPath
APC_S1411	KRAS_G12	7	10	5919	53112	59048	0.000799152	6.2812	TRUE	0.00160381	2.65104	Co-occurence	TSG	OG	Passenger	Driver	OG+TSG	Driver+Passenger	APC_S1411+KRAS_G12	NotShareSignalingPath
APC_S1415	KRAS_G12	6	13	5920	53109	59048	0.00873121	4.14051	TRUE	0.0112937	2.04981	Co-occurence	TSG	OG	Passenger	Driver	OG+TSG	Driver+Passenger	APC_S1415+KRAS_G12	NotShareSignalingPath
APC_S1421	KRAS_G12	3	4	5923	53118	59048	0.0259313	6.72607	TRUE	0.03008	2.74976	Co-occurence	TSG	OG	Passenger	Driver	OG+TSG	Driver+Passenger	APC_S1421+KRAS_G12	NotShareSignalingPath
APC_S1436	KRAS_G12	3	6	5923	53116	59048	0.0534405	4.48388	TRUE	0.059157	2.16475	Co-occurence	TSG	OG	Passenger	Driver	OG+TSG	Driver+Passenger	APC_S1436+KRAS_G12	NotShareSignalingPath
APC_S1465	AXL_H292	3	130	20	58895	59048	1.91417e-05	67.9558	TRUE	0.00108841	6.08652	Co-occurence	TSG	OG	Passenger	Passenger	OG+TSG	Passenger+Passenger	APC_S1465+AXL_H292	AtLeastOneNoPathway
APC_S1465	BRAF_V600	15	118	2042	56873	59048	6.5839e-05	3.54046	TRUE	0.00108841	1.82394	Co-occurence	TSG	OG	Passenger	Driver	OG+TSG	Driver+Passenger	APC_S1465+BRAF_V600	NotShareSignalingPath
APC_S1465	CTCF_T204	3	130	84	58831	59048	0.0010312	16.1624	TRUE	0.00189011	4.01457	Co-occurence	TSG	TSG	Passenger	Passenger	TSG+TSG	Passenger+Passenger	APC_S1465+CTCF_T204	AtLeastOneNoPathway
APC_S1465	EP300_H2324	3	130	17	58898	59048	1.23827e-05	79.952	TRUE	0.00108841	6.32106	Co-occurence	TSG	TSG	Passenger	Passenger	TSG+TSG	Passenger+Passenger	APC_S1465+EP300_H2324	ShareSignalingPath
APC_S1465	FBXW7_R465	3	130	273	58642	59048	0.0248141	4.95706	TRUE	0.0288927	2.30948	Co-occurence	TSG	TSG	Passenger	Driver	TSG+TSG	Driver+Passenger	APC_S1465+FBXW7_R465	AtLeastOneNoPathway
APC_S1465	GNAS_R201	3	130	266	58649	59048	0.0232267	5.08811	TRUE	0.0271552	2.34713	Co-occurence	TSG	OG	Passenger	Driver	OG+TSG	Driver+Passenger	APC_S1465+GNAS_R201	NotShareSignalingPath
APC_S1465	KMT2C_F4496	3	130	5	58910	59048	6.20445e-07	271.892	TRUE	0.000147209	8.08689	Co-occurence	TSG	TSG	Passenger	Passenger	TSG+TSG	Passenger+Passenger	APC_S1465+KMT2C_F4496	AtLeastOneNoPathway
APC_S1465	KMT2D_P2354	3	130	42	58873	59048	0.000147911	32.3478	TRUE	0.00108841	5.0156	Co-occurence	TSG	TSG	Passenger	Passenger	TSG+TSG	Passenger+Passenger	APC_S1465+KMT2D_P2354	AtLeastOneNoPathway
APC_S1465	KRAS_A146	3	130	239	58676	59048	0.0176405	5.66553	TRUE	0.02113	2.50221	Co-occurence	TSG	OG	Passenger	Driver	OG+TSG	Driver+Passenger	APC_S1465+KRAS_A146	NotShareSignalingPath
APC_S1465	KRAS_G12	46	87	5880	53035	59048	1.73953e-14	4.76896	TRUE	6.01725e-11	2.25368	Co-occurence	TSG	OG	Passenger	Driver	OG+TSG	Driver+Passenger	APC_S1465+KRAS_G12	NotShareSignalingPath
APC_S1465	KRAS_G13	11	122	793	58122	59048	2.33612e-06	6.60846	TRUE	0.000427112	2.72431	Co-occurence	TSG	OG	Passenger	Driver	OG+TSG	Driver+Passenger	APC_S1465+KRAS_G13	NotShareSignalingPath
APC_S1465	KRAS_Q61	4	129	464	58451	59048	0.0218151	3.90611	TRUE	0.0256259	1.96573	Co-occurence	TSG	OG	Passenger	Driver	OG+TSG	Driver+Passenger	APC_S1465+KRAS_Q61	NotShareSignalingPath
APC_S1465	NRAS_G12	3	130	281	58634	59048	0.0266982	4.81528	TRUE	0.0309119	2.26762	Co-occurence	TSG	OG	Passenger	Driver	OG+TSG	Driver+Passenger	APC_S1465+NRAS_G12	NotShareSignalingPath
APC_S1465	NRAS_Q61	6	127	1042	57873	59048	0.0318232	2.62395	TRUE	0.0363084	1.39174	Co-occurence	TSG	OG	Passenger	Driver	OG+TSG	Driver+Passenger	APC_S1465+NRAS_Q61	NotShareSignalingPath
APC_S1465	PIK3CA_E542	6	127	933	57982	59048	0.0199709	2.93602	TRUE	0.0236471	1.55386	Co-occurence	TSG	OG	Passenger	Driver	OG+TSG	Driver+Passenger	APC_S1465+PIK3CA_E542	NotShareSignalingPath
APC_S1465	PIK3CA_E545	10	123	1610	57305	59048	0.00378165	2.89375	TRUE	0.00542558	1.53294	Co-occurence	TSG	OG	Passenger	Driver	OG+TSG	Driver+Passenger	APC_S1465+PIK3CA_E545	NotShareSignalingPath
APC_S1465	PIK3CA_H1047	7	126	2061	56854	59048	0.236906	1.53254	TRUE	0.244037	0.61592	Co-occurence	TSG	OG	Passenger	Driver	OG+TSG	Driver+Passenger	APC_S1465+PIK3CA_H1047	NotShareSignalingPath
APC_S1465	PIK3CA_Q546	3	130	257	58658	59048	0.0212701	5.26711	TRUE	0.0250213	2.39701	Co-occurence	TSG	OG	Passenger	Driver	OG+TSG	Driver+Passenger	APC_S1465+PIK3CA_Q546	NotShareSignalingPath
APC_S1465	PTCH1_R1308	3	130	20	58895	59048	1.91417e-05	67.9558	TRUE	0.00108841	6.08652	Co-occurence	TSG	TSG	Passenger	Passenger	TSG+TSG	Passenger+Passenger	APC_S1465+PTCH1_R1308	NotShareSignalingPath
APC_S1465	RB1_R455	3	130	20	58895	59048	1.91417e-05	67.9558	TRUE	0.00108841	6.08652	Co-occurence	TSG	TSG	Passenger	Driver	TSG+TSG	Driver+Passenger	APC_S1465+RB1_R455	AtLeastOneNoPathway
APC_S1465	RNF43_G659	6	127	180	58735	59048	4.43349e-06	15.416	TRUE	0.000703854	3.94636	Co-occurence	TSG	TSG	Passenger	Passenger	TSG+TSG	Passenger+Passenger	APC_S1465+RNF43_G659	ShareSignalingPath
APC_S1465	SMAD4_A406	3	130	12	58903	59048	4.98318e-06	113.275	TRUE	0.000773042	6.82369	Co-occurence	TSG	TSG	Passenger	Passenger	TSG+TSG	Passenger+Passenger	APC_S1465+SMAD4_A406	ShareSignalingPath
APC_S1465	SMAD4_R361	5	128	272	58643	59048	0.000431783	8.42185	TRUE	0.00116964	3.07414	Co-occurence	TSG	TSG	Passenger	Driver	TSG+TSG	Driver+Passenger	APC_S1465+SMAD4_R361	ShareSignalingPath
APC_S1465	SOX17_P328	3	130	8	58907	59048	1.81906e-06	169.924	TRUE	0.00034622	7.40875	Co-occurence	TSG	TSG	Passenger	Passenger	TSG+TSG	Passenger+Passenger	APC_S1465+SOX17_P328	ShareSignalingPath
APC_S1465	TCF7L2_K485	6	127	62	58853	59048	1.13735e-08	44.8461	TRUE	7.74948e-06	5.48691	Co-occurence	TSG	TSG	Passenger	Passenger	TSG+TSG	Passenger+Passenger	APC_S1465+TCF7L2_K485	ShareSignalingPath
APC_S1465	TP53_Q167	3	130	62	58853	59048	0.000440574	21.9056	TRUE	0.00119315	4.45323	Co-occurence	TSG	TSG	Passenger	Passenger	TSG+TSG	Passenger+Passenger	APC_S1465+TP53_Q167	ShareSignalingPath
APC_S1465	TP53_R175	10	123	1199	57716	59048	0.00043537	3.91356	TRUE	0.0011793	1.96848	Co-occurence	TSG	TSG	Passenger	Driver	TSG+TSG	Driver+Passenger	APC_S1465+TP53_R175	ShareSignalingPath
APC_S1465	TP53_R273	6	127	1675	57240	59048	0.284476	1.61448	TRUE	0.290385	0.691068	Co-occurence	TSG	TSG	Passenger	Driver	TSG+TSG	Driver+Passenger	APC_S1465+TP53_R273	ShareSignalingPath
APC_S1465	TP53_R342	3	130	415	58500	59048	0.069004	3.25301	TRUE	0.0756072	1.70178	Co-occurence	TSG	TSG	Passenger	Driver	TSG+TSG	Driver+Passenger	APC_S1465+TP53_R342	ShareSignalingPath
APC_S1495	KRAS_G12	11	6	5915	53116	59048	7.16976e-08	16.4631	TRUE	2.93699e-05	4.04117	Co-occurence	TSG	OG	Passenger	Driver	OG+TSG	Driver+Passenger	APC_S1495+KRAS_G12	NotShareSignalingPath
APC_S1501	KRAS_G12	8	8	5918	53114	59048	6.27237e-05	8.97499	TRUE	0.00108841	3.16591	Co-occurence	TSG	OG	Passenger	Driver	OG+TSG	Driver+Passenger	APC_S1501+KRAS_G12	NotShareSignalingPath
APC_S1501	KRAS_G13	4	12	800	58232	59048	5.45023e-05	24.2633	TRUE	0.00108841	4.60071	Co-occurence	TSG	OG	Passenger	Driver	OG+TSG	Driver+Passenger	APC_S1501+KRAS_G13	NotShareSignalingPath
APC_S1581	KRAS_G12	7	4	5919	53118	59048	2.33839e-05	15.7048	TRUE	0.00108841	3.97313	Co-occurence	TSG	OG	Passenger	Driver	OG+TSG	Driver+Passenger	APC_S1581+KRAS_G12	NotShareSignalingPath
APC_S1861	TP53_R213	3	3	609	58433	59048	2.16494e-05	95.9491	TRUE	0.00108841	6.5842	Co-occurence	TSG	TSG	Passenger	Driver	TSG+TSG	Driver+Passenger	APC_S1861+TP53_R213	ShareSignalingPath
APC_S299	TP53_R175	3	0	1206	57839	59048	8.56263e-06	inf	TRUE	0.00108841	inf	Co-occurence	TSG	TSG	Passenger	Driver	TSG+TSG	Driver+Passenger	APC_S299+TP53_R175	ShareSignalingPath
APC_S457	KRAS_G12	3	8	5923	53114	59048	0.0903103	3.36278	TRUE	0.097076	1.74965	Co-occurence	TSG	OG	Passenger	Driver	OG+TSG	Driver+Passenger	APC_S457+KRAS_G12	NotShareSignalingPath
APC_S770	KRAS_G12	3	8	5923	53114	59048	0.0903103	3.36278	TRUE	0.097076	1.74965	Co-occurence	TSG	OG	Passenger	Driver	OG+TSG	Driver+Passenger	APC_S770+KRAS_G12	NotShareSignalingPath
APC_T1292	KRAS_G12	3	14	5923	53108	59048	0.239864	1.92137	TRUE	0.24703	0.942137	Co-occurence	TSG	OG	Passenger	Driver	OG+TSG	Driver+Passenger	APC_T1292+KRAS_G12	NotShareSignalingPath
APC_T1301	KRAS_G12	3	7	5923	53115	59048	0.0707943	3.84325	TRUE	0.0774159	1.94233	Co-occurence	TSG	OG	Passenger	Driver	OG+TSG	Driver+Passenger	APC_T1301+KRAS_G12	NotShareSignalingPath
APC_T1301	TP53_R248	3	7	1507	57531	59048	0.00175036	16.3611	TRUE	0.00284978	4.0322	Co-occurence	TSG	TSG	Passenger	Driver	TSG+TSG	Driver+Passenger	APC_T1301+TP53_R248	ShareSignalingPath
APC_T1380	KRAS_G12	3	1	5923	53121	59048	0.00373734	26.9058	TRUE	0.00537292	4.74984	Co-occurence	TSG	OG	Passenger	Driver	OG+TSG	Driver+Passenger	APC_T1380+KRAS_G12	NotShareSignalingPath
APC_T1438	KRAS_G12	10	12	5916	53110	59048	2.12786e-05	7.48112	TRUE	0.00108841	2.90326	Co-occurence	TSG	OG	Passenger	Driver	OG+TSG	Driver+Passenger	APC_T1438+KRAS_G12	NotShareSignalingPath
APC_T1438	KRAS_G13	3	19	801	58225	59048	0.00319306	11.4774	TRUE	0.0046889	3.52073	Co-occurence	TSG	OG	Passenger	Driver	OG+TSG	Driver+Passenger	APC_T1438+KRAS_G13	NotShareSignalingPath
APC_T1487	KRAS_A146	3	23	239	58783	59048	0.000164861	32.081	TRUE	0.00108841	5.00365	Co-occurence	TSG	OG	Passenger	Driver	OG+TSG	Driver+Passenger	APC_T1487+KRAS_A146	NotShareSignalingPath
APC_T1487	KRAS_G12	9	17	5917	53105	59048	0.000652722	4.75146	TRUE	0.00143152	2.24837	Co-occurence	TSG	OG	Passenger	Driver	OG+TSG	Driver+Passenger	APC_T1487+KRAS_G12	NotShareSignalingPath
APC_T1487	KRAS_G13	7	19	797	58225	59048	4.43958e-08	26.9151	TRUE	2.0972e-05	4.75034	Co-occurence	TSG	OG	Passenger	Driver	OG+TSG	Driver+Passenger	APC_T1487+KRAS_G13	NotShareSignalingPath
APC_T1493	KRAS_G12	4	16	5922	53106	59048	0.134212	2.24189	TRUE	0.140891	1.16472	Co-occurence	TSG	OG	Passenger	Driver	OG+TSG	Driver+Passenger	APC_T1493+KRAS_G12	NotShareSignalingPath
APC_T1493	KRAS_G13	3	17	801	58227	59048	0.00241194	12.8282	TRUE	0.00370592	3.68124	Co-occurence	TSG	OG	Passenger	Driver	OG+TSG	Driver+Passenger	APC_T1493+KRAS_G13	NotShareSignalingPath
APC_T1493	PIK3CA_E545	3	17	1617	57411	59048	0.01658	6.26552	TRUE	0.0199796	2.64744	Co-occurence	TSG	OG	Passenger	Driver	OG+TSG	Driver+Passenger	APC_T1493+PIK3CA_E545	NotShareSignalingPath
APC_T1556	ARID1A_D1850	3	231	122	58692	59048	0.0136973	6.24782	TRUE	0.0168151	2.64335	Co-occurence	TSG	TSG	Passenger	Passenger	TSG+TSG	Passenger+Passenger	APC_T1556+ARID1A_D1850	AtLeastOneNoPathway
APC_T1556	ARID1B_S723	3	231	6	58808	59048	5.07098e-06	127.29	TRUE	0.000784009	6.99198	Co-occurence	TSG	TSG	Passenger	Passenger	TSG+TSG	Passenger+Passenger	APC_T1556+ARID1B_S723	AtLeastOneNoPathway
APC_T1556	ASXL1_G645	3	231	41	58773	59048	0.000721698	18.6167	TRUE	0.00149479	4.21853	Co-occurence	TSG	TSG	Passenger	Passenger	TSG+TSG	Passenger+Passenger	APC_T1556+ASXL1_G645	AtLeastOneNoPathway
APC_T1556	BRAF_V600	35	199	2022	56792	59048	4.68264e-13	4.93993	TRUE	1.2341e-09	2.30449	Co-occurence	TSG	OG	Passenger	Driver	OG+TSG	Driver+Passenger	APC_T1556+BRAF_V600	NotShareSignalingPath
APC_T1556	CDKN2A_R80	3	231	250	58564	59048	0.0800196	3.04229	TRUE	0.0867146	1.60516	Co-occurence	TSG	TSG	Passenger	Driver	TSG+TSG	Driver+Passenger	APC_T1556+CDKN2A_R80	NotShareSignalingPath
APC_T1556	CRTC1_S572	3	231	17	58797	59048	6.66358e-05	44.9175	TRUE	0.00108841	5.48921	Co-occurence	TSG	Not_OG_TSG	Passenger	Passenger	TSG+Not_OG_TSG	Passenger+Passenger	APC_T1556+CRTC1_S572	AtLeastOneNoPathway
APC_T1556	EP300_M1470	3	231	22	58792	59048	0.000132487	34.706	TRUE	0.00108841	5.11711	Co-occurence	TSG	TSG	Passenger	Passenger	TSG+TSG	Passenger+Passenger	APC_T1556+EP300_M1470	ShareSignalingPath
APC_T1556	ERBB2_R678	4	230	62	58752	59048	0.000142864	16.4802	TRUE	0.00108841	4.04266	Co-occurence	TSG	OG	Passenger	Driver	OG+TSG	Driver+Passenger	APC_T1556+ERBB2_R678	NotShareSignalingPath
APC_T1556	FBXW7_R465	4	230	272	58542	59048	0.024683	3.74309	TRUE	0.0287498	1.90423	Co-occurence	TSG	TSG	Passenger	Driver	TSG+TSG	Driver+Passenger	APC_T1556+FBXW7_R465	AtLeastOneNoPathway
APC_T1556	FBXW7_R479	4	230	133	58681	59048	0.00223632	7.67323	TRUE	0.00346962	2.93983	Co-occurence	TSG	TSG	Passenger	Driver	TSG+TSG	Driver+Passenger	APC_T1556+FBXW7_R479	AtLeastOneNoPathway
APC_T1556	FBXW7_R505	4	230	188	58626	59048	0.00738439	5.42331	TRUE	0.00974037	2.43917	Co-occurence	TSG	TSG	Passenger	Driver	TSG+TSG	Driver+Passenger	APC_T1556+FBXW7_R505	AtLeastOneNoPathway
APC_T1556	GNAS_R201	7	227	262	58552	59048	0.000108941	6.89148	TRUE	0.00108841	2.78481	Co-occurence	TSG	OG	Passenger	Driver	OG+TSG	Driver+Passenger	APC_T1556+GNAS_R201	NotShareSignalingPath
APC_T1556	KRAS_A146	7	227	235	58579	59048	5.63479e-05	7.68681	TRUE	0.00108841	2.94239	Co-occurence	TSG	OG	Passenger	Driver	OG+TSG	Driver+Passenger	APC_T1556+KRAS_A146	NotShareSignalingPath
APC_T1556	KRAS_G12	70	164	5856	52958	59048	2.38404e-17	3.85998	TRUE	1.32413e-13	1.94859	Co-occurence	TSG	OG	Passenger	Driver	OG+TSG	Driver+Passenger	APC_T1556+KRAS_G12	NotShareSignalingPath
APC_T1556	KRAS_G13	12	222	792	58022	59048	0.000101571	3.96001	TRUE	0.00108841	1.9855	Co-occurence	TSG	OG	Passenger	Driver	OG+TSG	Driver+Passenger	APC_T1556+KRAS_G13	NotShareSignalingPath
APC_T1556	MSH6_F1088	4	230	70	58744	59048	0.000222501	14.5948	TRUE	0.00108841	3.86738	Co-occurence	TSG	TSG	Passenger	Driver	TSG+TSG	Driver+Passenger	APC_T1556+MSH6_F1088	AtLeastOneNoPathway
APC_T1556	NRAS_G12	3	231	281	58533	59048	0.10397	2.70523	TRUE	0.110588	1.43575	Co-occurence	TSG	OG	Passenger	Driver	OG+TSG	Driver+Passenger	APC_T1556+NRAS_G12	NotShareSignalingPath
APC_T1556	PIK3CA_E542	8	226	931	57883	59048	0.0346907	2.20081	TRUE	0.0394093	1.13804	Co-occurence	TSG	OG	Passenger	Driver	OG+TSG	Driver+Passenger	APC_T1556+PIK3CA_E542	NotShareSignalingPath
APC_T1556	PIK3CA_E545	20	214	1600	57214	59048	8.62226e-06	3.34194	TRUE	0.00108841	1.74069	Co-occurence	TSG	OG	Passenger	Driver	OG+TSG	Driver+Passenger	APC_T1556+PIK3CA_E545	NotShareSignalingPath
APC_T1556	PIK3CA_N345	3	231	292	58522	59048	0.113076	2.60283	TRUE	0.119691	1.38008	Co-occurence	TSG	OG	Passenger	Driver	OG+TSG	Driver+Passenger	APC_T1556+PIK3CA_N345	NotShareSignalingPath
APC_T1556	PIK3CA_Q546	4	230	256	58558	59048	0.0203712	3.97812	TRUE	0.0240739	1.99209	Co-occurence	TSG	OG	Passenger	Driver	OG+TSG	Driver+Passenger	APC_T1556+PIK3CA_Q546	NotShareSignalingPath
APC_T1556	PIK3CA_R88	3	231	162	58652	59048	0.0282657	4.70194	TRUE	0.0325535	2.23326	Co-occurence	TSG	OG	Passenger	Driver	OG+TSG	Driver+Passenger	APC_T1556+PIK3CA_R88	NotShareSignalingPath
APC_T1556	PTEN_N323	3	231	87	58727	59048	0.00560138	8.76653	TRUE	0.00762633	3.13201	Co-occurence	TSG	TSG	Passenger	Passenger	TSG+TSG	Passenger+Passenger	APC_T1556+PTEN_N323	NotShareSignalingPath
APC_T1556	RNF43_G659	3	231	183	58631	59048	0.0382248	4.16088	TRUE	0.043245	2.05689	Co-occurence	TSG	TSG	Passenger	Passenger	TSG+TSG	Passenger+Passenger	APC_T1556+RNF43_G659	ShareSignalingPath
APC_T1556	SMAD4_D537	4	230	46	58768	59048	4.79734e-05	22.2185	TRUE	0.00108841	4.47369	Co-occurence	TSG	TSG	Passenger	Driver	TSG+TSG	Driver+Passenger	APC_T1556+SMAD4_D537	ShareSignalingPath
APC_T1556	SMAD4_R361	11	223	266	58548	59048	1.79263e-08	10.8572	TRUE	1.08438e-05	3.44058	Co-occurence	TSG	TSG	Passenger	Driver	TSG+TSG	Driver+Passenger	APC_T1556+SMAD4_R361	ShareSignalingPath
APC_T1556	SOX9_R264	3	231	22	58792	59048	0.000132487	34.706	TRUE	0.00108841	5.11711	Co-occurence	TSG	Not_OG_TSG	Passenger	Passenger	TSG+Not_OG_TSG	Passenger+Passenger	APC_T1556+SOX9_R264	NotShareSignalingPath
APC_T1556	SPOP_F133	3	231	88	58726	59048	0.00577562	8.66677	TRUE	0.00783826	3.11549	Co-occurence	TSG	TSG	Passenger	Driver	TSG+TSG	Driver+Passenger	APC_T1556+SPOP_F133	NotShareSignalingPath
APC_T1556	TCF7L2_K485	3	231	65	58749	59048	0.00254674	11.7381	TRUE	0.00387703	3.55312	Co-occurence	TSG	TSG	Passenger	Passenger	TSG+TSG	Passenger+Passenger	APC_T1556+TCF7L2_K485	ShareSignalingPath
APC_T1556	TP53_C135	4	230	230	58584	59048	0.0144214	4.42979	TRUE	0.0175964	2.14724	Co-occurence	TSG	TSG	Passenger	Driver	TSG+TSG	Driver+Passenger	APC_T1556+TP53_C135	ShareSignalingPath
APC_T1556	TP53_E285	3	231	237	58577	59048	0.0707899	3.20987	TRUE	0.0774136	1.68252	Co-occurence	TSG	TSG	Passenger	Driver	TSG+TSG	Driver+Passenger	APC_T1556+TP53_E285	ShareSignalingPath
APC_T1556	TP53_G244	3	231	175	58639	59048	0.0342454	4.35169	TRUE	0.0389237	2.12158	Co-occurence	TSG	TSG	Passenger	Driver	TSG+TSG	Driver+Passenger	APC_T1556+TP53_G244	ShareSignalingPath
APC_T1556	TP53_G266	3	231	233	58581	59048	0.0680529	3.2652	TRUE	0.0745901	1.70717	Co-occurence	TSG	TSG	Passenger	Driver	TSG+TSG	Driver+Passenger	APC_T1556+TP53_G266	ShareSignalingPath
APC_T1556	TP53_R175	12	222	1197	57617	59048	0.0034689	2.60187	TRUE	0.00503351	1.37955	Co-occurence	TSG	TSG	Passenger	Driver	TSG+TSG	Driver+Passenger	APC_T1556+TP53_R175	ShareSignalingPath
APC_T1556	TP53_R213	5	229	607	58207	59048	0.0976171	2.09373	TRUE	0.104733	1.06608	Co-occurence	TSG	TSG	Passenger	Driver	TSG+TSG	Driver+Passenger	APC_T1556+TP53_R213	ShareSignalingPath
APC_T1556	TP53_R282	9	225	614	58200	59048	0.000934736	3.79153	TRUE	0.00177218	1.92278	Co-occurence	TSG	TSG	Passenger	Driver	TSG+TSG	Driver+Passenger	APC_T1556+TP53_R282	ShareSignalingPath
APC_T1556	TP53_R342	3	231	415	58399	59048	0.230831	1.82754	TRUE	0.237872	0.869902	Co-occurence	TSG	TSG	Passenger	Driver	TSG+TSG	Driver+Passenger	APC_T1556+TP53_R342	ShareSignalingPath
APC_V1414	KRAS_G12	6	4	5920	53118	59048	0.000149604	13.459	TRUE	0.00108841	3.75049	Co-occurence	TSG	OG	Passenger	Driver	OG+TSG	Driver+Passenger	APC_V1414+KRAS_G12	NotShareSignalingPath
APC_V1414	PIK3CA_E545	3	7	1617	57421	59048	0.00214044	15.2189	TRUE	0.00335684	3.92779	Co-occurence	TSG	OG	Passenger	Driver	OG+TSG	Driver+Passenger	APC_V1414+PIK3CA_E545	NotShareSignalingPath
APC_W423	KRAS_G12	3	4	5923	53118	59048	0.0259313	6.72607	TRUE	0.03008	2.74976	Co-occurence	TSG	OG	Passenger	Driver	OG+TSG	Driver+Passenger	APC_W423+KRAS_G12	NotShareSignalingPath
APC_Y1376	KRAS_G12	10	20	5916	53102	59048	0.000465703	4.488	TRUE	0.00120642	2.16607	Co-occurence	TSG	OG	Passenger	Driver	OG+TSG	Driver+Passenger	APC_Y1376+KRAS_G12	NotShareSignalingPath
APC_Y1376	TP53_R273	4	26	1677	57341	59048	0.00994273	5.2604	TRUE	0.0126711	2.39517	Co-occurence	TSG	TSG	Passenger	Driver	TSG+TSG	Driver+Passenger	APC_Y1376+TP53_R273	ShareSignalingPath
APC_Y935	FBXW7_R465	3	51	273	58721	59048	0.00210091	12.6527	TRUE	0.00330709	3.66137	Co-occurence	TSG	TSG	Driver	Driver	TSG+TSG	Driver+Driver	APC_Y935+FBXW7_R465	AtLeastOneNoPathway
APC_Y935	KRAS_G12	21	33	5905	53089	59048	2.00506e-08	5.72124	TRUE	1.19125e-05	2.51633	Co-occurence	TSG	OG	Driver	Driver	OG+TSG	Driver+Driver	APC_Y935+KRAS_G12	NotShareSignalingPath
APC_Y935	KRAS_G13	8	46	796	58198	59048	6.8324e-07	12.7153	TRUE	0.000159122	3.6685	Co-occurence	TSG	OG	Driver	Driver	OG+TSG	Driver+Driver	APC_Y935+KRAS_G13	NotShareSignalingPath
APC_Y935	PIK3CA_E542	3	51	936	58058	59048	0.0547161	3.64869	TRUE	0.0605239	1.86738	Co-occurence	TSG	OG	Driver	Driver	OG+TSG	Driver+Driver	APC_Y935+PIK3CA_E542	NotShareSignalingPath
APC_Y935	PIK3CA_E545	5	49	1615	57379	59048	0.0160941	3.62539	TRUE	0.0194536	1.85814	Co-occurence	TSG	OG	Driver	Driver	OG+TSG	Driver+Driver	APC_Y935+PIK3CA_E545	NotShareSignalingPath
APC_Y935	TP53_R273	6	48	1675	57319	59048	0.00424561	4.27754	TRUE	0.00598624	2.09678	Co-occurence	TSG	TSG	Driver	Driver	TSG+TSG	Driver+Driver	APC_Y935+TP53_R273	ShareSignalingPath
APC_Y935	TP53_R282	4	50	619	58375	59048	0.00255681	7.54443	TRUE	0.00389233	2.91541	Co-occurence	TSG	TSG	Driver	Driver	TSG+TSG	Driver+Driver	APC_Y935+TP53_R282	ShareSignalingPath
ARAF_P8	RNF43_G659	4	6	182	58856	59048	1.97226e-08	215.59	TRUE	1.17749e-05	7.75214	Co-occurence	OG	TSG	Passenger	Passenger	OG+TSG	Passenger+Passenger	ARAF_P8+RNF43_G659	NotShareSignalingPath
ARAF_Q183	PTEN_R130	3	2	390	58653	59048	2.897e-06	225.588	TRUE	0.000501399	7.81755	Co-occurence	OG	TSG	Passenger	Driver	OG+TSG	Driver+Passenger	ARAF_Q183+PTEN_R130	ShareSignalingPath
ARAF_R255	B2M_L15	3	19	68	58958	59048	2.52351e-06	136.899	TRUE	0.000456139	7.09697	Co-occurence	OG	TSG	Passenger	Passenger	OG+TSG	Passenger+Passenger	ARAF_R255+B2M_L15	AtLeastOneNoPathway
ARAF_R255	BRAF_V600	4	18	2053	56973	59048	0.00649965	6.16691	TRUE	0.00870365	2.62455	Co-occurence	OG	OG	Passenger	Driver	OG+OG	Driver+Passenger	ARAF_R255+BRAF_V600	ShareSignalingPath
ARAF_R255	CTNNB1_S45	4	18	198	58828	59048	9.26586e-07	66.0247	TRUE	0.000202156	6.04493	Co-occurence	OG	OG	Passenger	Driver	OG+OG	Driver+Passenger	ARAF_R255+CTNNB1_S45	NotShareSignalingPath
ARAF_R255	PIK3CA_H1047	3	19	2065	56961	59048	0.0402074	4.35537	TRUE	0.0453783	2.1228	Co-occurence	OG	OG	Passenger	Driver	OG+OG	Driver+Passenger	ARAF_R255+PIK3CA_H1047	ShareSignalingPath
ARAF_R255	PTEN_K267	3	19	85	58941	59048	4.82523e-06	109.488	TRUE	0.000752041	6.77463	Co-occurence	OG	TSG	Passenger	Driver	OG+TSG	Driver+Passenger	ARAF_R255+PTEN_K267	ShareSignalingPath
ARAF_R255	PTEN_N323	3	19	87	58939	59048	5.16325e-06	106.967	TRUE	0.000795256	6.74103	Co-occurence	OG	TSG	Passenger	Passenger	OG+TSG	Passenger+Passenger	ARAF_R255+PTEN_N323	ShareSignalingPath
ARAF_R255	RNF43_G659	5	17	181	58845	59048	7.40821e-09	95.6207	TRUE	6.0889e-06	6.57925	Co-occurence	OG	TSG	Passenger	Passenger	OG+TSG	Passenger+Passenger	ARAF_R255+RNF43_G659	NotShareSignalingPath
ARID1A_A339	CTCF_T204	3	14	84	58947	59048	2.06949e-06	150.375	TRUE	0.000386404	7.23242	Co-occurence	TSG	TSG	Passenger	Passenger	TSG+TSG	Passenger+Passenger	ARID1A_A339+CTCF_T204	AtLeastOneNoPathway
ARID1A_A339	JAK1_K860	3	14	72	58959	59048	1.3212e-06	175.473	TRUE	0.000269365	7.45511	Co-occurence	TSG	Not_OG_TSG	Passenger	Passenger	TSG+Not_OG_TSG	Passenger+Passenger	ARID1A_A339+JAK1_K860	AtLeastOneNoPathway
ARID1A_A339	KDM5A_G1200	3	14	34	58997	59048	1.5306e-07	371.83	TRUE	5.19903e-05	8.5385	Co-occurence	TSG	OG	Passenger	Passenger	OG+TSG	Passenger+Passenger	ARID1A_A339+KDM5A_G1200	AtLeastOneNoPathway
ARID1A_A339	PTEN_N323	3	14	87	58944	59048	2.29251e-06	145.182	TRUE	0.000420927	7.18172	Co-occurence	TSG	TSG	Passenger	Passenger	TSG+TSG	Passenger+Passenger	ARID1A_A339+PTEN_N323	AtLeastOneNoPathway
ARID1A_A339	PTEN_R130	3	14	390	58641	59048	0.000185626	32.2203	TRUE	0.00108841	5.0099	Co-occurence	TSG	TSG	Passenger	Driver	TSG+TSG	Driver+Passenger	ARID1A_A339+PTEN_R130	AtLeastOneNoPathway
ARID1A_A339	PTEN_R233	3	14	98	58933	59048	3.24565e-06	128.862	TRUE	0.000547721	7.00969	Co-occurence	TSG	TSG	Passenger	Driver	TSG+TSG	Driver+Passenger	ARID1A_A339+PTEN_R233	AtLeastOneNoPathway
ARID1A_D1850	ARID5B_I497	3	122	14	58909	59048	6.16209e-06	103.47	TRUE	0.000911933	6.69307	Co-occurence	TSG	TSG	Passenger	Passenger	TSG+TSG	Passenger+Passenger	ARID1A_D1850+ARID5B_I497	AtLeastOneNoPathway
ARID1A_D1850	ATM_I1581	3	122	5	58918	59048	5.14593e-07	289.761	TRUE	0.000129766	8.17872	Co-occurence	TSG	TSG	Passenger	Passenger	TSG+TSG	Passenger+Passenger	ARID1A_D1850+ATM_I1581	AtLeastOneNoPathway
ARID1A_D1850	AXIN1_G265	3	122	4	58919	59048	3.2212e-07	362.207	TRUE	8.93834e-05	8.50067	Co-occurence	TSG	TSG	Passenger	Passenger	TSG+TSG	Passenger+Passenger	ARID1A_D1850+AXIN1_G265	AtLeastOneNoPathway
ARID1A_D1850	AXIN2_G665	6	119	10	58913	59048	6.27275e-13	297.04	TRUE	1.59682e-09	8.21452	Co-occurence	TSG	TSG	Passenger	Passenger	TSG+TSG	Passenger+Passenger	ARID1A_D1850+AXIN2_G665	AtLeastOneNoPathway
ARID1A_D1850	B2M_L15	4	121	67	58856	59048	1.66597e-05	29.0396	TRUE	0.00108841	4.85995	Co-occurence	TSG	TSG	Passenger	Passenger	TSG+TSG	Passenger+Passenger	ARID1A_D1850+B2M_L15	AtLeastOneNoPathway
ARID1A_D1850	B2M_V69	3	122	15	58908	59048	7.38307e-06	96.5705	TRUE	0.00103735	6.59351	Co-occurence	TSG	TSG	Passenger	Passenger	TSG+TSG	Passenger+Passenger	ARID1A_D1850+B2M_V69	AtLeastOneNoPathway
ARID1A_D1850	BCORL1_P1681	3	122	30	58893	59048	4.82323e-05	48.273	TRUE	0.00108841	5.59314	Co-occurence	TSG	TSG	Passenger	Passenger	TSG+TSG	Passenger+Passenger	ARID1A_D1850+BCORL1_P1681	AtLeastOneNoPathway
ARID1A_D1850	BCOR_N1459	4	121	140	58783	59048	0.00026148	13.8803	TRUE	0.00108841	3.79497	Co-occurence	TSG	TSG	Passenger	Passenger	TSG+TSG	Passenger+Passenger	ARID1A_D1850+BCOR_N1459	AtLeastOneNoPathway
ARID1A_D1850	BCOR_Q1208	3	122	6	58917	59048	7.70695e-07	241.463	TRUE	0.000174932	7.91566	Co-occurence	TSG	TSG	Passenger	Passenger	TSG+TSG	Passenger+Passenger	ARID1A_D1850+BCOR_Q1208	AtLeastOneNoPathway
ARID1A_D1850	BLM_N515	5	120	21	58902	59048	2.48925e-09	116.869	TRUE	2.59231e-06	6.86875	Co-occurence	TSG	TSG	Passenger	Passenger	TSG+TSG	Passenger+Passenger	ARID1A_D1850+BLM_N515	AtLeastOneNoPathway
ARID1A_D1850	BRAF_V600	9	116	2048	56875	59048	0.0429456	2.15465	TRUE	0.0481741	1.10745	Co-occurence	TSG	OG	Passenger	Driver	OG+TSG	Driver+Passenger	ARID1A_D1850+BRAF_V600	AtLeastOneNoPathway
ARID1A_D1850	BRCA2_T3033	3	122	17	58906	59048	1.02827e-05	85.2064	TRUE	0.00108841	6.41289	Co-occurence	TSG	TSG	Passenger	Driver	TSG+TSG	Driver+Passenger	ARID1A_D1850+BRCA2_T3033	AtLeastOneNoPathway
ARID1A_D1850	CARD11_R555	10	115	39	58884	59048	9.58632e-18	131.291	TRUE	5.66788e-14	7.03662	Co-occurence	TSG	OG	Passenger	Passenger	OG+TSG	Passenger+Passenger	ARID1A_D1850+CARD11_R555	AtLeastOneNoPathway
ARID1A_D1850	CASP8_R413	3	122	4	58919	59048	3.2212e-07	362.207	TRUE	8.93834e-05	8.50067	Co-occurence	TSG	TSG	Passenger	Passenger	TSG+TSG	Passenger+Passenger	ARID1A_D1850+CASP8_R413	AtLeastOneNoPathway
ARID1A_D1850	CCND1_P287	4	121	42	58881	59048	2.91477e-06	46.3447	TRUE	0.000504237	5.53433	Co-occurence	TSG	OG	Passenger	Driver	OG+TSG	Driver+Passenger	ARID1A_D1850+CCND1_P287	AtLeastOneNoPathway
ARID1A_D1850	CIC_P1116	3	122	8	58915	59048	1.50918e-06	181.091	TRUE	0.000296159	7.50057	Co-occurence	TSG	TSG	Passenger	Passenger	TSG+TSG	Passenger+Passenger	ARID1A_D1850+CIC_P1116	AtLeastOneNoPathway
ARID1A_D1850	CIC_P509	4	121	6	58917	59048	3.97891e-09	324.612	TRUE	3.92086e-06	8.34257	Co-occurence	TSG	TSG	Passenger	Passenger	TSG+TSG	Passenger+Passenger	ARID1A_D1850+CIC_P509	AtLeastOneNoPathway
ARID1A_D1850	CTCF_T204	14	111	73	58850	59048	8.12313e-23	101.678	TRUE	8.27144e-19	6.66787	Co-occurence	TSG	TSG	Passenger	Passenger	TSG+TSG	Passenger+Passenger	ARID1A_D1850+CTCF_T204	AtLeastOneNoPathway
ARID1A_D1850	CTNNB1_S37	3	122	249	58674	59048	0.0166625	5.79439	TRUE	0.0200642	2.53466	Co-occurence	TSG	OG	Passenger	Driver	OG+TSG	Driver+Passenger	ARID1A_D1850+CTNNB1_S37	AtLeastOneNoPathway
ARID1A_D1850	CTNNB1_T41	7	118	131	58792	59048	2.06969e-08	26.6234	TRUE	1.19291e-05	4.73462	Co-occurence	TSG	OG	Passenger	Driver	OG+TSG	Driver+Passenger	ARID1A_D1850+CTNNB1_T41	AtLeastOneNoPathway
ARID1A_D1850	ETV1_T139	4	121	19	58904	59048	1.64239e-07	102.486	TRUE	5.36113e-05	6.67929	Co-occurence	TSG	OG	Passenger	Passenger	OG+TSG	Passenger+Passenger	ARID1A_D1850+ETV1_T139	AtLeastOneNoPathway
ARID1A_D1850	FBXW7_R465	7	118	269	58654	59048	2.25086e-06	12.9348	TRUE	0.000415043	3.69319	Co-occurence	TSG	TSG	Passenger	Driver	TSG+TSG	Driver+Passenger	ARID1A_D1850+FBXW7_R465	AtLeastOneNoPathway
ARID1A_D1850	FBXW7_S668	4	121	12	58911	59048	3.41462e-08	162.289	TRUE	1.73292e-05	7.34242	Co-occurence	TSG	TSG	Passenger	Passenger	TSG+TSG	Passenger+Passenger	ARID1A_D1850+FBXW7_S668	AtLeastOneNoPathway
ARID1A_D1850	FGFR2_N549	3	122	39	58884	59048	0.000100084	37.1274	TRUE	0.00108841	5.21441	Co-occurence	TSG	OG	Passenger	Passenger	OG+TSG	Passenger+Passenger	ARID1A_D1850+FGFR2_N549	AtLeastOneNoPathway
ARID1A_D1850	FGFR2_S252	3	122	80	58843	59048	0.000751935	18.087	TRUE	0.00153765	4.17688	Co-occurence	TSG	OG	Passenger	Driver	OG+TSG	Driver+Passenger	ARID1A_D1850+FGFR2_S252	AtLeastOneNoPathway
ARID1A_D1850	GLI1_G274	3	122	48	58875	59048	0.000179047	30.1614	TRUE	0.00108841	4.91463	Co-occurence	TSG	OG	Passenger	Passenger	OG+TSG	Passenger+Passenger	ARID1A_D1850+GLI1_G274	AtLeastOneNoPathway
ARID1A_D1850	GNAS_R201	3	122	266	58657	59048	0.0197677	5.4225	TRUE	0.0234661	2.43896	Co-occurence	TSG	OG	Passenger	Driver	OG+TSG	Driver+Passenger	ARID1A_D1850+GNAS_R201	AtLeastOneNoPathway
ARID1A_D1850	GRIN2A_S1341	3	122	5	58918	59048	5.14593e-07	289.761	TRUE	0.000129766	8.17872	Co-occurence	TSG	TSG	Passenger	Passenger	TSG+TSG	Passenger+Passenger	ARID1A_D1850+GRIN2A_S1341	AtLeastOneNoPathway
ARID1A_D1850	HLA-B_P209	3	122	5	58918	59048	5.14593e-07	289.761	TRUE	0.000129766	8.17872	Co-occurence	TSG	TSG	Passenger	Passenger	TSG+TSG	Passenger+Passenger	ARID1A_D1850+HLA-B_P209	AtLeastOneNoPathway
ARID1A_D1850	HNF1A_P291	4	121	26	58897	59048	5.02499e-07	74.8849	TRUE	0.000127918	6.2266	Co-occurence	TSG	TSG	Passenger	Passenger	TSG+TSG	Passenger+Passenger	ARID1A_D1850+HNF1A_P291	AtLeastOneNoPathway
ARID1A_D1850	IL7R_I121	3	122	9	58914	59048	2.00912e-06	160.967	TRUE	0.0003774	7.33062	Co-occurence	TSG	OG	Passenger	Passenger	OG+TSG	Passenger+Passenger	ARID1A_D1850+IL7R_I121	AtLeastOneNoPathway
ARID1A_D1850	INPPL1_P976	3	122	12	58911	59048	4.13596e-06	120.719	TRUE	0.000664387	6.91551	Co-occurence	TSG	TSG	Passenger	Passenger	TSG+TSG	Passenger+Passenger	ARID1A_D1850+INPPL1_P976	AtLeastOneNoPathway
ARID1A_D1850	INPPL1_R1156	3	122	37	58886	59048	8.64013e-05	39.1356	TRUE	0.00108841	5.29041	Co-occurence	TSG	TSG	Passenger	Passenger	TSG+TSG	Passenger+Passenger	ARID1A_D1850+INPPL1_R1156	AtLeastOneNoPathway
ARID1A_D1850	JAK1_K860	11	114	64	58859	59048	1.06481e-17	88.7403	TRUE	6.19574e-14	6.47152	Co-occurence	TSG	Not_OG_TSG	Passenger	Passenger	TSG+Not_OG_TSG	Passenger+Passenger	ARID1A_D1850+JAK1_K860	AtLeastOneNoPathway
ARID1A_D1850	JAK1_L431	3	122	13	58910	59048	5.08253e-06	111.431	TRUE	0.000785132	6.80001	Co-occurence	TSG	Not_OG_TSG	Passenger	Passenger	TSG+Not_OG_TSG	Passenger+Passenger	ARID1A_D1850+JAK1_L431	AtLeastOneNoPathway
ARID1A_D1850	JAK1_P430	6	119	16	58907	59048	5.78421e-12	185.631	TRUE	1.23996e-08	7.5363	Co-occurence	TSG	Not_OG_TSG	Passenger	Passenger	TSG+Not_OG_TSG	Passenger+Passenger	ARID1A_D1850+JAK1_P430	AtLeastOneNoPathway
ARID1A_D1850	JAK3_Q39	3	122	12	58911	59048	4.13596e-06	120.719	TRUE	0.000664387	6.91551	Co-occurence	TSG	OG	Passenger	Passenger	OG+TSG	Passenger+Passenger	ARID1A_D1850+JAK3_Q39	AtLeastOneNoPathway
ARID1A_D1850	KDM5A_G1200	4	121	33	58890	59048	1.1972e-06	58.9932	TRUE	0.000248083	5.88248	Co-occurence	TSG	OG	Passenger	Passenger	OG+TSG	Passenger+Passenger	ARID1A_D1850+KDM5A_G1200	AtLeastOneNoPathway
ARID1A_D1850	KMT2B_G1879	5	120	11	58912	59048	1.68119e-10	223.152	TRUE	2.36122e-07	7.80188	Co-occurence	TSG	TSG	Passenger	Passenger	TSG+TSG	Passenger+Passenger	ARID1A_D1850+KMT2B_G1879	AtLeastOneNoPathway
ARID1A_D1850	KMT2B_K553	3	122	10	58913	59048	2.60781e-06	144.868	TRUE	0.000466547	7.1786	Co-occurence	TSG	TSG	Passenger	Passenger	TSG+TSG	Passenger+Passenger	ARID1A_D1850+KMT2B_K553	AtLeastOneNoPathway
ARID1A_D1850	KMT2D_G1235	6	119	21	58902	59048	2.27501e-11	141.421	TRUE	4.09449e-08	7.14386	Co-occurence	TSG	TSG	Passenger	Passenger	TSG+TSG	Passenger+Passenger	ARID1A_D1850+KMT2D_G1235	AtLeastOneNoPathway
ARID1A_D1850	KMT2D_P2354	4	121	41	58882	59048	2.66568e-06	47.4759	TRUE	0.000475969	5.56912	Co-occurence	TSG	TSG	Passenger	Passenger	TSG+TSG	Passenger+Passenger	ARID1A_D1850+KMT2D_P2354	AtLeastOneNoPathway
ARID1A_D1850	KMT2D_P647	4	121	27	58896	59048	5.75999e-07	72.1102	TRUE	0.000140296	6.17213	Co-occurence	TSG	TSG	Passenger	Passenger	TSG+TSG	Passenger+Passenger	ARID1A_D1850+KMT2D_P647	AtLeastOneNoPathway
ARID1A_D1850	KMT2D_V3089	4	121	10	58913	59048	1.88421e-08	194.754	TRUE	1.13602e-05	7.60551	Co-occurence	TSG	TSG	Passenger	Passenger	TSG+TSG	Passenger+Passenger	ARID1A_D1850+KMT2D_V3089	AtLeastOneNoPathway
ARID1A_D1850	KRAS_A146	4	121	238	58685	59048	0.00180964	8.15126	TRUE	0.00293199	3.02702	Co-occurence	TSG	OG	Passenger	Driver	OG+TSG	Driver+Passenger	ARID1A_D1850+KRAS_A146	AtLeastOneNoPathway
ARID1A_D1850	KRAS_G12	18	107	5908	53015	59048	0.133396	1.50955	TRUE	0.140067	0.594117	Co-occurence	TSG	OG	Passenger	Driver	OG+TSG	Driver+Passenger	ARID1A_D1850+KRAS_G12	AtLeastOneNoPathway
ARID1A_D1850	KRAS_G13	12	113	792	58131	59048	1.62124e-07	7.79445	TRUE	5.30626e-05	2.96245	Co-occurence	TSG	OG	Passenger	Driver	OG+TSG	Driver+Passenger	ARID1A_D1850+KRAS_G13	AtLeastOneNoPathway
ARID1A_D1850	MEN1_R521	6	119	33	58890	59048	2.45605e-10	89.9771	TRUE	3.33452e-07	6.49149	Co-occurence	TSG	TSG	Passenger	Passenger	TSG+TSG	Passenger+Passenger	ARID1A_D1850+MEN1_R521	AtLeastOneNoPathway
ARID1A_D1850	MRE11A_N511	3	122	14	58909	59048	6.16209e-06	103.47	TRUE	0.000911933	6.69307	Co-occurence	TSG	Not_OG_TSG	Passenger	Passenger	TSG+Not_OG_TSG	Passenger+Passenger	ARID1A_D1850+MRE11A_N511	AtLeastOneNoPathway
ARID1A_D1850	MSH3_K383	11	114	48	58875	59048	6.25901e-19	118.353	TRUE	4.17161e-15	6.88695	Co-occurence	TSG	TSG	Passenger	Passenger	TSG+TSG	Passenger+Passenger	ARID1A_D1850+MSH3_K383	AtLeastOneNoPathway
ARID1A_D1850	MSH6_F1088	7	118	67	58856	59048	2.57093e-10	52.1113	TRUE	3.46483e-07	5.70352	Co-occurence	TSG	TSG	Passenger	Driver	TSG+TSG	Driver+Passenger	ARID1A_D1850+MSH6_F1088	AtLeastOneNoPathway
ARID1A_D1850	NBN_R466	4	121	15	58908	59048	7.23634e-08	129.825	TRUE	2.93759e-05	7.02042	Co-occurence	TSG	TSG	Passenger	Passenger	TSG+TSG	Passenger+Passenger	ARID1A_D1850+NBN_R466	AtLeastOneNoPathway
ARID1A_D1850	NF1_N78	3	122	8	58915	59048	1.50918e-06	181.091	TRUE	0.000296159	7.50057	Co-occurence	TSG	TSG	Passenger	Passenger	TSG+TSG	Passenger+Passenger	ARID1A_D1850+NF1_N78	AtLeastOneNoPathway
ARID1A_D1850	NF1_P678	3	122	13	58910	59048	5.08253e-06	111.431	TRUE	0.000785132	6.80001	Co-occurence	TSG	TSG	Passenger	Passenger	TSG+TSG	Passenger+Passenger	ARID1A_D1850+NF1_P678	AtLeastOneNoPathway
ARID1A_D1850	PAX5_A322	4	121	11	58912	59048	2.56517e-08	177.046	TRUE	1.39351e-05	7.46798	Co-occurence	TSG	TSG	Passenger	Passenger	TSG+TSG	Passenger+Passenger	ARID1A_D1850+PAX5_A322	AtLeastOneNoPathway
ARID1A_D1850	PBRM1_I279	4	121	18	58905	59048	1.35898e-07	108.182	TRUE	4.7162e-05	6.75731	Co-occurence	TSG	TSG	Passenger	Passenger	TSG+TSG	Passenger+Passenger	ARID1A_D1850+PBRM1_I279	AtLeastOneNoPathway
ARID1A_D1850	PIK3CA_E542	6	119	933	57990	59048	0.0151713	3.13383	TRUE	0.0184369	1.64793	Co-occurence	TSG	OG	Passenger	Driver	OG+TSG	Driver+Passenger	ARID1A_D1850+PIK3CA_E542	AtLeastOneNoPathway
ARID1A_D1850	PIK3CA_H1047	16	109	2052	56871	59048	8.2287e-06	4.06824	TRUE	0.00108841	2.02441	Co-occurence	TSG	OG	Passenger	Driver	OG+TSG	Driver+Passenger	ARID1A_D1850+PIK3CA_H1047	AtLeastOneNoPathway
ARID1A_D1850	PIK3CA_R38	5	120	38	58885	59048	3.5393e-08	64.5669	TRUE	1.7384e-05	6.01272	Co-occurence	TSG	OG	Passenger	Driver	OG+TSG	Driver+Passenger	ARID1A_D1850+PIK3CA_R38	AtLeastOneNoPathway
ARID1A_D1850	PIK3CA_R88	4	121	161	58762	59048	0.000437951	12.0655	TRUE	0.00118608	3.59282	Co-occurence	TSG	OG	Passenger	Driver	OG+TSG	Driver+Passenger	ARID1A_D1850+PIK3CA_R88	AtLeastOneNoPathway
ARID1A_D1850	PRKCI_T276	3	122	9	58914	59048	2.00912e-06	160.967	TRUE	0.0003774	7.33062	Co-occurence	TSG	OG	Passenger	Passenger	OG+TSG	Passenger+Passenger	ARID1A_D1850+PRKCI_T276	AtLeastOneNoPathway
ARID1A_D1850	PRKDC_R2703	4	121	7	58916	59048	6.24233e-09	278.234	TRUE	5.22436e-06	8.12015	Co-occurence	TSG	Not_OG_TSG	Passenger	Passenger	TSG+Not_OG_TSG	Passenger+Passenger	ARID1A_D1850+PRKDC_R2703	AtLeastOneNoPathway
ARID1A_D1850	PTCH1_S1203	7	118	30	58893	59048	1.56919e-12	116.455	TRUE	3.68731e-09	6.86363	Co-occurence	TSG	TSG	Passenger	Passenger	TSG+TSG	Passenger+Passenger	ARID1A_D1850+PTCH1_S1203	AtLeastOneNoPathway
ARID1A_D1850	PTEN_K267	8	117	80	58843	59048	1.79215e-11	50.2932	TRUE	3.30127e-08	5.65229	Co-occurence	TSG	TSG	Passenger	Driver	TSG+TSG	Driver+Passenger	ARID1A_D1850+PTEN_K267	AtLeastOneNoPathway
ARID1A_D1850	PTEN_N323	5	120	85	58838	59048	1.49244e-06	28.8422	TRUE	0.000293975	4.85011	Co-occurence	TSG	TSG	Passenger	Passenger	TSG+TSG	Passenger+Passenger	ARID1A_D1850+PTEN_N323	AtLeastOneNoPathway
ARID1A_D1850	PTEN_R130	13	112	380	58543	59048	3.22535e-12	17.882	TRUE	7.2093e-09	4.16044	Co-occurence	TSG	TSG	Passenger	Driver	TSG+TSG	Driver+Passenger	ARID1A_D1850+PTEN_R130	AtLeastOneNoPathway
ARID1A_D1850	PTEN_T319	6	119	176	58747	59048	2.73194e-06	16.8297	TRUE	0.000485436	4.07294	Co-occurence	TSG	TSG	Passenger	Driver	TSG+TSG	Driver+Passenger	ARID1A_D1850+PTEN_T319	AtLeastOneNoPathway
ARID1A_D1850	PTPRS_V1025	5	120	17	58906	59048	1.00331e-09	144.377	TRUE	1.14933e-06	7.1737	Co-occurence	TSG	TSG	Passenger	Passenger	TSG+TSG	Passenger+Passenger	ARID1A_D1850+PTPRS_V1025	AtLeastOneNoPathway
ARID1A_D1850	RNF43_G659	23	102	163	58760	59048	4.06191e-34	81.2871	TRUE	7.09041e-30	6.34496	Co-occurence	TSG	TSG	Passenger	Passenger	TSG+TSG	Passenger+Passenger	ARID1A_D1850+RNF43_G659	AtLeastOneNoPathway
ARID1A_D1850	SMAD4_R361	3	122	274	58649	59048	0.0213319	5.26346	TRUE	0.0250873	2.39601	Co-occurence	TSG	TSG	Passenger	Driver	TSG+TSG	Driver+Passenger	ARID1A_D1850+SMAD4_R361	AtLeastOneNoPathway
ARID1A_D1850	SOX9_G263	3	122	6	58917	59048	7.70695e-07	241.463	TRUE	0.000174932	7.91566	Co-occurence	TSG	Not_OG_TSG	Passenger	Passenger	TSG+Not_OG_TSG	Passenger+Passenger	ARID1A_D1850+SOX9_G263	AtLeastOneNoPathway
ARID1A_D1850	SOX9_P374	3	122	4	58919	59048	3.2212e-07	362.207	TRUE	8.93834e-05	8.50067	Co-occurence	TSG	Not_OG_TSG	Passenger	Passenger	TSG+Not_OG_TSG	Passenger+Passenger	ARID1A_D1850+SOX9_P374	AtLeastOneNoPathway
ARID1A_D1850	STAT5B_K583	3	122	6	58917	59048	7.70695e-07	241.463	TRUE	0.000174932	7.91566	Co-occurence	TSG	OG	Passenger	Passenger	OG+TSG	Passenger+Passenger	ARID1A_D1850+STAT5B_K583	AtLeastOneNoPathway
ARID1A_D1850	TCF7L2_K485	6	119	62	58861	59048	7.8369e-09	47.8674	TRUE	6.41249e-06	5.58097	Co-occurence	TSG	TSG	Passenger	Passenger	TSG+TSG	Passenger+Passenger	ARID1A_D1850+TCF7L2_K485	AtLeastOneNoPathway
ARID1A_D1850	TGFBR2_K128	4	121	21	58902	59048	2.33859e-07	92.7226	TRUE	7.08906e-05	6.53485	Co-occurence	TSG	TSG	Passenger	Passenger	TSG+TSG	Passenger+Passenger	ARID1A_D1850+TGFBR2_K128	AtLeastOneNoPathway
ARID1A_D1850	TNFAIP3_P457	3	122	5	58918	59048	5.14593e-07	289.761	TRUE	0.000129766	8.17872	Co-occurence	TSG	TSG	Passenger	Passenger	TSG+TSG	Passenger+Passenger	ARID1A_D1850+TNFAIP3_P457	AtLeastOneNoPathway
ARID1A_D1850	TP53_R273	6	119	1675	57248	59048	0.174109	1.72326	TRUE	0.180924	0.785137	Co-occurence	TSG	TSG	Passenger	Driver	TSG+TSG	Driver+Passenger	ARID1A_D1850+TP53_R273	AtLeastOneNoPathway
ARID1A_E2032	KRAS_G12	3	0	5923	53122	59048	0.00101035	inf	TRUE	0.001862	inf	Co-occurence	TSG	OG	Passenger	Driver	OG+TSG	Driver+Passenger	ARID1A_E2032+KRAS_G12	AtLeastOneNoPathway
ARID1A_E2250	KRAS_G12	4	15	5922	53107	59048	0.116114	2.3914	TRUE	0.122816	1.25786	Co-occurence	TSG	OG	Passenger	Driver	OG+TSG	Driver+Passenger	ARID1A_E2250+KRAS_G12	AtLeastOneNoPathway
ARID1A_F2141	BCOR_N1459	3	37	141	58867	59048	0.000131341	33.8511	TRUE	0.00108841	5.08113	Co-occurence	TSG	TSG	Passenger	Passenger	TSG+TSG	Passenger+Passenger	ARID1A_F2141+BCOR_N1459	AtLeastOneNoPathway
ARID1A_F2141	CARD11_R555	3	37	46	58962	59048	5.19172e-06	103.928	TRUE	0.000798634	6.69945	Co-occurence	TSG	OG	Passenger	Passenger	OG+TSG	Passenger+Passenger	ARID1A_F2141+CARD11_R555	AtLeastOneNoPathway
ARID1A_F2141	CTCF_T204	3	37	84	58924	59048	2.93402e-05	56.8764	TRUE	0.00108841	5.82976	Co-occurence	TSG	TSG	Passenger	Passenger	TSG+TSG	Passenger+Passenger	ARID1A_F2141+CTCF_T204	AtLeastOneNoPathway
ARID1A_F2141	ERBB3_V104	5	35	90	58918	59048	6.09718e-09	93.5206	TRUE	5.13807e-06	6.54721	Co-occurence	TSG	OG	Passenger	Driver	OG+TSG	Driver+Passenger	ARID1A_F2141+ERBB3_V104	AtLeastOneNoPathway
ARID1A_F2141	INPPL1_R1156	3	37	37	58971	59048	2.79589e-06	129.228	TRUE	0.000493689	7.01377	Co-occurence	TSG	TSG	Passenger	Passenger	TSG+TSG	Passenger+Passenger	ARID1A_F2141+INPPL1_R1156	AtLeastOneNoPathway
ARID1A_F2141	JAK1_K860	3	37	72	58936	59048	1.8797e-05	66.3694	TRUE	0.00108841	6.05245	Co-occurence	TSG	Not_OG_TSG	Passenger	Passenger	TSG+Not_OG_TSG	Passenger+Passenger	ARID1A_F2141+JAK1_K860	AtLeastOneNoPathway
ARID1A_F2141	KMT2A_P773	3	37	20	58988	59048	5.05185e-07	239.141	TRUE	0.000128385	7.90171	Co-occurence	TSG	TSG	Passenger	Passenger	TSG+TSG	Passenger+Passenger	ARID1A_F2141+KMT2A_P773	AtLeastOneNoPathway
ARID1A_F2141	KRAS_G12	6	34	5920	53088	59048	0.287906	1.58251	TRUE	0.29384	0.662216	Co-occurence	TSG	OG	Passenger	Driver	OG+TSG	Driver+Passenger	ARID1A_F2141+KRAS_G12	AtLeastOneNoPathway
ARID1A_F2141	KRAS_G13	5	35	799	58209	59048	0.000204975	10.4075	TRUE	0.00108841	3.37955	Co-occurence	TSG	OG	Passenger	Driver	OG+TSG	Driver+Passenger	ARID1A_F2141+KRAS_G13	AtLeastOneNoPathway
ARID1A_F2141	MSH6_F1088	3	37	71	58937	59048	1.80536e-05	67.3053	TRUE	0.00108841	6.07265	Co-occurence	TSG	TSG	Passenger	Driver	TSG+TSG	Driver+Passenger	ARID1A_F2141+MSH6_F1088	AtLeastOneNoPathway
ARID1A_F2141	PIK3CA_Q546	3	37	257	58751	59048	0.000739112	18.5354	TRUE	0.00152684	4.21221	Co-occurence	TSG	OG	Passenger	Driver	OG+TSG	Driver+Passenger	ARID1A_F2141+PIK3CA_Q546	AtLeastOneNoPathway
ARID1A_F2141	PTEN_K267	4	36	84	58924	59048	4.03875e-07	77.9418	TRUE	0.000107829	6.28433	Co-occurence	TSG	TSG	Passenger	Driver	TSG+TSG	Driver+Passenger	ARID1A_F2141+PTEN_K267	AtLeastOneNoPathway
ARID1A_F2141	PTEN_N323	3	37	87	58921	59048	3.24736e-05	54.9124	TRUE	0.00108841	5.77906	Co-occurence	TSG	TSG	Passenger	Passenger	TSG+TSG	Passenger+Passenger	ARID1A_F2141+PTEN_N323	AtLeastOneNoPathway
ARID1A_F2141	PTEN_T319	4	36	178	58830	59048	7.31649e-06	36.7228	TRUE	0.00102878	5.19861	Co-occurence	TSG	TSG	Passenger	Driver	TSG+TSG	Driver+Passenger	ARID1A_F2141+PTEN_T319	AtLeastOneNoPathway
ARID1A_F2141	RNF43_G659	5	35	181	58827	59048	1.76792e-07	46.4301	TRUE	5.73393e-05	5.53699	Co-occurence	TSG	TSG	Passenger	Passenger	TSG+TSG	Passenger+Passenger	ARID1A_F2141+RNF43_G659	AtLeastOneNoPathway
ARID1A_F2141	TNFAIP3_P457	3	37	5	59003	59048	1.60873e-08	956.805	TRUE	1.04785e-05	9.90208	Co-occurence	TSG	TSG	Passenger	Passenger	TSG+TSG	Passenger+Passenger	ARID1A_F2141+TNFAIP3_P457	AtLeastOneNoPathway
ARID1A_G2087	KRAS_G12	6	23	5920	53099	59048	0.0645811	2.33985	TRUE	0.0709063	1.22642	Co-occurence	TSG	OG	Passenger	Driver	OG+TSG	Driver+Passenger	ARID1A_G2087+KRAS_G12	AtLeastOneNoPathway
ARID1A_G2087	TP53_R248	3	26	1507	57512	59048	0.037211	4.40345	TRUE	0.0421346	2.13863	Co-occurence	TSG	TSG	Passenger	Driver	TSG+TSG	Driver+Passenger	ARID1A_G2087+TP53_R248	AtLeastOneNoPathway
ARID1A_G276	BRAF_V600	3	36	2054	56955	59048	0.153782	2.31074	TRUE	0.160604	1.20835	Co-occurence	TSG	OG	Passenger	Driver	OG+TSG	Driver+Passenger	ARID1A_G276+BRAF_V600	AtLeastOneNoPathway
ARID1A_G276	CTCF_T204	4	35	83	58926	59048	3.47525e-07	81.1373	TRUE	9.47867e-05	6.34229	Co-occurence	TSG	TSG	Passenger	Passenger	TSG+TSG	Passenger+Passenger	ARID1A_G276+CTCF_T204	AtLeastOneNoPathway
ARID1A_G276	FLCN_H429	3	36	41	58968	59048	3.46206e-06	119.854	TRUE	0.000577913	6.90513	Co-occurence	TSG	TSG	Passenger	Driver	TSG+TSG	Driver+Passenger	ARID1A_G276+FLCN_H429	AtLeastOneNoPathway
ARID1A_G276	FLT4_P30	3	36	15	58994	59048	2.15858e-07	327.744	TRUE	6.61602e-05	8.35643	Co-occurence	TSG	OG	Passenger	Passenger	OG+TSG	Passenger+Passenger	ARID1A_G276+FLT4_P30	AtLeastOneNoPathway
ARID1A_G276	GNAS_R201	4	35	265	58744	59048	3.0556e-05	25.3343	TRUE	0.00108841	4.66302	Co-occurence	TSG	OG	Passenger	Driver	OG+TSG	Driver+Passenger	ARID1A_G276+GNAS_R201	AtLeastOneNoPathway
ARID1A_G276	HNF1A_P291	4	35	26	58983	59048	4.39592e-09	259.266	TRUE	4.28571e-06	8.01829	Co-occurence	TSG	TSG	Passenger	Passenger	TSG+TSG	Passenger+Passenger	ARID1A_G276+HNF1A_P291	AtLeastOneNoPathway
ARID1A_G276	JAK1_K860	8	31	67	58942	59048	2.74588e-16	227.027	TRUE	1.32443e-12	7.82672	Co-occurence	TSG	Not_OG_TSG	Passenger	Passenger	TSG+Not_OG_TSG	Passenger+Passenger	ARID1A_G276+JAK1_K860	AtLeastOneNoPathway
ARID1A_G276	MSH3_K383	4	35	55	58954	59048	7.20077e-08	122.502	TRUE	2.93699e-05	6.93666	Co-occurence	TSG	TSG	Passenger	Passenger	TSG+TSG	Passenger+Passenger	ARID1A_G276+MSH3_K383	AtLeastOneNoPathway
ARID1A_G276	PIK3CA_R38	3	36	40	58969	59048	3.22748e-06	122.852	TRUE	0.000545966	6.94078	Co-occurence	TSG	OG	Passenger	Driver	OG+TSG	Driver+Passenger	ARID1A_G276+PIK3CA_R38	AtLeastOneNoPathway
ARID1A_G276	PIK3CA_R88	5	34	160	58849	59048	8.54649e-08	54.0892	TRUE	3.34432e-05	5.75727	Co-occurence	TSG	OG	Passenger	Driver	OG+TSG	Driver+Passenger	ARID1A_G276+PIK3CA_R88	AtLeastOneNoPathway
ARID1A_G276	PTEN_K267	3	36	85	58924	59048	2.81147e-05	57.7686	TRUE	0.00108841	5.85221	Co-occurence	TSG	TSG	Passenger	Driver	TSG+TSG	Driver+Passenger	ARID1A_G276+PTEN_K267	AtLeastOneNoPathway
ARID1A_G276	PTEN_R130	6	33	387	58622	59048	2.26744e-07	27.5415	TRUE	6.90872e-05	4.78353	Co-occurence	TSG	TSG	Passenger	Driver	TSG+TSG	Driver+Passenger	ARID1A_G276+PTEN_R130	AtLeastOneNoPathway
ARID1A_G276	RNF43_G659	10	29	176	58833	59048	4.4219e-17	115.268	TRUE	2.41933e-13	6.84885	Co-occurence	TSG	TSG	Passenger	Passenger	TSG+TSG	Passenger+Passenger	ARID1A_G276+RNF43_G659	AtLeastOneNoPathway
ARID1A_G276	RNF43_R117	3	36	12	58997	59048	1.20527e-07	409.701	TRUE	4.33581e-05	8.67843	Co-occurence	TSG	TSG	Passenger	Passenger	TSG+TSG	Passenger+Passenger	ARID1A_G276+RNF43_R117	AtLeastOneNoPathway
ARID1A_G314	B2M_L15	3	5	68	58972	59048	9.28803e-08	520.341	TRUE	3.58772e-05	9.02331	Co-occurence	TSG	TSG	Passenger	Passenger	TSG+TSG	Passenger+Passenger	ARID1A_G314+B2M_L15	AtLeastOneNoPathway
ARID1A_G314	CTCF_T204	3	5	84	58956	59048	1.72073e-07	421.114	TRUE	5.59693e-05	8.71807	Co-occurence	TSG	TSG	Passenger	Passenger	TSG+TSG	Passenger+Passenger	ARID1A_G314+CTCF_T204	AtLeastOneNoPathway
ARID1A_G314	PIK3CA_H1047	3	5	2065	56975	59048	0.0021043	16.5545	TRUE	0.00331235	4.04915	Co-occurence	TSG	OG	Passenger	Driver	OG+TSG	Driver+Passenger	ARID1A_G314+PIK3CA_H1047	AtLeastOneNoPathway
ARID1A_G801	PIK3CA_E542	3	12	936	58097	59048	0.00158113	15.5174	TRUE	0.00262054	3.95581	Co-occurence	TSG	OG	Passenger	Driver	OG+TSG	Driver+Passenger	ARID1A_G801+PIK3CA_E542	AtLeastOneNoPathway
ARID1A_G801	PTEN_R130	3	12	390	58643	59048	0.00012544	37.5917	TRUE	0.00108841	5.23234	Co-occurence	TSG	TSG	Passenger	Driver	TSG+TSG	Driver+Passenger	ARID1A_G801+PTEN_R130	AtLeastOneNoPathway
ARID1A_G801	SPOP_R121	3	12	15	59018	59048	1.07961e-08	983.633	TRUE	7.42233e-06	9.94198	Co-occurence	TSG	TSG	Passenger	Driver	TSG+TSG	Driver+Passenger	ARID1A_G801+SPOP_R121	AtLeastOneNoPathway
ARID1A_K1072	KRAS_G12	4	10	5922	53112	59048	0.0446157	3.58744	TRUE	0.049989	1.84295	Co-occurence	TSG	OG	Passenger	Driver	OG+TSG	Driver+Passenger	ARID1A_K1072+KRAS_G12	AtLeastOneNoPathway
ARID1A_K1072	PIK3CA_H1047	4	10	2064	56970	59048	0.00113264	11.0407	TRUE	0.00202871	3.46476	Co-occurence	TSG	OG	Passenger	Driver	OG+TSG	Driver+Passenger	ARID1A_K1072+PIK3CA_H1047	AtLeastOneNoPathway
ARID1A_M651	NRAS_Q61	3	3	1045	57997	59048	0.000107123	55.4995	TRUE	0.00108841	5.7944	Co-occurence	TSG	OG	Passenger	Driver	OG+TSG	Driver+Passenger	ARID1A_M651+NRAS_Q61	AtLeastOneNoPathway
ARID1A_P120	EPHA3_V597	3	10	1	59034	59048	3.33372e-11	17710.2	TRUE	5.68395e-08	14.1123	Co-occurence	TSG	TSG	Passenger	Passenger	TSG+TSG	Passenger+Passenger	ARID1A_P120+EPHA3_V597	AtLeastOneNoPathway
ARID1A_P1326	BRAF_V600	4	18	2053	56973	59048	0.00649965	6.16691	TRUE	0.00870365	2.62455	Co-occurence	TSG	OG	Passenger	Driver	OG+TSG	Driver+Passenger	ARID1A_P1326+BRAF_V600	AtLeastOneNoPathway
ARID1A_P1326	CIC_P1116	3	19	8	59018	59048	7.39135e-09	1164.83	TRUE	6.0887e-06	10.1859	Co-occurence	TSG	TSG	Passenger	Passenger	TSG+TSG	Passenger+Passenger	ARID1A_P1326+CIC_P1116	AtLeastOneNoPathway
ARID1A_P1326	CTCF_T204	7	15	80	58946	59048	1.97206e-15	343.852	TRUE	8.03225e-12	8.42564	Co-occurence	TSG	TSG	Passenger	Passenger	TSG+TSG	Passenger+Passenger	ARID1A_P1326+CTCF_T204	AtLeastOneNoPathway
ARID1A_P1326	FGFR2_C382	3	19	32	58994	59048	2.91497e-07	291.089	TRUE	8.4604e-05	8.18532	Co-occurence	TSG	OG	Passenger	Passenger	OG+TSG	Passenger+Passenger	ARID1A_P1326+FGFR2_C382	AtLeastOneNoPathway
ARID1A_P1326	FLCN_H429	3	19	41	58985	59048	5.88573e-07	227.157	TRUE	0.000141757	7.82754	Co-occurence	TSG	TSG	Passenger	Driver	TSG+TSG	Driver+Passenger	ARID1A_P1326+FLCN_H429	AtLeastOneNoPathway
ARID1A_P1326	JAK1_K860	3	19	72	58954	59048	2.97849e-06	129.285	TRUE	0.000510441	7.01441	Co-occurence	TSG	Not_OG_TSG	Passenger	Passenger	TSG+Not_OG_TSG	Passenger+Passenger	ARID1A_P1326+JAK1_K860	AtLeastOneNoPathway
ARID1A_P1326	PIK3CA_H1047	5	17	2063	56963	59048	0.000838667	8.1211	TRUE	0.001649	3.02167	Co-occurence	TSG	OG	Passenger	Driver	OG+TSG	Driver+Passenger	ARID1A_P1326+PIK3CA_H1047	AtLeastOneNoPathway
ARID1A_P1326	RNF43_G659	3	19	183	58843	59048	4.5316e-05	50.7705	TRUE	0.00108841	5.66592	Co-occurence	TSG	TSG	Passenger	Passenger	TSG+TSG	Passenger+Passenger	ARID1A_P1326+RNF43_G659	AtLeastOneNoPathway
ARID1A_P1326	WRN_S1128	3	19	8	59018	59048	7.39135e-09	1164.83	TRUE	6.0887e-06	10.1859	Co-occurence	TSG	Not_OG_TSG	Passenger	Passenger	TSG+Not_OG_TSG	Passenger+Passenger	ARID1A_P1326+WRN_S1128	AtLeastOneNoPathway
ARID1A_P1468	CTCF_T204	3	8	84	58953	59048	5.05381e-07	263.183	TRUE	0.000128385	8.03992	Co-occurence	TSG	TSG	Passenger	Passenger	TSG+TSG	Passenger+Passenger	ARID1A_P1468+CTCF_T204	AtLeastOneNoPathway
ARID1A_P1468	RNF43_G659	3	8	183	58854	59048	4.98094e-06	120.602	TRUE	0.000773022	6.91412	Co-occurence	TSG	TSG	Passenger	Passenger	TSG+TSG	Passenger+Passenger	ARID1A_P1468+RNF43_G659	AtLeastOneNoPathway
ARID1A_P224	BCOR_N1459	5	11	139	58893	59048	3.43783e-10	192.587	TRUE	4.45306e-07	7.58936	Co-occurence	TSG	TSG	Passenger	Passenger	TSG+TSG	Passenger+Passenger	ARID1A_P224+BCOR_N1459	AtLeastOneNoPathway
ARID1A_P224	JAK1_K860	3	13	72	58960	59048	1.08905e-06	188.974	TRUE	0.000229999	7.56205	Co-occurence	TSG	Not_OG_TSG	Passenger	Passenger	TSG+Not_OG_TSG	Passenger+Passenger	ARID1A_P224+JAK1_K860	AtLeastOneNoPathway
ARID1A_P224	MSH6_F1088	3	13	71	58961	59048	1.04566e-06	191.639	TRUE	0.000223634	7.58225	Co-occurence	TSG	TSG	Passenger	Driver	TSG+TSG	Driver+Passenger	ARID1A_P224+MSH6_F1088	AtLeastOneNoPathway
ARID1A_P224	PIK3CA_H1047	3	13	2065	56967	59048	0.0170691	6.36621	TRUE	0.0204924	2.67044	Co-occurence	TSG	OG	Passenger	Driver	OG+TSG	Driver+Passenger	ARID1A_P224+PIK3CA_H1047	AtLeastOneNoPathway
ARID1A_P224	PTEN_K267	3	13	85	58947	59048	1.76603e-06	160.037	TRUE	0.000337528	7.32226	Co-occurence	TSG	TSG	Passenger	Driver	TSG+TSG	Driver+Passenger	ARID1A_P224+PTEN_K267	AtLeastOneNoPathway
ARID1A_P224	RNF43_G659	4	12	182	58850	59048	1.68418e-07	107.784	TRUE	5.48776e-05	6.752	Co-occurence	TSG	TSG	Passenger	Passenger	TSG+TSG	Passenger+Passenger	ARID1A_P224+RNF43_G659	AtLeastOneNoPathway
ARID1A_Q1131	KRAS_G12	3	4	5923	53118	59048	0.0259313	6.72607	TRUE	0.03008	2.74976	Co-occurence	TSG	OG	Passenger	Driver	OG+TSG	Driver+Passenger	ARID1A_Q1131+KRAS_G12	AtLeastOneNoPathway
ARID1A_Q1327	PIK3CA_H1047	3	13	2065	56967	59048	0.0170691	6.36621	TRUE	0.0204924	2.67044	Co-occurence	TSG	OG	Passenger	Driver	OG+TSG	Driver+Passenger	ARID1A_Q1327+PIK3CA_H1047	AtLeastOneNoPathway
ARID1A_Q1430	KRAS_G12	3	1	5923	53121	59048	0.00373734	26.9058	TRUE	0.00537292	4.74984	Co-occurence	TSG	OG	Passenger	Driver	OG+TSG	Driver+Passenger	ARID1A_Q1430+KRAS_G12	AtLeastOneNoPathway
ARID1A_Q1493	KRAS_G12	3	8	5923	53114	59048	0.0903103	3.36278	TRUE	0.097076	1.74965	Co-occurence	TSG	OG	Passenger	Driver	OG+TSG	Driver+Passenger	ARID1A_Q1493+KRAS_G12	AtLeastOneNoPathway
ARID1A_Q1519	CTCF_T204	3	21	84	58940	59048	6.11397e-06	100.238	TRUE	0.000905541	6.64729	Co-occurence	TSG	TSG	Passenger	Passenger	TSG+TSG	Passenger+Passenger	ARID1A_Q1519+CTCF_T204	AtLeastOneNoPathway
ARID1A_Q1519	JAK1_K860	5	19	70	58954	59048	1.20373e-10	221.632	TRUE	1.79372e-07	7.79202	Co-occurence	TSG	Not_OG_TSG	Passenger	Passenger	TSG+Not_OG_TSG	Passenger+Passenger	ARID1A_Q1519+JAK1_K860	AtLeastOneNoPathway
ARID1A_Q1519	PTEN_R130	3	21	390	58634	59048	0.000533735	21.4777	TRUE	0.00127942	4.42476	Co-occurence	TSG	TSG	Passenger	Driver	TSG+TSG	Driver+Passenger	ARID1A_Q1519+PTEN_R130	AtLeastOneNoPathway
ARID1A_Q1519	RNF43_G659	5	19	181	58843	59048	1.18962e-08	85.5525	TRUE	8.03918e-06	6.41874	Co-occurence	TSG	TSG	Passenger	Passenger	TSG+TSG	Passenger+Passenger	ARID1A_Q1519+RNF43_G659	AtLeastOneNoPathway
ARID1A_Q1584	PIK3CA_H1047	3	7	2065	56973	59048	0.00427805	11.8242	TRUE	0.00602505	3.56367	Co-occurence	TSG	OG	Passenger	Driver	OG+TSG	Driver+Passenger	ARID1A_Q1584+PIK3CA_H1047	AtLeastOneNoPathway
ARID1A_Q372	JAK1_K860	3	30	72	58943	59048	1.04468e-05	81.8653	TRUE	0.00108841	6.35518	Co-occurence	TSG	Not_OG_TSG	Passenger	Passenger	TSG+Not_OG_TSG	Passenger+Passenger	ARID1A_Q372+JAK1_K860	AtLeastOneNoPathway
ARID1A_Q372	MSH6_F1088	4	29	70	58945	59048	9.04394e-08	116.148	TRUE	3.50451e-05	6.85982	Co-occurence	TSG	TSG	Passenger	Driver	TSG+TSG	Driver+Passenger	ARID1A_Q372+MSH6_F1088	AtLeastOneNoPathway
ARID1A_Q372	PIK3CA_H1047	3	30	2065	56950	59048	0.107787	2.75787	TRUE	0.114396	1.46355	Co-occurence	TSG	OG	Passenger	Driver	OG+TSG	Driver+Passenger	ARID1A_Q372+PIK3CA_H1047	AtLeastOneNoPathway
ARID1A_Q372	PTCH1_S1203	3	30	34	58981	59048	1.21963e-06	173.474	TRUE	0.000252161	7.43857	Co-occurence	TSG	TSG	Passenger	Passenger	TSG+TSG	Passenger+Passenger	ARID1A_Q372+PTCH1_S1203	AtLeastOneNoPathway
ARID1A_Q372	PTEN_R130	3	30	390	58625	59048	0.00137637	15.0321	TRUE	0.00234626	3.90997	Co-occurence	TSG	TSG	Passenger	Driver	TSG+TSG	Driver+Passenger	ARID1A_Q372+PTEN_R130	AtLeastOneNoPathway
ARID1A_Q372	RNF43_G659	3	30	183	58832	59048	0.000156504	32.1486	TRUE	0.00108841	5.00669	Co-occurence	TSG	TSG	Passenger	Passenger	TSG+TSG	Passenger+Passenger	ARID1A_Q372+RNF43_G659	AtLeastOneNoPathway
ARID1A_Q372	RNF43_R117	3	30	12	59003	59048	7.20207e-08	491.692	TRUE	2.93699e-05	8.94161	Co-occurence	TSG	TSG	Passenger	Passenger	TSG+TSG	Passenger+Passenger	ARID1A_Q372+RNF43_R117	AtLeastOneNoPathway
ARID1A_Q566	PIK3CA_E545	4	9	1616	57419	59048	0.000330957	15.7918	TRUE	0.00108841	3.9811	Co-occurence	TSG	OG	Passenger	Driver	OG+TSG	Driver+Passenger	ARID1A_Q566+PIK3CA_E545	AtLeastOneNoPathway
ARID1A_Q758	BCOR_N1459	3	11	141	58893	59048	5.06915e-06	113.913	TRUE	0.000784009	6.83179	Co-occurence	TSG	TSG	Passenger	Passenger	TSG+TSG	Passenger+Passenger	ARID1A_Q758+BCOR_N1459	AtLeastOneNoPathway
ARID1A_Q758	PTEN_R130	3	11	390	58644	59048	0.00010085	41.0098	TRUE	0.00108841	5.3579	Co-occurence	TSG	TSG	Passenger	Driver	TSG+TSG	Driver+Passenger	ARID1A_Q758+PTEN_R130	AtLeastOneNoPathway
ARID1A_Q766	BLM_N515	3	23	23	58999	59048	1.95698e-07	334.588	TRUE	6.12618e-05	8.38624	Co-occurence	TSG	TSG	Passenger	Passenger	TSG+TSG	Passenger+Passenger	ARID1A_Q766+BLM_N515	AtLeastOneNoPathway
ARID1A_Q766	CTCF_T204	3	23	84	58938	59048	7.83718e-06	91.5186	TRUE	0.00108841	6.51599	Co-occurence	TSG	TSG	Passenger	Passenger	TSG+TSG	Passenger+Passenger	ARID1A_Q766+CTCF_T204	AtLeastOneNoPathway
ARID1A_Q766	JAK1_K860	3	23	72	58950	59048	5.01027e-06	106.793	TRUE	0.000776587	6.73868	Co-occurence	TSG	Not_OG_TSG	Passenger	Passenger	TSG+Not_OG_TSG	Passenger+Passenger	ARID1A_Q766+JAK1_K860	AtLeastOneNoPathway
ARID1A_Q766	MSH3_K383	3	23	56	58966	59048	2.42343e-06	137.343	TRUE	0.000441751	7.10164	Co-occurence	TSG	TSG	Passenger	Passenger	TSG+TSG	Passenger+Passenger	ARID1A_Q766+MSH3_K383	AtLeastOneNoPathway
ARID1A_Q766	NSD1_M1531	4	22	13	59009	59048	6.99793e-11	825.301	TRUE	1.12101e-07	9.68878	Co-occurence	TSG	Not_OG_TSG	Passenger	Passenger	TSG+Not_OG_TSG	Passenger+Passenger	ARID1A_Q766+NSD1_M1531	AtLeastOneNoPathway
ARID1A_Q766	PTEN_K267	3	23	85	58937	59048	8.11142e-06	90.4404	TRUE	0.00108841	6.4989	Co-occurence	TSG	TSG	Passenger	Driver	TSG+TSG	Driver+Passenger	ARID1A_Q766+PTEN_K267	AtLeastOneNoPathway
ARID1A_Q766	RNF43_G659	5	21	181	58841	59048	1.83169e-08	77.402	TRUE	1.10617e-05	6.2743	Co-occurence	TSG	TSG	Passenger	Passenger	TSG+TSG	Passenger+Passenger	ARID1A_Q766+RNF43_G659	AtLeastOneNoPathway
ARID1A_Q766	TP53_R273	3	23	1678	57344	59048	0.0367842	4.45748	TRUE	0.0416755	2.15623	Co-occurence	TSG	TSG	Passenger	Driver	TSG+TSG	Driver+Passenger	ARID1A_Q766+TP53_R273	AtLeastOneNoPathway
ARID1A_Q802	CTCF_T204	3	15	84	58946	59048	2.48074e-06	140.348	TRUE	0.000449295	7.13286	Co-occurence	TSG	TSG	Passenger	Passenger	TSG+TSG	Passenger+Passenger	ARID1A_Q802+CTCF_T204	AtLeastOneNoPathway
ARID1A_R1276	CTCF_T204	4	25	83	58936	59048	1.01487e-07	113.612	TRUE	3.80003e-05	6.82797	Co-occurence	TSG	TSG	Passenger	Passenger	TSG+TSG	Passenger+Passenger	ARID1A_R1276+CTCF_T204	AtLeastOneNoPathway
ARID1A_R1276	CTNNB1_D32	3	26	162	58857	59048	7.42108e-05	41.9209	TRUE	0.00108841	5.3896	Co-occurence	TSG	OG	Passenger	Driver	OG+TSG	Driver+Passenger	ARID1A_R1276+CTNNB1_D32	AtLeastOneNoPathway
ARID1A_R1276	PIK3CA_H1047	5	24	2063	56956	59048	0.00308689	5.75174	TRUE	0.00454952	2.524	Co-occurence	TSG	OG	Passenger	Driver	OG+TSG	Driver+Passenger	ARID1A_R1276+PIK3CA_H1047	AtLeastOneNoPathway
ARID1A_R1276	RNF43_G659	3	26	183	58836	59048	0.00010579	37.0971	TRUE	0.00108841	5.21323	Co-occurence	TSG	TSG	Passenger	Passenger	TSG+TSG	Passenger+Passenger	ARID1A_R1276+RNF43_G659	AtLeastOneNoPathway
ARID1A_R1335	BCOR_N1459	3	14	141	58890	59048	9.41912e-06	89.4985	TRUE	0.00108841	6.48379	Co-occurence	TSG	TSG	Passenger	Passenger	TSG+TSG	Passenger+Passenger	ARID1A_R1335+BCOR_N1459	AtLeastOneNoPathway
ARID1A_R1335	KRAS_G12	5	12	5921	53110	59048	0.0224416	3.7374	TRUE	0.0263039	1.90204	Co-occurence	TSG	OG	Passenger	Driver	OG+TSG	Driver+Passenger	ARID1A_R1335+KRAS_G12	AtLeastOneNoPathway
ARID1A_R1335	PTEN_R130	3	14	390	58641	59048	0.000185626	32.2203	TRUE	0.00108841	5.0099	Co-occurence	TSG	TSG	Passenger	Driver	TSG+TSG	Driver+Passenger	ARID1A_R1335+PTEN_R130	AtLeastOneNoPathway
ARID1A_R1461	PIK3CA_H1047	3	12	2065	56968	59048	0.0142338	6.89685	TRUE	0.0173899	2.78594	Co-occurence	TSG	OG	Passenger	Driver	OG+TSG	Driver+Passenger	ARID1A_R1461+PIK3CA_H1047	AtLeastOneNoPathway
ARID1A_R1721	KRAS_G12	5	17	5921	53105	59048	0.0628896	2.63792	TRUE	0.0690905	1.3994	Co-occurence	TSG	OG	Passenger	Driver	OG+TSG	Driver+Passenger	ARID1A_R1721+KRAS_G12	AtLeastOneNoPathway
ARID1A_R1721	PIK3CA_H1047	3	19	2065	56961	59048	0.0402074	4.35537	TRUE	0.0453783	2.1228	Co-occurence	TSG	OG	Passenger	Driver	OG+TSG	Driver+Passenger	ARID1A_R1721+PIK3CA_H1047	AtLeastOneNoPathway
ARID1A_R1721	RNF43_G659	3	19	183	58843	59048	4.5316e-05	50.7705	TRUE	0.00108841	5.66592	Co-occurence	TSG	TSG	Passenger	Passenger	TSG+TSG	Passenger+Passenger	ARID1A_R1721+RNF43_G659	AtLeastOneNoPathway
ARID1A_R1721	TP53_R273	3	19	1678	57348	59048	0.0236847	5.39627	TRUE	0.0276428	2.43196	Co-occurence	TSG	TSG	Passenger	Driver	TSG+TSG	Driver+Passenger	ARID1A_R1721+TP53_R273	AtLeastOneNoPathway
ARID1A_R1722	KRAS_G12	6	15	5920	53107	59048	0.0146702	3.58831	TRUE	0.0178887	1.8433	Co-occurence	TSG	OG	Passenger	Driver	OG+TSG	Driver+Passenger	ARID1A_R1722+KRAS_G12	AtLeastOneNoPathway
ARID1A_R1722	PIK3CA_H1047	4	17	2064	56963	59048	0.00557049	6.49373	TRUE	0.00759401	2.69905	Co-occurence	TSG	OG	Passenger	Driver	OG+TSG	Driver+Passenger	ARID1A_R1722+PIK3CA_H1047	AtLeastOneNoPathway
ARID1A_R1722	PIK3CA_R88	5	16	160	58867	59048	3.14589e-09	114.975	TRUE	3.20333e-06	6.84517	Co-occurence	TSG	OG	Passenger	Driver	OG+TSG	Driver+Passenger	ARID1A_R1722+PIK3CA_R88	AtLeastOneNoPathway
ARID1A_R1722	PTEN_R130	4	17	389	58638	59048	1.05744e-05	35.4683	TRUE	0.00108841	5.14846	Co-occurence	TSG	TSG	Passenger	Driver	TSG+TSG	Driver+Passenger	ARID1A_R1722+PTEN_R130	AtLeastOneNoPathway
ARID1A_R1989	ATM_R248	3	38	11	58996	59048	1.12489e-07	423.416	TRUE	4.16714e-05	8.72593	Co-occurence	TSG	TSG	Passenger	Driver	TSG+TSG	Driver+Passenger	ARID1A_R1989+ATM_R248	AtLeastOneNoPathway
ARID1A_R1989	ATM_R250	3	38	10	58997	59048	8.84269e-08	465.766	TRUE	3.43378e-05	8.86346	Co-occurence	TSG	TSG	Passenger	Passenger	TSG+TSG	Passenger+Passenger	ARID1A_R1989+ATM_R250	AtLeastOneNoPathway
ARID1A_R1989	CASP8_E180	3	38	0	59007	59048	3.10681e-10	inf	TRUE	4.11146e-07	inf	Co-occurence	TSG	TSG	Passenger	Passenger	TSG+TSG	Passenger+Passenger	ARID1A_R1989+CASP8_E180	AtLeastOneNoPathway
ARID1A_R1989	ERCC5_R69	3	38	4	59003	59048	1.08529e-08	1164.53	TRUE	7.42233e-06	10.1855	Co-occurence	TSG	TSG	Passenger	Passenger	TSG+TSG	Passenger+Passenger	ARID1A_R1989+ERCC5_R69	AtLeastOneNoPathway
ARID1A_R1989	FBXW7_R479	3	38	134	58873	59048	0.000122094	34.6856	TRUE	0.00108841	5.11626	Co-occurence	TSG	TSG	Passenger	Driver	TSG+TSG	Driver+Passenger	ARID1A_R1989+FBXW7_R479	AtLeastOneNoPathway
ARID1A_R1989	FOXO1_R214	3	38	4	59003	59048	1.08529e-08	1164.53	TRUE	7.42233e-06	10.1855	Co-occurence	TSG	TSG	Passenger	Passenger	TSG+TSG	Passenger+Passenger	ARID1A_R1989+FOXO1_R214	AtLeastOneNoPathway
ARID1A_R1989	IDH1_R132	3	38	1710	57297	59048	0.115557	2.64529	TRUE	0.122251	1.40343	Co-occurence	TSG	OG	Passenger	Driver	OG+TSG	Driver+Passenger	ARID1A_R1989+IDH1_R132	AtLeastOneNoPathway
ARID1A_R1989	MED12_R585	3	38	4	59003	59048	1.08529e-08	1164.53	TRUE	7.42233e-06	10.1855	Co-occurence	TSG	Not_OG_TSG	Passenger	Passenger	TSG+Not_OG_TSG	Passenger+Passenger	ARID1A_R1989+MED12_R585	AtLeastOneNoPathway
ARID1A_R1989	MET_R1170	3	38	7	59000	59048	3.7156e-08	665.414	TRUE	1.77962e-05	9.37811	Co-occurence	TSG	OG	Passenger	Passenger	OG+TSG	Passenger+Passenger	ARID1A_R1989+MET_R1170	AtLeastOneNoPathway
ARID1A_R1989	NF1_R2450	6	35	19	58988	59048	1.33999e-14	532.223	TRUE	4.76896e-11	9.05589	Co-occurence	TSG	TSG	Passenger	Driver	TSG+TSG	Driver+Passenger	ARID1A_R1989+NF1_R2450	AtLeastOneNoPathway
ARID1A_R1989	NF1_R440	3	38	26	58981	59048	1.12107e-06	179.092	TRUE	0.0002351	7.48456	Co-occurence	TSG	TSG	Passenger	Passenger	TSG+TSG	Passenger+Passenger	ARID1A_R1989+NF1_R440	AtLeastOneNoPathway
ARID1A_R1989	PIK3CA_R357	3	38	9	58998	59048	6.80535e-08	517.526	TRUE	2.8413e-05	9.01549	Co-occurence	TSG	OG	Passenger	Passenger	OG+TSG	Passenger+Passenger	ARID1A_R1989+PIK3CA_R357	AtLeastOneNoPathway
ARID1A_R1989	PIK3CA_R88	7	34	158	58849	59048	2.42841e-11	76.6834	TRUE	4.3213e-08	6.26084	Co-occurence	TSG	OG	Passenger	Driver	OG+TSG	Driver+Passenger	ARID1A_R1989+PIK3CA_R88	AtLeastOneNoPathway
ARID1A_R1989	PIK3CA_T1025	3	38	30	58977	59048	1.67071e-06	155.203	TRUE	0.000324041	7.27801	Co-occurence	TSG	OG	Passenger	Driver	OG+TSG	Driver+Passenger	ARID1A_R1989+PIK3CA_T1025	AtLeastOneNoPathway
ARID1A_R1989	PIK3CA_Y1021	3	38	40	58967	59048	3.76081e-06	116.382	TRUE	0.000617934	6.86273	Co-occurence	TSG	OG	Passenger	Driver	OG+TSG	Driver+Passenger	ARID1A_R1989+PIK3CA_Y1021	AtLeastOneNoPathway
ARID1A_R1989	PIK3R1_R348	5	36	10	58997	59048	3.7436e-13	819.403	TRUE	1.04756e-09	9.67843	Co-occurence	TSG	TSG	Passenger	Driver	TSG+TSG	Driver+Passenger	ARID1A_R1989+PIK3R1_R348	AtLeastOneNoPathway
ARID1A_R1989	POLE_P286	5	36	5	59002	59048	3.14948e-14	1638.94	TRUE	1.01273e-10	10.6786	Co-occurence	TSG	TSG	Passenger	Driver	TSG+TSG	Driver+Passenger	ARID1A_R1989+POLE_P286	AtLeastOneNoPathway
ARID1A_R1989	PTEN_E7	3	38	7	59000	59048	3.7156e-08	665.414	TRUE	1.77962e-05	9.37811	Co-occurence	TSG	TSG	Passenger	Driver	TSG+TSG	Driver+Passenger	ARID1A_R1989+PTEN_E7	AtLeastOneNoPathway
ARID1A_R1989	PTEN_F341	4	37	8	58999	59048	9.85776e-11	797.284	TRUE	1.49322e-07	9.63895	Co-occurence	TSG	TSG	Passenger	Driver	TSG+TSG	Driver+Passenger	ARID1A_R1989+PTEN_F341	AtLeastOneNoPathway
ARID1A_R1989	PTEN_R130	9	32	384	58623	59048	6.7895e-12	42.9368	TRUE	1.41412e-08	5.42414	Co-occurence	TSG	TSG	Passenger	Driver	TSG+TSG	Driver+Passenger	ARID1A_R1989+PTEN_R130	AtLeastOneNoPathway
ARID1A_R1989	PTPN11_E123	3	38	1	59006	59048	1.24212e-09	4658.37	TRUE	1.37562e-06	12.1856	Co-occurence	TSG	OG	Passenger	Passenger	OG+TSG	Passenger+Passenger	ARID1A_R1989+PTPN11_E123	AtLeastOneNoPathway
ARID1A_R2158	PIK3CA_H1047	3	15	2065	56965	59048	0.0236162	5.51719	TRUE	0.0275655	2.46393	Co-occurence	TSG	OG	Passenger	Driver	OG+TSG	Driver+Passenger	ARID1A_R2158+PIK3CA_H1047	AtLeastOneNoPathway
ARID1A_R693	KRAS_G12	3	14	5923	53108	59048	0.239864	1.92137	TRUE	0.24703	0.942137	Co-occurence	TSG	OG	Passenger	Driver	OG+TSG	Driver+Passenger	ARID1A_R693+KRAS_G12	AtLeastOneNoPathway
ARID1A_S138	PIK3CA_H1047	3	7	2065	56973	59048	0.00427805	11.8242	TRUE	0.00602505	3.56367	Co-occurence	TSG	OG	Passenger	Driver	OG+TSG	Driver+Passenger	ARID1A_S138+PIK3CA_H1047	AtLeastOneNoPathway
ARID1A_T294	KRAS_G12	3	8	5923	53114	59048	0.0903103	3.36278	TRUE	0.097076	1.74965	Co-occurence	TSG	OG	Passenger	Driver	OG+TSG	Driver+Passenger	ARID1A_T294+KRAS_G12	AtLeastOneNoPathway
ARID1A_W1073	KRAS_G12	4	4	5922	53118	59048	0.005087	8.9696	TRUE	0.00699383	3.16504	Co-occurence	TSG	OG	Passenger	Driver	OG+TSG	Driver+Passenger	ARID1A_W1073+KRAS_G12	AtLeastOneNoPathway
ARID1A_Y551	JAK1_K860	3	23	72	58950	59048	5.01027e-06	106.793	TRUE	0.000776587	6.73868	Co-occurence	TSG	Not_OG_TSG	Passenger	Passenger	TSG+Not_OG_TSG	Passenger+Passenger	ARID1A_Y551+JAK1_K860	AtLeastOneNoPathway
ARID1A_Y551	PTEN_K267	4	22	84	58938	59048	6.71285e-08	127.571	TRUE	2.80908e-05	6.99516	Co-occurence	TSG	TSG	Passenger	Driver	TSG+TSG	Driver+Passenger	ARID1A_Y551+PTEN_K267	AtLeastOneNoPathway
ARID1A_Y551	PTEN_R130	3	23	390	58632	59048	0.000678899	19.6094	TRUE	0.0014378	4.29347	Co-occurence	TSG	TSG	Passenger	Driver	TSG+TSG	Driver+Passenger	ARID1A_Y551+PTEN_R130	AtLeastOneNoPathway
ARID1A_Y551	RNF43_G659	3	23	183	58839	59048	7.58006e-05	41.938	TRUE	0.00108841	5.39019	Co-occurence	TSG	TSG	Passenger	Passenger	TSG+TSG	Passenger+Passenger	ARID1A_Y551+RNF43_G659	AtLeastOneNoPathway
ARID1B_G319	KRAS_G12	6	6	5920	53116	59048	0.000550906	8.9723	TRUE	0.00129223	3.16548	Co-occurence	TSG	OG	Passenger	Driver	OG+TSG	Driver+Passenger	ARID1B_G319+KRAS_G12	AtLeastOneNoPathway
ARID1B_Q1183	RNF43_G659	3	6	183	58856	59048	2.54757e-06	160.809	TRUE	0.00045722	7.3292	Co-occurence	TSG	TSG	Passenger	Passenger	TSG+TSG	Passenger+Passenger	ARID1B_Q1183+RNF43_G659	AtLeastOneNoPathway
ARID2_Q1313	NRAS_Q61	3	6	1045	57994	59048	0.000432298	27.7483	TRUE	0.00117101	4.79433	Co-occurence	TSG	OG	Passenger	Driver	OG+TSG	Driver+Passenger	ARID2_Q1313+NRAS_Q61	AtLeastOneNoPathway
ARID2_Q961	NRAS_Q61	3	0	1045	58000	59048	5.57502e-06	inf	TRUE	0.000844135	inf	Co-occurence	TSG	OG	Passenger	Driver	OG+TSG	Driver+Passenger	ARID2_Q961+NRAS_Q61	AtLeastOneNoPathway
ARID2_R314	BRAF_V600	3	16	2054	56975	59048	0.0269552	5.20098	TRUE	0.0311944	2.37878	Co-occurence	TSG	OG	Passenger	Driver	OG+TSG	Driver+Passenger	ARID2_R314+BRAF_V600	AtLeastOneNoPathway
ARID2_R314	NRAS_Q61	3	16	1045	57984	59048	0.00436863	10.4038	TRUE	0.00613931	3.37904	Co-occurence	TSG	OG	Passenger	Driver	OG+TSG	Driver+Passenger	ARID2_R314+NRAS_Q61	AtLeastOneNoPathway
ARID2_R542	BRAF_V600	3	8	2054	56983	59048	0.00564538	10.4034	TRUE	0.00768114	3.37899	Co-occurence	TSG	OG	Passenger	Driver	OG+TSG	Driver+Passenger	ARID2_R542+BRAF_V600	AtLeastOneNoPathway
ARID2_R542	NRAS_Q61	3	8	1045	57992	59048	0.000826892	20.8105	TRUE	0.00163116	4.37924	Co-occurence	TSG	OG	Passenger	Driver	OG+TSG	Driver+Passenger	ARID2_R542+NRAS_Q61	AtLeastOneNoPathway
ARID2_S297	NRAS_Q61	5	11	1043	57989	59048	6.47571e-06	25.2719	TRUE	0.00094274	4.65946	Co-occurence	TSG	OG	Passenger	Driver	OG+TSG	Driver+Passenger	ARID2_S297+NRAS_Q61	AtLeastOneNoPathway
ARID5B_I497	PIK3CA_H1047	5	12	2063	56968	59048	0.000228029	11.5059	TRUE	0.00108841	3.5243	Co-occurence	TSG	OG	Passenger	Driver	OG+TSG	Driver+Passenger	ARID5B_I497+PIK3CA_H1047	AtLeastOneNoPathway
ARID5B_I497	PIK3CA_R93	3	14	64	58967	59048	9.38651e-07	197.434	TRUE	0.000203317	7.62523	Co-occurence	TSG	OG	Passenger	Driver	OG+TSG	Driver+Passenger	ARID5B_I497+PIK3CA_R93	AtLeastOneNoPathway
ARID5B_I497	PTEN_R130	7	10	386	58645	59048	1.00716e-11	106.351	TRUE	2.0511e-08	6.73269	Co-occurence	TSG	TSG	Passenger	Driver	TSG+TSG	Driver+Passenger	ARID5B_I497+PTEN_R130	AtLeastOneNoPathway
AR_L702	SPOP_F133	4	19	87	58938	59048	4.56919e-08	142.621	TRUE	2.15288e-05	7.15604	Co-occurence	OG	TSG	Driver	Driver	OG+TSG	Driver+Driver	AR_L702+SPOP_F133	AtLeastOneNoPathway
AR_Q58	BRAF_V600	3	19	2054	56972	59048	0.0396731	4.37954	TRUE	0.0447922	2.13078	Co-occurence	OG	OG	Passenger	Driver	OG+OG	Driver+Passenger	AR_Q58+BRAF_V600	AtLeastOneNoPathway
AR_Q58	KRAS_G13	3	19	801	58225	59048	0.00319306	11.4774	TRUE	0.0046889	3.52073	Co-occurence	OG	OG	Passenger	Driver	OG+OG	Driver+Passenger	AR_Q58+KRAS_G13	AtLeastOneNoPathway
AR_Q58	RNF43_G659	3	19	183	58843	59048	4.5316e-05	50.7705	TRUE	0.00108841	5.66592	Co-occurence	OG	TSG	Passenger	Passenger	OG+TSG	Passenger+Passenger	AR_Q58+RNF43_G659	AtLeastOneNoPathway
AR_Q58	TP53_R273	3	19	1678	57348	59048	0.0236847	5.39627	TRUE	0.0276428	2.43196	Co-occurence	OG	TSG	Passenger	Driver	OG+TSG	Driver+Passenger	AR_Q58+TP53_R273	AtLeastOneNoPathway
ASXL1_E635	DNMT3A_R882	3	63	185	58797	59048	0.00125408	15.1344	TRUE	0.0021921	3.91976	Co-occurence	TSG	TSG	Passenger	Driver	TSG+TSG	Driver+Passenger	ASXL1_E635+DNMT3A_R882	AtLeastOneNoPathway
ASXL1_E635	FLT3_D7	4	62	78	58904	59048	2.3311e-06	48.7213	TRUE	0.000426619	5.60648	Co-occurence	TSG	OG	Passenger	Passenger	OG+TSG	Passenger+Passenger	ASXL1_E635+FLT3_D7	AtLeastOneNoPathway
ASXL1_E635	IDH1_R132	4	62	1709	57273	59048	0.124926	2.1621	TRUE	0.131812	1.11243	Co-occurence	TSG	OG	Passenger	Driver	OG+TSG	Driver+Passenger	ASXL1_E635+IDH1_R132	AtLeastOneNoPathway
ASXL1_E635	IDH2_R140	7	59	158	58824	59048	7.9338e-10	44.1716	TRUE	9.41202e-07	5.46505	Co-occurence	TSG	OG	Passenger	Driver	OG+TSG	Driver+Passenger	ASXL1_E635+IDH2_R140	AtLeastOneNoPathway
ASXL1_E635	JAK2_V617	7	59	301	58681	59048	5.87224e-08	23.1301	TRUE	2.54746e-05	4.5317	Co-occurence	TSG	OG	Passenger	Driver	OG+TSG	Driver+Passenger	ASXL1_E635+JAK2_V617	AtLeastOneNoPathway
ASXL1_E635	KRAS_G12	3	63	5923	53059	59048	0.213461	0.426578	TRUE	0.220472	-1.22912	Mutual Exclusivity	TSG	OG	Passenger	Driver	OG+TSG	Driver+Passenger	ASXL1_E635+KRAS_G12	AtLeastOneNoPathway
ASXL1_E635	NRAS_G12	4	62	280	58702	59048	0.000298651	13.5258	TRUE	0.00108841	3.75764	Co-occurence	TSG	OG	Passenger	Driver	OG+TSG	Driver+Passenger	ASXL1_E635+NRAS_G12	AtLeastOneNoPathway
ASXL1_E635	SETBP1_D868	4	62	21	58961	59048	1.7686e-08	181.14	TRUE	1.07338e-05	7.50096	Co-occurence	TSG	OG	Passenger	Passenger	OG+TSG	Passenger+Passenger	ASXL1_E635+SETBP1_D868	AtLeastOneNoPathway
ASXL1_E635	SRSF2_P95	14	52	218	58764	59048	9.07242e-21	72.5737	TRUE	7.55842e-17	6.18138	Co-occurence	TSG	Not_OG_TSG	Passenger	Driver	TSG+Not_OG_TSG	Driver+Passenger	ASXL1_E635+SRSF2_P95	AtLeastOneNoPathway
ASXL1_E635	U2AF1_Q157	6	60	70	58912	59048	3.17525e-10	84.16	TRUE	4.1869e-07	6.39506	Co-occurence	TSG	OG	Passenger	Driver	OG+TSG	Driver+Passenger	ASXL1_E635+U2AF1_Q157	AtLeastOneNoPathway
ASXL1_G645	BCOR_N1459	3	41	141	58863	59048	0.000174808	30.5464	TRUE	0.00108841	4.93293	Co-occurence	TSG	TSG	Passenger	Passenger	TSG+TSG	Passenger+Passenger	ASXL1_G645+BCOR_N1459	AtLeastOneNoPathway
ASXL1_G645	CDKN2A_A68	3	41	15	58989	59048	3.12517e-07	287.751	TRUE	8.76175e-05	8.16868	Co-occurence	TSG	TSG	Passenger	Driver	TSG+TSG	Driver+Passenger	ASXL1_G645+CDKN2A_A68	AtLeastOneNoPathway
ASXL1_G645	CRTC1_S572	3	41	17	58987	59048	4.36151e-07	253.89	TRUE	0.000113875	7.98806	Co-occurence	TSG	Not_OG_TSG	Passenger	Passenger	TSG+Not_OG_TSG	Passenger+Passenger	ASXL1_G645+CRTC1_S572	AtLeastOneNoPathway
ASXL1_G645	CTNNB1_S45	3	41	199	58805	59048	0.000471063	21.6221	TRUE	0.00120642	4.43444	Co-occurence	TSG	OG	Passenger	Driver	OG+TSG	Driver+Passenger	ASXL1_G645+CTNNB1_S45	AtLeastOneNoPathway
ASXL1_G645	GLI1_G274	3	41	48	58956	59048	7.83986e-06	89.872	TRUE	0.00108841	6.4898	Co-occurence	TSG	OG	Passenger	Passenger	OG+TSG	Passenger+Passenger	ASXL1_G645+GLI1_G274	AtLeastOneNoPathway
ASXL1_G645	HNF1A_P291	3	41	27	58977	59048	1.54524e-06	159.829	TRUE	0.000303073	7.32039	Co-occurence	TSG	TSG	Passenger	Passenger	TSG+TSG	Passenger+Passenger	ASXL1_G645+HNF1A_P291	AtLeastOneNoPathway
ASXL1_G645	KRAS_G13	3	41	801	58203	59048	0.0220299	5.3168	TRUE	0.0258621	2.41056	Co-occurence	TSG	OG	Passenger	Driver	OG+TSG	Driver+Passenger	ASXL1_G645+KRAS_G13	AtLeastOneNoPathway
ASXL1_G645	MSH6_F1088	3	41	71	58933	59048	2.41136e-05	60.7348	TRUE	0.00108841	5.92445	Co-occurence	TSG	TSG	Passenger	Driver	TSG+TSG	Driver+Passenger	ASXL1_G645+MSH6_F1088	AtLeastOneNoPathway
ASXL1_G645	PIK3CA_R88	4	40	161	58843	59048	7.31337e-06	36.5484	TRUE	0.00102878	5.19174	Co-occurence	TSG	OG	Passenger	Driver	OG+TSG	Driver+Passenger	ASXL1_G645+PIK3CA_R88	AtLeastOneNoPathway
ASXL1_G645	PTEN_R130	6	38	387	58617	59048	4.77009e-07	23.9155	TRUE	0.000121938	4.57988	Co-occurence	TSG	TSG	Passenger	Driver	TSG+TSG	Driver+Passenger	ASXL1_G645+PTEN_R130	AtLeastOneNoPathway
ASXL1_G645	QKI_K134	3	41	24	58980	59048	1.115e-06	179.817	TRUE	0.000234228	7.49039	Co-occurence	TSG	Not_OG_TSG	Passenger	Passenger	TSG+Not_OG_TSG	Passenger+Passenger	ASXL1_G645+QKI_K134	AtLeastOneNoPathway
ASXL1_G645	RNF43_G659	4	40	182	58822	59048	1.17248e-05	32.3198	TRUE	0.00108841	5.01435	Co-occurence	TSG	TSG	Passenger	Passenger	TSG+TSG	Passenger+Passenger	ASXL1_G645+RNF43_G659	AtLeastOneNoPathway
ASXL1_G645	SMO_P694	3	41	24	58980	59048	1.115e-06	179.817	TRUE	0.000234228	7.49039	Co-occurence	TSG	OG	Passenger	Passenger	OG+TSG	Passenger+Passenger	ASXL1_G645+SMO_P694	AtLeastOneNoPathway
ASXL1_G645	TP53_R273	4	40	1677	57327	59048	0.0360931	3.41843	TRUE	0.0409167	1.77333	Co-occurence	TSG	TSG	Passenger	Driver	TSG+TSG	Driver+Passenger	ASXL1_G645+TP53_R273	AtLeastOneNoPathway
ASXL1_G646	DNMT3A_R882	4	179	184	58681	59048	0.00288897	7.12667	TRUE	0.00431768	2.83323	Co-occurence	TSG	TSG	Passenger	Driver	TSG+TSG	Driver+Passenger	ASXL1_G646+DNMT3A_R882	AtLeastOneNoPathway
ASXL1_G646	FLT3_D7	6	177	76	58789	59048	2.35017e-07	26.2217	TRUE	7.11402e-05	4.71269	Co-occurence	TSG	OG	Passenger	Passenger	OG+TSG	Passenger+Passenger	ASXL1_G646+FLT3_D7	AtLeastOneNoPathway
ASXL1_G646	FLT3_D835	3	180	29	58836	59048	0.00013593	33.8138	TRUE	0.00108841	5.07954	Co-occurence	TSG	OG	Passenger	Driver	OG+TSG	Driver+Passenger	ASXL1_G646+FLT3_D835	AtLeastOneNoPathway
ASXL1_G646	IDH2_R140	10	173	155	58710	59048	1.31501e-10	21.8945	TRUE	1.9516e-07	4.45249	Co-occurence	TSG	OG	Passenger	Driver	OG+TSG	Driver+Passenger	ASXL1_G646+IDH2_R140	AtLeastOneNoPathway
ASXL1_G646	JAK2_V617	23	160	285	58580	59048	6.45329e-25	29.5469	TRUE	9.09847e-21	4.88494	Co-occurence	TSG	OG	Passenger	Driver	OG+TSG	Driver+Passenger	ASXL1_G646+JAK2_V617	AtLeastOneNoPathway
ASXL1_G646	KRAS_G12	5	178	5921	52944	59048	0.000287398	0.251172	TRUE	0.00108841	-1.99325	Mutual Exclusivity	TSG	OG	Passenger	Driver	OG+TSG	Driver+Passenger	ASXL1_G646+KRAS_G12	AtLeastOneNoPathway
ASXL1_G646	MSH6_F1088	5	178	69	58796	59048	3.66613e-06	23.9358	TRUE	0.000605361	4.5811	Co-occurence	TSG	TSG	Passenger	Driver	TSG+TSG	Driver+Passenger	ASXL1_G646+MSH6_F1088	AtLeastOneNoPathway
ASXL1_G646	NF1_I679	4	179	39	58826	59048	1.00228e-05	33.7063	TRUE	0.00108841	5.07495	Co-occurence	TSG	TSG	Passenger	Driver	TSG+TSG	Driver+Passenger	ASXL1_G646+NF1_I679	AtLeastOneNoPathway
ASXL1_G646	NRAS_G12	9	174	275	58590	59048	3.03754e-07	11.0201	TRUE	8.73943e-05	3.46206	Co-occurence	TSG	OG	Passenger	Driver	OG+TSG	Driver+Passenger	ASXL1_G646+NRAS_G12	AtLeastOneNoPathway
ASXL1_G646	NRAS_G13	4	179	134	58731	59048	0.000934308	9.79421	TRUE	0.00177139	3.29193	Co-occurence	TSG	OG	Passenger	Driver	OG+TSG	Driver+Passenger	ASXL1_G646+NRAS_G13	AtLeastOneNoPathway
ASXL1_G646	PIK3CA_Q546	3	180	257	58608	59048	0.0476067	3.80078	TRUE	0.0531259	1.92629	Co-occurence	TSG	OG	Passenger	Driver	OG+TSG	Driver+Passenger	ASXL1_G646+PIK3CA_Q546	AtLeastOneNoPathway
ASXL1_G646	PTEN_T319	3	180	179	58686	59048	0.0193119	5.46425	TRUE	0.0229581	2.45002	Co-occurence	TSG	TSG	Passenger	Driver	TSG+TSG	Driver+Passenger	ASXL1_G646+PTEN_T319	AtLeastOneNoPathway
ASXL1_G646	RNF43_G659	4	179	182	58683	59048	0.00278026	7.20523	TRUE	0.00417934	2.84904	Co-occurence	TSG	TSG	Passenger	Passenger	TSG+TSG	Passenger+Passenger	ASXL1_G646+RNF43_G659	AtLeastOneNoPathway
ASXL1_G646	RUNX1_A311	3	180	4	58861	59048	1.01555e-06	245.254	TRUE	0.00021847	7.93813	Co-occurence	TSG	TSG	Passenger	Passenger	TSG+TSG	Passenger+Passenger	ASXL1_G646+RUNX1_A311	AtLeastOneNoPathway
ASXL1_G646	RUNX1_R139	4	179	31	58834	59048	4.33559e-06	42.4105	TRUE	0.000691004	5.40635	Co-occurence	TSG	TSG	Passenger	Passenger	TSG+TSG	Passenger+Passenger	ASXL1_G646+RUNX1_R139	AtLeastOneNoPathway
ASXL1_G646	RUNX1_R174	3	180	22	58843	59048	6.40468e-05	44.578	TRUE	0.00108841	5.47826	Co-occurence	TSG	TSG	Passenger	Passenger	TSG+TSG	Passenger+Passenger	ASXL1_G646+RUNX1_R174	AtLeastOneNoPathway
ASXL1_G646	SETBP1_D868	4	179	21	58844	59048	1.07315e-06	62.6167	TRUE	0.000227392	5.96847	Co-occurence	TSG	OG	Passenger	Passenger	OG+TSG	Passenger+Passenger	ASXL1_G646+SETBP1_D868	AtLeastOneNoPathway
ASXL1_G646	SETBP1_G870	7	176	15	58850	59048	4.0111e-13	156.042	TRUE	1.10553e-09	7.28579	Co-occurence	TSG	OG	Passenger	Passenger	OG+TSG	Passenger+Passenger	ASXL1_G646+SETBP1_G870	AtLeastOneNoPathway
ASXL1_G646	SF3B1_K666	3	180	71	58794	59048	0.00161477	13.8014	TRUE	0.00267173	3.78674	Co-occurence	TSG	OG	Passenger	Driver	OG+TSG	Driver+Passenger	ASXL1_G646+SF3B1_K666	AtLeastOneNoPathway
ASXL1_G646	SRSF2_P95	35	148	197	58668	59048	1.21032e-48	70.4274	TRUE	6.33815e-44	6.13806	Co-occurence	TSG	Not_OG_TSG	Passenger	Driver	TSG+Not_OG_TSG	Driver+Passenger	ASXL1_G646+SRSF2_P95	AtLeastOneNoPathway
ASXL1_G646	STAG2_R1033	3	180	1	58864	59048	1.16862e-07	981.067	TRUE	4.2753e-05	9.93821	Co-occurence	TSG	TSG	Passenger	Passenger	TSG+TSG	Passenger+Passenger	ASXL1_G646+STAG2_R1033	AtLeastOneNoPathway
ASXL1_G646	TCF7L2_K485	3	180	65	58800	59048	0.00126549	15.0769	TRUE	0.00220797	3.91427	Co-occurence	TSG	TSG	Passenger	Passenger	TSG+TSG	Passenger+Passenger	ASXL1_G646+TCF7L2_K485	AtLeastOneNoPathway
ASXL1_G646	TP53_I255	3	180	66	58799	59048	0.00132002	14.8482	TRUE	0.00227286	3.89222	Co-occurence	TSG	TSG	Passenger	Driver	TSG+TSG	Driver+Passenger	ASXL1_G646+TP53_I255	AtLeastOneNoPathway
ASXL1_G646	U2AF1_Q157	15	168	61	58804	59048	3.13368e-23	86.0714	TRUE	3.3786e-19	6.42746	Co-occurence	TSG	OG	Passenger	Driver	OG+TSG	Driver+Passenger	ASXL1_G646+U2AF1_Q157	AtLeastOneNoPathway
ASXL1_G646	U2AF1_S34	5	178	195	58670	59048	0.000421387	8.45145	TRUE	0.00114688	3.0792	Co-occurence	TSG	OG	Passenger	Driver	OG+TSG	Driver+Passenger	ASXL1_G646+U2AF1_S34	AtLeastOneNoPathway
ASXL1_L775	SRSF2_P95	3	3	229	58813	59048	1.18705e-06	256.825	TRUE	0.000246121	8.00464	Co-occurence	TSG	Not_OG_TSG	Passenger	Driver	TSG+Not_OG_TSG	Driver+Passenger	ASXL1_L775+SRSF2_P95	AtLeastOneNoPathway
ASXL1_R499	BRAF_V600	3	2	2054	56989	59048	0.000400437	41.6181	TRUE	0.00112701	5.37914	Co-occurence	TSG	OG	Passenger	Driver	OG+TSG	Driver+Passenger	ASXL1_R499+BRAF_V600	AtLeastOneNoPathway
ASXL1_R693	PIK3CA_H1047	3	30	2065	56950	59048	0.107787	2.75787	TRUE	0.114396	1.46355	Co-occurence	TSG	OG	Passenger	Driver	OG+TSG	Driver+Passenger	ASXL1_R693+PIK3CA_H1047	AtLeastOneNoPathway
ASXL1_R693	TP53_R273	3	30	1678	57337	59048	0.0667871	3.41698	TRUE	0.0732349	1.77272	Co-occurence	TSG	TSG	Passenger	Driver	TSG+TSG	Driver+Passenger	ASXL1_R693+TP53_R273	AtLeastOneNoPathway
ASXL1_Y591	IDH2_R140	3	13	162	58870	59048	1.16812e-05	83.8604	TRUE	0.00108841	6.38992	Co-occurence	TSG	OG	Passenger	Driver	OG+TSG	Driver+Passenger	ASXL1_Y591+IDH2_R140	AtLeastOneNoPathway
ASXL1_Y591	JAK2_V617	3	13	305	58727	59048	7.4838e-05	44.434	TRUE	0.00108841	5.47359	Co-occurence	TSG	OG	Passenger	Driver	OG+TSG	Driver+Passenger	ASXL1_Y591+JAK2_V617	AtLeastOneNoPathway
ASXL1_Y591	SRSF2_P95	6	10	226	58806	59048	2.67152e-11	156.122	TRUE	4.64126e-08	7.28653	Co-occurence	TSG	Not_OG_TSG	Passenger	Driver	TSG+Not_OG_TSG	Driver+Passenger	ASXL1_Y591+SRSF2_P95	AtLeastOneNoPathway
ATM_D2721	KRAS_G12	8	2	5918	53120	59048	3.82658e-07	35.904	TRUE	0.000103369	5.16607	Co-occurence	TSG	OG	Passenger	Driver	OG+TSG	Driver+Passenger	ATM_D2721+KRAS_G12	ShareSignalingPath
ATM_E2039	KRAS_G12	5	7	5921	53115	59048	0.00439304	6.40758	TRUE	0.00617196	2.67978	Co-occurence	TSG	OG	Passenger	Driver	OG+TSG	Driver+Passenger	ATM_E2039+KRAS_G12	ShareSignalingPath
ATM_G2023	MAP3K1_S939	3	6	92	58947	59048	3.36491e-07	320.364	TRUE	9.22452e-05	8.32357	Co-occurence	TSG	TSG	Passenger	Passenger	TSG+TSG	Passenger+Passenger	ATM_G2023+MAP3K1_S939	NotShareSignalingPath
ATM_I2888	KRAS_G12	3	5	5923	53117	59048	0.0384379	5.38075	TRUE	0.0434687	2.42781	Co-occurence	TSG	OG	Passenger	Driver	OG+TSG	Driver+Passenger	ATM_I2888+KRAS_G12	ShareSignalingPath
ATM_K2756	KRAS_G12	4	2	5922	53120	59048	0.0012865	17.9399	TRUE	0.00223093	4.1651	Co-occurence	TSG	OG	Driver	Driver	OG+TSG	Driver+Driver	ATM_K2756+KRAS_G12	ShareSignalingPath
ATM_K2811	GLI1_G274	3	15	48	58982	59048	4.9075e-07	245.758	TRUE	0.000125188	7.9411	Co-occurence	TSG	OG	Driver	Passenger	OG+TSG	Driver+Passenger	ATM_K2811+GLI1_G274	NotShareSignalingPath
ATM_P2699	KRAS_G12	5	2	5921	53120	59048	0.000179326	22.4286	TRUE	0.00108841	4.48727	Co-occurence	TSG	OG	Passenger	Driver	OG+TSG	Driver+Passenger	ATM_P2699+KRAS_G12	ShareSignalingPath
ATM_Q2730	KRAS_G12	5	2	5921	53120	59048	0.000179326	22.4286	TRUE	0.00108841	4.48727	Co-occurence	TSG	OG	Passenger	Driver	OG+TSG	Driver+Passenger	ATM_Q2730+KRAS_G12	ShareSignalingPath
ATM_R1730	BRAF_V600	3	11	2054	56980	59048	0.0115196	7.56573	TRUE	0.014478	2.91948	Co-occurence	TSG	OG	Passenger	Driver	OG+TSG	Driver+Passenger	ATM_R1730+BRAF_V600	ShareSignalingPath
ATM_R2392	KRAS_G12	3	1	5923	53121	59048	0.00373734	26.9058	TRUE	0.00537292	4.74984	Co-occurence	TSG	OG	Passenger	Driver	OG+TSG	Driver+Passenger	ATM_R2392+KRAS_G12	ShareSignalingPath
ATM_R2443	KRAS_G12	4	14	5922	53108	59048	0.0991739	2.56226	TRUE	0.106187	1.35742	Co-occurence	TSG	OG	Passenger	Driver	OG+TSG	Driver+Passenger	ATM_R2443+KRAS_G12	ShareSignalingPath
ATM_R2443	PIK3CA_E545	3	15	1617	57413	59048	0.0123593	7.10118	TRUE	0.0153686	2.82806	Co-occurence	TSG	OG	Passenger	Driver	OG+TSG	Driver+Passenger	ATM_R2443+PIK3CA_E545	ShareSignalingPath
ATM_R250	NF1_R2450	4	9	21	59014	59048	1.78123e-11	1248.97	TRUE	3.29772e-08	10.2865	Co-occurence	TSG	TSG	Passenger	Driver	TSG+TSG	Driver+Passenger	ATM_R250+NF1_R2450	NotShareSignalingPath
ATM_R250	POLE_P286	3	10	7	59028	59048	9.99353e-10	2529.77	TRUE	1.14839e-06	11.3048	Co-occurence	TSG	TSG	Passenger	Driver	TSG+TSG	Driver+Passenger	ATM_R250+POLE_P286	AtLeastOneNoPathway
ATM_R250	PTEN_R130	3	10	390	58645	59048	7.96327e-05	45.1115	TRUE	0.00108841	5.49542	Co-occurence	TSG	TSG	Passenger	Driver	TSG+TSG	Driver+Passenger	ATM_R250+PTEN_R130	ShareSignalingPath
ATM_R250	XPO1_R749	3	10	2	59033	59048	8.33323e-11	8854.95	TRUE	1.28892e-07	13.1123	Co-occurence	TSG	OG	Passenger	Passenger	OG+TSG	Passenger+Passenger	ATM_R250+XPO1_R749	AtLeastOneNoPathway
ATM_R2790	KRAS_G12	3	1	5923	53121	59048	0.00373734	26.9058	TRUE	0.00537292	4.74984	Co-occurence	TSG	OG	Passenger	Driver	OG+TSG	Driver+Passenger	ATM_R2790+KRAS_G12	ShareSignalingPath
ATM_R3008	KRAS_G12	7	31	5919	53091	59048	0.0990539	2.02539	TRUE	0.106062	1.0182	Co-occurence	TSG	OG	Driver	Driver	OG+TSG	Driver+Driver	ATM_R3008+KRAS_G12	ShareSignalingPath
ATM_R337	CDKN2A_R80	4	56	249	58739	59048	0.000132909	16.85	TRUE	0.00108841	4.07467	Co-occurence	TSG	TSG	Passenger	Driver	TSG+TSG	Driver+Passenger	ATM_R337+CDKN2A_R80	ShareSignalingPath
ATM_R337	KRAS_A146	4	56	238	58750	59048	0.000112065	17.6321	TRUE	0.00108841	4.14013	Co-occurence	TSG	OG	Passenger	Driver	OG+TSG	Driver+Passenger	ATM_R337+KRAS_A146	ShareSignalingPath
ATM_R337	KRAS_G12	10	50	5916	53072	59048	0.126427	1.79419	TRUE	0.133381	0.843329	Co-occurence	TSG	OG	Passenger	Driver	OG+TSG	Driver+Passenger	ATM_R337+KRAS_G12	ShareSignalingPath
ATM_V2424	KRAS_G12	3	9	5923	53113	59048	0.11177	2.98908	TRUE	0.118332	1.5797	Co-occurence	TSG	OG	Driver	Driver	OG+TSG	Driver+Driver	ATM_V2424+KRAS_G12	ShareSignalingPath
ATM_Y2202	KRAS_G12	3	0	5923	53122	59048	0.00101035	inf	TRUE	0.001862	inf	Co-occurence	TSG	OG	Passenger	Driver	OG+TSG	Driver+Passenger	ATM_Y2202+KRAS_G12	ShareSignalingPath
ATRX_C1718	IDH1_R132	3	1	1710	57334	59048	9.53763e-05	100.586	TRUE	0.00108841	6.65229	Co-occurence	TSG	OG	Passenger	Driver	OG+TSG	Driver+Passenger	ATRX_C1718+IDH1_R132	AtLeastOneNoPathway
ATRX_C1718	TP53_R273	3	1	1678	57366	59048	9.01649e-05	102.561	TRUE	0.00108841	6.68034	Co-occurence	TSG	TSG	Passenger	Driver	TSG+TSG	Driver+Passenger	ATRX_C1718+TP53_R273	AtLeastOneNoPathway
ATRX_D1940	IDH1_R132	8	4	1705	57331	59048	2.20275e-10	67.2504	TRUE	3.01294e-07	6.07147	Co-occurence	TSG	OG	Passenger	Driver	OG+TSG	Driver+Passenger	ATRX_D1940+IDH1_R132	AtLeastOneNoPathway
ATRX_E1090	IDH1_R132	3	1	1710	57334	59048	9.53763e-05	100.586	TRUE	0.00108841	6.65229	Co-occurence	TSG	OG	Passenger	Driver	OG+TSG	Driver+Passenger	ATRX_E1090+IDH1_R132	AtLeastOneNoPathway
ATRX_E1702	IDH1_R132	5	2	1708	57333	59048	4.08628e-07	83.9183	TRUE	0.00010886	6.39091	Co-occurence	TSG	OG	Passenger	Driver	OG+TSG	Driver+Passenger	ATRX_E1702+IDH1_R132	AtLeastOneNoPathway
ATRX_E28	PTEN_R130	3	0	390	58655	59048	2.92592e-07	inf	TRUE	8.47205e-05	inf	Co-occurence	TSG	TSG	Passenger	Driver	TSG+TSG	Driver+Passenger	ATRX_E28+PTEN_R130	AtLeastOneNoPathway
ATRX_E886	IDH1_R132	9	4	1704	57331	59048	9.17687e-12	75.7011	TRUE	1.87933e-08	6.24224	Co-occurence	TSG	OG	Passenger	Driver	OG+TSG	Driver+Passenger	ATRX_E886+IDH1_R132	AtLeastOneNoPathway
ATRX_F2113	IDH1_R132	16	10	1697	57325	59048	9.49206e-19	54.0483	TRUE	6.10444e-15	5.75618	Co-occurence	TSG	OG	Passenger	Driver	OG+TSG	Driver+Passenger	ATRX_F2113+IDH1_R132	AtLeastOneNoPathway
ATRX_F2113	TP53_R273	4	22	1677	57345	59048	0.00593315	6.21727	TRUE	0.00802935	2.63628	Co-occurence	TSG	TSG	Passenger	Driver	TSG+TSG	Driver+Passenger	ATRX_F2113+TP53_R273	AtLeastOneNoPathway
ATRX_F2113	TP53_R342	3	23	415	58607	59048	0.000811318	18.4202	TRUE	0.00160381	4.20322	Co-occurence	TSG	TSG	Passenger	Driver	TSG+TSG	Driver+Passenger	ATRX_F2113+TP53_R342	AtLeastOneNoPathway
ATRX_I1049	IDH1_R132	9	3	1704	57332	59048	2.8989e-12	100.937	TRUE	6.55961e-09	6.65731	Co-occurence	TSG	OG	Passenger	Driver	OG+TSG	Driver+Passenger	ATRX_I1049+IDH1_R132	AtLeastOneNoPathway
ATRX_I1049	TP53_R273	5	7	1676	57360	59048	1.24566e-05	24.446	TRUE	0.00108841	4.61152	Co-occurence	TSG	TSG	Passenger	Driver	TSG+TSG	Driver+Passenger	ATRX_I1049+TP53_R273	AtLeastOneNoPathway
ATRX_I360	IDH1_R132	6	4	1707	57331	59048	1.12274e-07	50.3787	TRUE	4.16564e-05	5.65474	Co-occurence	TSG	OG	Passenger	Driver	OG+TSG	Driver+Passenger	ATRX_I360+IDH1_R132	AtLeastOneNoPathway
ATRX_I360	TP53_R273	3	7	1678	57360	59048	0.00237852	14.6501	TRUE	0.00365609	3.87284	Co-occurence	TSG	TSG	Passenger	Driver	TSG+TSG	Driver+Passenger	ATRX_I360+TP53_R273	AtLeastOneNoPathway
ATRX_K1045	IDH1_R132	8	2	1705	57333	59048	2.10932e-11	134.506	TRUE	3.82782e-08	7.07152	Co-occurence	TSG	OG	Passenger	Driver	OG+TSG	Driver+Passenger	ATRX_K1045+IDH1_R132	AtLeastOneNoPathway
ATRX_K1045	TP53_R273	4	6	1677	57361	59048	0.000119789	22.803	TRUE	0.00108841	4.51115	Co-occurence	TSG	TSG	Passenger	Driver	TSG+TSG	Driver+Passenger	ATRX_K1045+TP53_R273	AtLeastOneNoPathway
ATRX_K1488	IDH1_R132	3	0	1710	57335	59048	2.43735e-05	inf	TRUE	0.00108841	inf	Co-occurence	TSG	OG	Passenger	Driver	OG+TSG	Driver+Passenger	ATRX_K1488+IDH1_R132	AtLeastOneNoPathway
ATRX_K1583	IDH1_R132	4	2	1709	57333	59048	1.01038e-05	67.0954	TRUE	0.00108841	6.06814	Co-occurence	TSG	OG	Passenger	Driver	OG+TSG	Driver+Passenger	ATRX_K1583+IDH1_R132	AtLeastOneNoPathway
ATRX_K425	IDH1_R132	4	0	1709	57335	59048	7.0588e-07	inf	TRUE	0.000162842	inf	Co-occurence	TSG	OG	Passenger	Driver	OG+TSG	Driver+Passenger	ATRX_K425+IDH1_R132	AtLeastOneNoPathway
ATRX_K425	TP53_R273	3	1	1678	57366	59048	9.01649e-05	102.561	TRUE	0.00108841	6.68034	Co-occurence	TSG	TSG	Passenger	Driver	TSG+TSG	Driver+Passenger	ATRX_K425+TP53_R273	AtLeastOneNoPathway
ATRX_K826	IDH1_R132	3	1	1710	57334	59048	9.53763e-05	100.586	TRUE	0.00108841	6.65229	Co-occurence	TSG	OG	Passenger	Driver	OG+TSG	Driver+Passenger	ATRX_K826+IDH1_R132	AtLeastOneNoPathway
ATRX_K971	IDH1_R132	7	0	1706	57335	59048	1.70879e-11	inf	TRUE	3.1959e-08	inf	Co-occurence	TSG	OG	Passenger	Driver	OG+TSG	Driver+Passenger	ATRX_K971+IDH1_R132	AtLeastOneNoPathway
ATRX_L359	IDH1_R132	7	5	1706	57330	59048	1.19083e-08	47.0469	TRUE	8.03918e-06	5.55603	Co-occurence	TSG	OG	Passenger	Driver	OG+TSG	Driver+Passenger	ATRX_L359+IDH1_R132	AtLeastOneNoPathway
ATRX_N1318	IDH1_R132	3	7	1710	57328	59048	0.0025098	14.3679	TRUE	0.00382931	3.84478	Co-occurence	TSG	OG	Passenger	Driver	OG+TSG	Driver+Passenger	ATRX_N1318+IDH1_R132	AtLeastOneNoPathway
ATRX_N428	IDH1_R132	3	1	1710	57334	59048	9.53763e-05	100.586	TRUE	0.00108841	6.65229	Co-occurence	TSG	OG	Passenger	Driver	OG+TSG	Driver+Passenger	ATRX_N428+IDH1_R132	AtLeastOneNoPathway
ATRX_Q883	IDH1_R132	3	2	1710	57333	59048	0.000233269	50.2921	TRUE	0.00108841	5.65226	Co-occurence	TSG	OG	Passenger	Driver	OG+TSG	Driver+Passenger	ATRX_Q883+IDH1_R132	AtLeastOneNoPathway
ATRX_R1302	IDH1_R132	7	7	1706	57328	59048	4.9032e-08	33.6038	TRUE	2.24392e-05	5.07055	Co-occurence	TSG	OG	Passenger	Driver	OG+TSG	Driver+Passenger	ATRX_R1302+IDH1_R132	AtLeastOneNoPathway
ATRX_R1302	TP53_R273	3	11	1678	57356	59048	0.00662629	9.32214	TRUE	0.00886064	3.22066	Co-occurence	TSG	TSG	Passenger	Driver	TSG+TSG	Driver+Passenger	ATRX_R1302+TP53_R273	AtLeastOneNoPathway
ATRX_R1426	IDH1_R132	13	1	1700	57334	59048	1.34365e-19	438.436	TRUE	9.65775e-16	8.77622	Co-occurence	TSG	OG	Passenger	Driver	OG+TSG	Driver+Passenger	ATRX_R1426+IDH1_R132	AtLeastOneNoPathway
ATRX_R1426	TP53_R273	4	10	1677	57357	59048	0.000521192	13.6809	TRUE	0.00125821	3.77409	Co-occurence	TSG	TSG	Passenger	Driver	TSG+TSG	Driver+Passenger	ATRX_R1426+TP53_R273	AtLeastOneNoPathway
ATRX_R1504	TP53_R273	3	4	1678	57363	59048	0.000739703	25.639	TRUE	0.00152684	4.68027	Co-occurence	TSG	TSG	Passenger	Driver	TSG+TSG	Driver+Passenger	ATRX_R1504+TP53_R273	AtLeastOneNoPathway
ATRX_R1739	IDH1_R132	4	6	1709	57329	59048	0.000128841	22.3636	TRUE	0.00108841	4.48308	Co-occurence	TSG	OG	Passenger	Driver	OG+TSG	Driver+Passenger	ATRX_R1739+IDH1_R132	AtLeastOneNoPathway
ATRX_R2111	IDH1_R132	3	4	1710	57331	59048	0.000781488	25.1452	TRUE	0.00157698	4.65221	Co-occurence	TSG	OG	Passenger	Driver	OG+TSG	Driver+Passenger	ATRX_R2111+IDH1_R132	AtLeastOneNoPathway
ATRX_R2197	IDH1_R132	3	6	1710	57329	59048	0.00179551	16.7629	TRUE	0.00290927	4.0672	Co-occurence	TSG	OG	Passenger	Driver	OG+TSG	Driver+Passenger	ATRX_R2197+IDH1_R132	AtLeastOneNoPathway
ATRX_R418	IDH1_R132	3	4	1710	57331	59048	0.000781488	25.1452	TRUE	0.00157698	4.65221	Co-occurence	TSG	OG	Passenger	Driver	OG+TSG	Driver+Passenger	ATRX_R418+IDH1_R132	AtLeastOneNoPathway
ATRX_R781	IDH1_R132	9	6	1704	57329	59048	6.09479e-11	50.4657	TRUE	9.92971e-08	5.65723	Co-occurence	TSG	OG	Passenger	Driver	OG+TSG	Driver+Passenger	ATRX_R781+IDH1_R132	AtLeastOneNoPathway
ATRX_R808	IDH1_R132	7	3	1706	57332	59048	1.89897e-09	78.4142	TRUE	2.02948e-06	6.29304	Co-occurence	TSG	OG	Passenger	Driver	OG+TSG	Driver+Passenger	ATRX_R808+IDH1_R132	AtLeastOneNoPathway
ATRX_R840	BRAF_V600	3	14	2054	56977	59048	0.0199144	5.94419	TRUE	0.0235837	2.57148	Co-occurence	TSG	OG	Passenger	Driver	OG+TSG	Driver+Passenger	ATRX_R840+BRAF_V600	AtLeastOneNoPathway
ATRX_R840	PTEN_R130	3	14	390	58641	59048	0.000185626	32.2203	TRUE	0.00108841	5.0099	Co-occurence	TSG	TSG	Passenger	Driver	TSG+TSG	Driver+Passenger	ATRX_R840+PTEN_R130	AtLeastOneNoPathway
ATRX_R840	RNF43_G659	3	14	183	58848	59048	2.02433e-05	68.9087	TRUE	0.00108841	6.10661	Co-occurence	TSG	TSG	Passenger	Passenger	TSG+TSG	Passenger+Passenger	ATRX_R840+RNF43_G659	AtLeastOneNoPathway
ATRX_R907	IDH1_R132	7	7	1706	57328	59048	4.9032e-08	33.6038	TRUE	2.24392e-05	5.07055	Co-occurence	TSG	OG	Passenger	Driver	OG+TSG	Driver+Passenger	ATRX_R907+IDH1_R132	AtLeastOneNoPathway
ATRX_R907	TP53_R175	3	11	1206	57828	59048	0.00263236	13.0773	TRUE	0.00398704	3.709	Co-occurence	TSG	TSG	Passenger	Driver	TSG+TSG	Driver+Passenger	ATRX_R907+TP53_R175	AtLeastOneNoPathway
ATRX_S1418	IDH1_R132	3	0	1710	57335	59048	2.43735e-05	inf	TRUE	0.00108841	inf	Co-occurence	TSG	OG	Passenger	Driver	OG+TSG	Driver+Passenger	ATRX_S1418+IDH1_R132	AtLeastOneNoPathway
ATRX_T1582	IDH1_R132	7	5	1706	57330	59048	1.19083e-08	47.0469	TRUE	8.03918e-06	5.55603	Co-occurence	TSG	OG	Passenger	Driver	OG+TSG	Driver+Passenger	ATRX_T1582+IDH1_R132	AtLeastOneNoPathway
ATRX_T1582	TP53_I195	3	9	208	58828	59048	9.6637e-06	94.2756	TRUE	0.00108841	6.55881	Co-occurence	TSG	TSG	Passenger	Driver	TSG+TSG	Driver+Passenger	ATRX_T1582+TP53_I195	AtLeastOneNoPathway
ATRX_V1347	IDH1_R132	4	0	1709	57335	59048	7.0588e-07	inf	TRUE	0.000162842	inf	Co-occurence	TSG	OG	Passenger	Driver	OG+TSG	Driver+Passenger	ATRX_V1347+IDH1_R132	AtLeastOneNoPathway
ATRX_V1579	IDH1_R132	3	1	1710	57334	59048	9.53763e-05	100.586	TRUE	0.00108841	6.65229	Co-occurence	TSG	OG	Passenger	Driver	OG+TSG	Driver+Passenger	ATRX_V1579+IDH1_R132	AtLeastOneNoPathway
AXIN1_G508	BRAF_V600	3	2	2054	56989	59048	0.000400437	41.6181	TRUE	0.00112701	5.37914	Co-occurence	TSG	OG	Passenger	Driver	OG+TSG	Driver+Passenger	AXIN1_G508+BRAF_V600	NotShareSignalingPath
AXIN1_G508	RNF43_G659	3	2	183	58860	59048	3.06117e-07	482.459	TRUE	8.73943e-05	8.91426	Co-occurence	TSG	TSG	Passenger	Passenger	TSG+TSG	Passenger+Passenger	AXIN1_G508+RNF43_G659	ShareSignalingPath
AXIN2_E405	BRAF_V600	4	4	2053	56987	59048	9.18485e-05	27.7579	TRUE	0.00108841	4.79483	Co-occurence	TSG	OG	Passenger	Driver	OG+TSG	Driver+Passenger	AXIN2_E405+BRAF_V600	NotShareSignalingPath
AXIN2_E405	RNF43_G659	5	3	181	58859	59048	1.63278e-11	541.98	TRUE	3.0694e-08	9.0821	Co-occurence	TSG	TSG	Passenger	Passenger	TSG+TSG	Passenger+Passenger	AXIN2_E405+RNF43_G659	ShareSignalingPath
AXIN2_G665	BCORL1_P1681	3	13	30	59002	59048	8.86071e-08	453.862	TRUE	3.43714e-05	8.82611	Co-occurence	TSG	TSG	Passenger	Passenger	TSG+TSG	Passenger+Passenger	AXIN2_G665+BCORL1_P1681	AtLeastOneNoPathway
AXIN2_G665	BRAF_V600	5	11	2052	56980	59048	0.000161657	12.6218	TRUE	0.00108841	3.65785	Co-occurence	TSG	OG	Passenger	Driver	OG+TSG	Driver+Passenger	AXIN2_G665+BRAF_V600	NotShareSignalingPath
AXIN2_G665	PIK3CA_H1047	3	13	2065	56967	59048	0.0170691	6.36621	TRUE	0.0204924	2.67044	Co-occurence	TSG	OG	Passenger	Driver	OG+TSG	Driver+Passenger	AXIN2_G665+PIK3CA_H1047	NotShareSignalingPath
AXIN2_G665	RNF43_G659	7	9	179	58853	59048	3.06718e-14	255.724	TRUE	9.94994e-11	7.99844	Co-occurence	TSG	TSG	Passenger	Passenger	TSG+TSG	Passenger+Passenger	AXIN2_G665+RNF43_G659	ShareSignalingPath
AXIN2_G665	SETD2_N1396	3	13	11	59021	59048	5.93005e-09	1238.2	TRUE	5.02031e-06	10.274	Co-occurence	TSG	TSG	Passenger	Passenger	TSG+TSG	Passenger+Passenger	AXIN2_G665+SETD2_N1396	AtLeastOneNoPathway
AXIN2_N666	GLI1_G274	3	13	48	58984	59048	3.372e-07	283.577	TRUE	9.22452e-05	8.1476	Co-occurence	TSG	OG	Passenger	Passenger	OG+TSG	Passenger+Passenger	AXIN2_N666+GLI1_G274	NotShareSignalingPath
AXIN2_N666	JAK1_K860	3	13	72	58960	59048	1.08905e-06	188.974	TRUE	0.000229999	7.56205	Co-occurence	TSG	Not_OG_TSG	Passenger	Passenger	TSG+Not_OG_TSG	Passenger+Passenger	AXIN2_N666+JAK1_K860	NotShareSignalingPath
AXIN2_N666	PTEN_R130	4	12	389	58643	59048	3.30146e-06	50.2511	TRUE	0.000555149	5.65108	Co-occurence	TSG	TSG	Passenger	Driver	TSG+TSG	Driver+Passenger	AXIN2_N666+PTEN_R130	NotShareSignalingPath
AXIN2_N666	RNF43_G659	7	9	179	58853	59048	3.06718e-14	255.724	TRUE	9.94994e-11	7.99844	Co-occurence	TSG	TSG	Passenger	Passenger	TSG+TSG	Passenger+Passenger	AXIN2_N666+RNF43_G659	ShareSignalingPath
AXL_H292	BRAF_V600	8	15	2049	56976	59048	6.56801e-07	14.8303	TRUE	0.000154823	3.89047	Co-occurence	OG	OG	Passenger	Driver	OG+OG	Driver+Passenger	AXL_H292+BRAF_V600	AtLeastOneNoPathway
AXL_H292	FBXW7_R465	3	20	273	58752	59048	0.00016692	32.2813	TRUE	0.00108841	5.01263	Co-occurence	OG	TSG	Passenger	Driver	OG+TSG	Driver+Passenger	AXL_H292+FBXW7_R465	AtLeastOneNoPathway
AXL_H292	PTEN_K267	5	18	83	58942	59048	2.15803e-10	197.262	TRUE	2.96282e-07	7.62397	Co-occurence	OG	TSG	Passenger	Driver	OG+TSG	Driver+Passenger	AXL_H292+PTEN_K267	AtLeastOneNoPathway
AXL_H292	PTEN_N323	3	20	87	58938	59048	5.93119e-06	101.617	TRUE	0.000886349	6.667	Co-occurence	OG	TSG	Passenger	Passenger	OG+TSG	Passenger+Passenger	AXL_H292+PTEN_N323	AtLeastOneNoPathway
AXL_H292	PTEN_R130	3	20	390	58635	59048	0.000469328	22.5519	TRUE	0.00120642	4.49518	Co-occurence	OG	TSG	Passenger	Driver	OG+TSG	Driver+Passenger	AXL_H292+PTEN_R130	AtLeastOneNoPathway
AXL_H292	RNF43_G659	7	16	179	58846	59048	6.45185e-13	143.828	TRUE	1.63108e-09	7.1682	Co-occurence	OG	TSG	Passenger	Passenger	OG+TSG	Passenger+Passenger	AXL_H292+RNF43_G659	AtLeastOneNoPathway
AXL_P36	NRAS_Q61	3	0	1045	58000	59048	5.57502e-06	inf	TRUE	0.000844135	inf	Co-occurence	OG	OG	Passenger	Driver	OG+OG	Driver+Passenger	AXL_P36+NRAS_Q61	AtLeastOneNoPathway
B2M_L15	BRAF_V600	11	60	2046	56931	59048	3.34273e-05	5.10134	TRUE	0.00108841	2.35088	Co-occurence	TSG	OG	Passenger	Driver	OG+TSG	Driver+Passenger	B2M_L15+BRAF_V600	AtLeastOneNoPathway
B2M_L15	CARD11_R555	4	67	45	58932	59048	3.90193e-07	78.1851	TRUE	0.000104634	6.28882	Co-occurence	TSG	OG	Passenger	Passenger	OG+TSG	Passenger+Passenger	B2M_L15+CARD11_R555	AtLeastOneNoPathway
B2M_L15	CDK12_G1271	3	68	1	58976	59048	6.65728e-09	2601.88	TRUE	5.52122e-06	11.3453	Co-occurence	TSG	TSG	Passenger	Passenger	TSG+TSG	Passenger+Passenger	B2M_L15+CDK12_G1271	AtLeastOneNoPathway
B2M_L15	CTNNB1_S45	6	65	196	58781	59048	1.7706e-07	27.6834	TRUE	5.73393e-05	4.79095	Co-occurence	TSG	OG	Passenger	Driver	OG+TSG	Driver+Passenger	B2M_L15+CTNNB1_S45	AtLeastOneNoPathway
B2M_L15	FBXW7_R465	3	68	273	58704	59048	0.00456703	9.48675	TRUE	0.00636593	3.24591	Co-occurence	TSG	TSG	Passenger	Driver	TSG+TSG	Driver+Passenger	B2M_L15+FBXW7_R465	AtLeastOneNoPathway
B2M_L15	FLCN_H429	3	68	41	58936	59048	2.1294e-05	63.4175	TRUE	0.00108841	5.98681	Co-occurence	TSG	TSG	Passenger	Driver	TSG+TSG	Driver+Passenger	B2M_L15+FLCN_H429	AtLeastOneNoPathway
B2M_L15	HNF1A_P291	3	68	27	58950	59048	6.6071e-06	96.3235	TRUE	0.000955419	6.58982	Co-occurence	TSG	TSG	Passenger	Passenger	TSG+TSG	Passenger+Passenger	B2M_L15+HNF1A_P291	AtLeastOneNoPathway
B2M_L15	KDM5A_G1200	3	68	34	58943	59048	1.25685e-05	76.4831	TRUE	0.00108841	6.25707	Co-occurence	TSG	OG	Passenger	Passenger	OG+TSG	Passenger+Passenger	B2M_L15+KDM5A_G1200	AtLeastOneNoPathway
B2M_L15	KMT2D_V3089	3	68	11	58966	59048	6.00601e-07	236.495	TRUE	0.000144149	7.88566	Co-occurence	TSG	TSG	Passenger	Passenger	TSG+TSG	Passenger+Passenger	B2M_L15+KMT2D_V3089	AtLeastOneNoPathway
B2M_L15	KRAS_A146	3	68	239	58738	59048	0.00316443	10.8426	TRUE	0.00464767	3.43864	Co-occurence	TSG	OG	Passenger	Driver	OG+TSG	Driver+Passenger	B2M_L15+KRAS_A146	AtLeastOneNoPathway
B2M_L15	KRAS_G12	13	58	5913	53064	59048	0.02823	2.01144	TRUE	0.0325138	1.00823	Co-occurence	TSG	OG	Passenger	Driver	OG+TSG	Driver+Passenger	B2M_L15+KRAS_G12	AtLeastOneNoPathway
B2M_L15	KRAS_G13	4	67	800	58177	59048	0.0161545	4.34157	TRUE	0.0195172	2.11822	Co-occurence	TSG	OG	Passenger	Driver	OG+TSG	Driver+Passenger	B2M_L15+KRAS_G13	AtLeastOneNoPathway
B2M_L15	MSH6_F1088	5	66	69	58908	59048	3.28839e-08	64.6772	TRUE	1.73292e-05	6.01519	Co-occurence	TSG	TSG	Passenger	Driver	TSG+TSG	Driver+Passenger	B2M_L15+MSH6_F1088	AtLeastOneNoPathway
B2M_L15	PIK3CA_Q546	3	68	257	58720	59048	0.00386782	10.0801	TRUE	0.00552504	3.33344	Co-occurence	TSG	OG	Passenger	Driver	OG+TSG	Driver+Passenger	B2M_L15+PIK3CA_Q546	AtLeastOneNoPathway
B2M_L15	PIK3CA_R108	3	68	57	58920	59048	5.4266e-05	45.6037	TRUE	0.00108841	5.51108	Co-occurence	TSG	OG	Passenger	Driver	OG+TSG	Driver+Passenger	B2M_L15+PIK3CA_R108	AtLeastOneNoPathway
B2M_L15	RNF43_G659	11	60	175	58802	59048	4.8789e-16	61.6021	TRUE	2.26389e-12	5.94491	Co-occurence	TSG	TSG	Passenger	Passenger	TSG+TSG	Passenger+Passenger	B2M_L15+RNF43_G659	AtLeastOneNoPathway
B2M_L15	TCF7L2_K485	6	65	62	58915	59048	2.51203e-10	87.7146	TRUE	3.39794e-07	6.45475	Co-occurence	TSG	TSG	Passenger	Passenger	TSG+TSG	Passenger+Passenger	B2M_L15+TCF7L2_K485	AtLeastOneNoPathway
B2M_L15	TP53_R175	3	68	1206	57771	59048	0.178129	2.11337	TRUE	0.184958	1.07954	Co-occurence	TSG	TSG	Passenger	Driver	TSG+TSG	Driver+Passenger	B2M_L15+TP53_R175	AtLeastOneNoPathway
B2M_S16	EP300_M1470	3	11	22	59012	59048	2.43249e-08	731.554	TRUE	1.38032e-05	9.51482	Co-occurence	TSG	TSG	Passenger	Passenger	TSG+TSG	Passenger+Passenger	B2M_S16+EP300_M1470	AtLeastOneNoPathway
B2M_S16	KMT2D_P2354	3	11	42	58992	59048	1.49655e-07	383.065	TRUE	5.16083e-05	8.58145	Co-occurence	TSG	TSG	Passenger	Passenger	TSG+TSG	Passenger+Passenger	B2M_S16+KMT2D_P2354	AtLeastOneNoPathway
B2M_S16	RNF43_G659	3	11	183	58851	59048	1.09119e-05	87.7064	TRUE	0.00108841	6.45461	Co-occurence	TSG	TSG	Passenger	Passenger	TSG+TSG	Passenger+Passenger	B2M_S16+RNF43_G659	AtLeastOneNoPathway
B2M_T93	BRAF_V600	4	9	2053	56982	59048	0.000815582	12.3358	TRUE	0.00160947	3.62478	Co-occurence	TSG	OG	Passenger	Driver	OG+TSG	Driver+Passenger	B2M_T93+BRAF_V600	AtLeastOneNoPathway
B2M_T93	PPM1D_N512	3	10	16	59019	59048	8.06055e-09	1106.61	TRUE	6.56618e-06	10.1119	Co-occurence	TSG	OG	Passenger	Passenger	OG+TSG	Passenger+Passenger	B2M_T93+PPM1D_N512	AtLeastOneNoPathway
B2M_T93	RNF43_G659	4	9	182	58853	59048	6.66555e-08	143.719	TRUE	2.79887e-05	7.16711	Co-occurence	TSG	TSG	Passenger	Passenger	TSG+TSG	Passenger+Passenger	B2M_T93+RNF43_G659	AtLeastOneNoPathway
B2M_V69	BRAF_V600	4	14	2053	56977	59048	0.00303707	7.92944	TRUE	0.00449178	2.98722	Co-occurence	TSG	OG	Passenger	Driver	OG+TSG	Driver+Passenger	B2M_V69+BRAF_V600	AtLeastOneNoPathway
B2M_V69	KRAS_G13	3	15	801	58229	59048	0.00176174	14.5391	TRUE	0.00286176	3.86186	Co-occurence	TSG	OG	Passenger	Driver	OG+TSG	Driver+Passenger	B2M_V69+KRAS_G13	AtLeastOneNoPathway
B2M_V69	PIK3CA_H1047	3	15	2065	56965	59048	0.0236162	5.51719	TRUE	0.0275655	2.46393	Co-occurence	TSG	OG	Passenger	Driver	OG+TSG	Driver+Passenger	B2M_V69+PIK3CA_H1047	AtLeastOneNoPathway
B2M_V69	RNF43_G659	5	13	181	58849	59048	2.43509e-09	125.051	TRUE	2.54313e-06	6.96637	Co-occurence	TSG	TSG	Passenger	Passenger	TSG+TSG	Passenger+Passenger	B2M_V69+RNF43_G659	AtLeastOneNoPathway
BCL2L12_R18	CDKN2A_R80	3	8	250	58787	59048	1.25038e-05	88.1805	TRUE	0.00108841	6.46239	Co-occurence	Not_OG_TSG	TSG	Passenger	Driver	TSG+Not_OG_TSG	Driver+Passenger	BCL2L12_R18+CDKN2A_R80	AtLeastOneNoPathway
BCL2_R6	EZH2_Y641	3	7	77	58961	59048	2.85381e-07	328.169	TRUE	8.28946e-05	8.35829	Co-occurence	OG	Not_OG_TSG	Passenger	Driver	OG+Not_OG_TSG	Driver+Passenger	BCL2_R6+EZH2_Y641	AtLeastOneNoPathway
BCORL1_P1681	BRAF_V600	7	26	2050	56965	59048	0.000118689	7.48133	TRUE	0.00108841	2.9033	Co-occurence	TSG	OG	Passenger	Driver	OG+TSG	Driver+Passenger	BCORL1_P1681+BRAF_V600	AtLeastOneNoPathway
BCORL1_P1681	CARD11_R555	3	30	46	58969	59048	2.87875e-06	128.193	TRUE	0.000498475	7.00218	Co-occurence	TSG	OG	Passenger	Passenger	OG+TSG	Passenger+Passenger	BCORL1_P1681+CARD11_R555	AtLeastOneNoPathway
BCORL1_P1681	CRTC1_S572	3	30	17	58998	59048	1.80104e-07	347.047	TRUE	5.73393e-05	8.43899	Co-occurence	TSG	Not_OG_TSG	Passenger	Passenger	TSG+Not_OG_TSG	Passenger+Passenger	BCORL1_P1681+CRTC1_S572	AtLeastOneNoPathway
BCORL1_P1681	GLI1_G274	4	29	47	58968	59048	1.98205e-08	173.054	TRUE	1.17949e-05	7.43507	Co-occurence	TSG	OG	Passenger	Passenger	OG+TSG	Passenger+Passenger	BCORL1_P1681+GLI1_G274	AtLeastOneNoPathway
BCORL1_P1681	GNAS_R201	4	29	265	58750	59048	1.55319e-05	30.5791	TRUE	0.00108841	4.93447	Co-occurence	TSG	OG	Passenger	Driver	OG+TSG	Driver+Passenger	BCORL1_P1681+GNAS_R201	AtLeastOneNoPathway
BCORL1_P1681	KMT2D_P2354	3	30	42	58973	59048	2.22057e-06	140.412	TRUE	0.000409663	7.13352	Co-occurence	TSG	TSG	Passenger	Passenger	TSG+TSG	Passenger+Passenger	BCORL1_P1681+KMT2D_P2354	AtLeastOneNoPathway
BCORL1_P1681	MEF2B_V316	3	30	3	59012	59048	3.17662e-09	1967.07	TRUE	3.21675e-06	10.9418	Co-occurence	TSG	OG	Passenger	Passenger	OG+TSG	Passenger+Passenger	BCORL1_P1681+MEF2B_V316	AtLeastOneNoPathway
BCORL1_P1681	MEN1_R521	3	30	36	58979	59048	1.43342e-06	163.831	TRUE	0.00028635	7.35606	Co-occurence	TSG	TSG	Passenger	Passenger	TSG+TSG	Passenger+Passenger	BCORL1_P1681+MEN1_R521	AtLeastOneNoPathway
BCORL1_P1681	MSH6_F1088	5	28	69	58946	59048	6.22026e-10	152.552	TRUE	7.6006e-07	7.25316	Co-occurence	TSG	TSG	Passenger	Driver	TSG+TSG	Driver+Passenger	BCORL1_P1681+MSH6_F1088	AtLeastOneNoPathway
BCORL1_P1681	PIK3CA_H1047	5	28	2063	56952	59048	0.00549676	4.92971	TRUE	0.00749784	2.3015	Co-occurence	TSG	OG	Passenger	Driver	OG+TSG	Driver+Passenger	BCORL1_P1681+PIK3CA_H1047	AtLeastOneNoPathway
BCORL1_P1681	PTEN_N323	3	30	87	58928	59048	1.80719e-05	67.7333	TRUE	0.00108841	6.08179	Co-occurence	TSG	TSG	Passenger	Passenger	TSG+TSG	Passenger+Passenger	BCORL1_P1681+PTEN_N323	AtLeastOneNoPathway
BCORL1_P1681	QKI_K134	6	27	21	58994	59048	5.52475e-15	624.275	TRUE	2.08786e-11	9.28604	Co-occurence	TSG	Not_OG_TSG	Passenger	Passenger	TSG+Not_OG_TSG	Passenger+Passenger	BCORL1_P1681+QKI_K134	AtLeastOneNoPathway
BCORL1_P1681	RNF43_G659	7	26	179	58836	59048	1.09483e-11	88.4942	TRUE	2.18117e-08	6.46751	Co-occurence	TSG	TSG	Passenger	Passenger	TSG+TSG	Passenger+Passenger	BCORL1_P1681+RNF43_G659	AtLeastOneNoPathway
BCORL1_P1681	SETD2_N1396	4	29	10	59005	59048	8.05559e-11	813.862	TRUE	1.25126e-07	9.66864	Co-occurence	TSG	TSG	Passenger	Passenger	TSG+TSG	Passenger+Passenger	BCORL1_P1681+SETD2_N1396	AtLeastOneNoPathway
BCORL1_R784	TP53_R213	3	3	609	58433	59048	2.16494e-05	95.9491	TRUE	0.00108841	6.5842	Co-occurence	TSG	TSG	Passenger	Driver	TSG+TSG	Driver+Passenger	BCORL1_R784+TP53_R213	AtLeastOneNoPathway
BCOR_N1459	CCND1_P287	6	138	40	58864	59048	1.63682e-09	63.9826	TRUE	1.76995e-06	5.99961	Co-occurence	TSG	OG	Passenger	Driver	OG+TSG	Driver+Passenger	BCOR_N1459+CCND1_P287	AtLeastOneNoPathway
BCOR_N1459	CCND1_V293	3	141	10	58894	59048	3.99005e-06	125.306	TRUE	0.000644904	6.96932	Co-occurence	TSG	OG	Passenger	Passenger	OG+TSG	Passenger+Passenger	BCOR_N1459+CCND1_V293	AtLeastOneNoPathway
BCOR_N1459	CTCF_T204	6	138	81	58823	59048	8.12895e-08	31.5743	TRUE	3.22146e-05	4.98068	Co-occurence	TSG	TSG	Passenger	Passenger	TSG+TSG	Passenger+Passenger	BCOR_N1459+CTCF_T204	AtLeastOneNoPathway
BCOR_N1459	CTNNB1_D32	3	141	162	58742	59048	0.0078297	7.715	TRUE	0.0102609	2.94767	Co-occurence	TSG	OG	Passenger	Driver	OG+TSG	Driver+Passenger	BCOR_N1459+CTNNB1_D32	AtLeastOneNoPathway
BCOR_N1459	CTNNB1_G34	6	138	104	58800	59048	3.29282e-07	24.5819	TRUE	9.07563e-05	4.61953	Co-occurence	TSG	OG	Passenger	Driver	OG+TSG	Driver+Passenger	BCOR_N1459+CTNNB1_G34	AtLeastOneNoPathway
BCOR_N1459	CTNNB1_S33	10	134	188	58716	59048	7.43117e-11	23.3074	TRUE	1.17925e-07	4.54272	Co-occurence	TSG	OG	Passenger	Driver	OG+TSG	Driver+Passenger	BCOR_N1459+CTNNB1_S33	AtLeastOneNoPathway
BCOR_N1459	CTNNB1_S37	10	134	242	58662	59048	7.79417e-10	18.0899	TRUE	9.33703e-07	4.17711	Co-occurence	TSG	OG	Passenger	Driver	OG+TSG	Driver+Passenger	BCOR_N1459+CTNNB1_S37	AtLeastOneNoPathway
BCOR_N1459	CTNNB1_T41	7	137	131	58773	59048	5.49569e-08	22.9237	TRUE	2.4419e-05	4.51877	Co-occurence	TSG	OG	Passenger	Driver	OG+TSG	Driver+Passenger	BCOR_N1459+CTNNB1_T41	AtLeastOneNoPathway
BCOR_N1459	FGFR2_S252	10	134	73	58831	59048	1.13147e-14	60.1421	TRUE	4.06634e-11	5.9103	Co-occurence	TSG	OG	Passenger	Driver	OG+TSG	Driver+Passenger	BCOR_N1459+FGFR2_S252	AtLeastOneNoPathway
BCOR_N1459	FLCN_H429	7	137	37	58867	59048	1.573e-11	81.292	TRUE	2.98767e-08	6.34504	Co-occurence	TSG	TSG	Passenger	Driver	TSG+TSG	Driver+Passenger	BCOR_N1459+FLCN_H429	AtLeastOneNoPathway
BCOR_N1459	FOXP1_L414	3	141	7	58897	59048	1.68317e-06	179.018	TRUE	0.000325944	7.48396	Co-occurence	TSG	Not_OG_TSG	Passenger	Passenger	TSG+Not_OG_TSG	Passenger+Passenger	BCOR_N1459+FOXP1_L414	AtLeastOneNoPathway
BCOR_N1459	INPPL1_R1156	12	132	28	58876	59048	1.45829e-22	191.156	TRUE	1.44478e-18	7.57861	Co-occurence	TSG	TSG	Passenger	Passenger	TSG+TSG	Passenger+Passenger	BCOR_N1459+INPPL1_R1156	AtLeastOneNoPathway
BCOR_N1459	JAK1_K860	8	136	67	58837	59048	1.5102e-11	51.6567	TRUE	2.89843e-08	5.69088	Co-occurence	TSG	Not_OG_TSG	Passenger	Passenger	TSG+Not_OG_TSG	Passenger+Passenger	BCOR_N1459+JAK1_K860	AtLeastOneNoPathway
BCOR_N1459	KDM5A_G1200	3	141	34	58870	59048	0.000103846	36.8398	TRUE	0.00108841	5.20319	Co-occurence	TSG	OG	Passenger	Passenger	OG+TSG	Passenger+Passenger	BCOR_N1459+KDM5A_G1200	AtLeastOneNoPathway
BCOR_N1459	KMT2B_G1879	3	141	13	58891	59048	7.77082e-06	96.3846	TRUE	0.00108517	6.59073	Co-occurence	TSG	TSG	Passenger	Passenger	TSG+TSG	Passenger+Passenger	BCOR_N1459+KMT2B_G1879	AtLeastOneNoPathway
BCOR_N1459	KMT2D_P647	3	141	28	58876	59048	6.07234e-05	44.7386	TRUE	0.00108841	5.48345	Co-occurence	TSG	TSG	Passenger	Passenger	TSG+TSG	Passenger+Passenger	BCOR_N1459+KMT2D_P647	AtLeastOneNoPathway
BCOR_N1459	KRAS_G12	22	122	5904	53000	59048	0.0499632	1.6188	TRUE	0.0556766	0.694922	Co-occurence	TSG	OG	Passenger	Driver	OG+TSG	Driver+Passenger	BCOR_N1459+KRAS_G12	AtLeastOneNoPathway
BCOR_N1459	KRAS_G13	7	137	797	58107	59048	0.00372705	3.72518	TRUE	0.00535995	1.89731	Co-occurence	TSG	OG	Passenger	Driver	OG+TSG	Driver+Passenger	BCOR_N1459+KRAS_G13	AtLeastOneNoPathway
BCOR_N1459	MSH6_F1088	5	139	69	58835	59048	1.13157e-06	30.672	TRUE	0.00023703	4.93885	Co-occurence	TSG	TSG	Passenger	Driver	TSG+TSG	Driver+Passenger	BCOR_N1459+MSH6_F1088	AtLeastOneNoPathway
BCOR_N1459	NFE2L2_R34	3	141	63	58841	59048	0.000580759	19.872	TRUE	0.0013374	4.31267	Co-occurence	TSG	OG	Passenger	Passenger	OG+TSG	Passenger+Passenger	BCOR_N1459+NFE2L2_R34	AtLeastOneNoPathway
BCOR_N1459	PDCD1_T36	4	140	18	58886	59048	2.39778e-07	93.4698	TRUE	7.21926e-05	6.54643	Co-occurence	TSG	OG	Passenger	Passenger	OG+TSG	Passenger+Passenger	BCOR_N1459+PDCD1_T36	AtLeastOneNoPathway
BCOR_N1459	PIK3CA_C420	3	141	135	58769	59048	0.0047868	9.26225	TRUE	0.00664616	3.21136	Co-occurence	TSG	OG	Passenger	Driver	OG+TSG	Driver+Passenger	BCOR_N1459+PIK3CA_C420	AtLeastOneNoPathway
BCOR_N1459	PIK3CA_E545	8	136	1612	57292	59048	0.0637414	2.09064	TRUE	0.0699992	1.06395	Co-occurence	TSG	OG	Passenger	Driver	OG+TSG	Driver+Passenger	BCOR_N1459+PIK3CA_E545	AtLeastOneNoPathway
BCOR_N1459	PIK3CA_H1047	12	132	2056	56848	59048	0.004886	2.51362	TRUE	0.00676141	1.32977	Co-occurence	TSG	OG	Passenger	Driver	OG+TSG	Driver+Passenger	BCOR_N1459+PIK3CA_H1047	AtLeastOneNoPathway
BCOR_N1459	PIK3CA_Q546	3	141	257	58647	59048	0.0261153	4.85529	TRUE	0.0302883	2.27956	Co-occurence	TSG	OG	Passenger	Driver	OG+TSG	Driver+Passenger	BCOR_N1459+PIK3CA_Q546	AtLeastOneNoPathway
BCOR_N1459	PIK3CA_R38	3	141	40	58864	59048	0.00016318	31.3106	TRUE	0.00108841	4.96858	Co-occurence	TSG	OG	Passenger	Driver	OG+TSG	Driver+Passenger	BCOR_N1459+PIK3CA_R38	AtLeastOneNoPathway
BCOR_N1459	PIK3CA_R88	10	134	155	58749	59048	1.22567e-11	28.2855	TRUE	2.42863e-08	4.82199	Co-occurence	TSG	OG	Passenger	Driver	OG+TSG	Driver+Passenger	BCOR_N1459+PIK3CA_R88	AtLeastOneNoPathway
BCOR_N1459	PIK3CA_R93	4	140	63	58841	59048	2.30721e-05	26.6853	TRUE	0.00108841	4.73797	Co-occurence	TSG	OG	Passenger	Driver	OG+TSG	Driver+Passenger	BCOR_N1459+PIK3CA_R93	AtLeastOneNoPathway
BCOR_N1459	PIK3CA_V344	3	141	55	58849	59048	0.000397226	22.7656	TRUE	0.00112701	4.50878	Co-occurence	TSG	OG	Passenger	Driver	OG+TSG	Driver+Passenger	BCOR_N1459+PIK3CA_V344	AtLeastOneNoPathway
BCOR_N1459	PIK3R2_G373	4	140	8	58896	59048	1.65363e-08	210.343	TRUE	1.04785e-05	7.7166	Co-occurence	TSG	TSG	Passenger	Driver	TSG+TSG	Driver+Passenger	BCOR_N1459+PIK3R2_G373	AtLeastOneNoPathway
BCOR_N1459	PTCH1_S1203	4	140	33	58871	59048	2.1042e-06	50.9706	TRUE	0.000391942	5.67159	Co-occurence	TSG	TSG	Passenger	Passenger	TSG+TSG	Passenger+Passenger	BCOR_N1459+PTCH1_S1203	AtLeastOneNoPathway
BCOR_N1459	PTEN_G293	3	141	13	58891	59048	7.77082e-06	96.3846	TRUE	0.00108517	6.59073	Co-occurence	TSG	TSG	Passenger	Passenger	TSG+TSG	Passenger+Passenger	BCOR_N1459+PTEN_G293	AtLeastOneNoPathway
BCOR_N1459	PTEN_K267	4	140	84	58820	59048	6.74624e-05	20.0068	TRUE	0.00108841	4.32242	Co-occurence	TSG	TSG	Passenger	Driver	TSG+TSG	Driver+Passenger	BCOR_N1459+PTEN_K267	AtLeastOneNoPathway
BCOR_N1459	PTEN_N323	3	141	87	58817	59048	0.0014287	14.3842	TRUE	0.00241785	3.84641	Co-occurence	TSG	TSG	Passenger	Passenger	TSG+TSG	Passenger+Passenger	BCOR_N1459+PTEN_N323	AtLeastOneNoPathway
BCOR_N1459	PTEN_R130	36	108	357	58547	59048	4.96391e-46	54.6657	TRUE	2.27454e-41	5.77256	Co-occurence	TSG	TSG	Passenger	Driver	TSG+TSG	Driver+Passenger	BCOR_N1459+PTEN_R130	AtLeastOneNoPathway
BCOR_N1459	PTEN_R233	4	140	97	58807	59048	0.000115258	17.3216	TRUE	0.00108841	4.1145	Co-occurence	TSG	TSG	Passenger	Driver	TSG+TSG	Driver+Passenger	BCOR_N1459+PTEN_R233	AtLeastOneNoPathway
BCOR_N1459	PTEN_R335	3	141	52	58852	59048	0.000339549	24.0802	TRUE	0.00108841	4.58978	Co-occurence	TSG	TSG	Passenger	Driver	TSG+TSG	Driver+Passenger	BCOR_N1459+PTEN_R335	AtLeastOneNoPathway
BCOR_N1459	PTEN_T319	6	138	176	58728	59048	6.18379e-06	14.5079	TRUE	0.000913682	3.85877	Co-occurence	TSG	TSG	Passenger	Driver	TSG+TSG	Driver+Passenger	BCOR_N1459+PTEN_T319	AtLeastOneNoPathway
BCOR_N1459	RNF43_G659	10	134	176	58728	59048	4.01521e-11	24.9016	TRUE	6.72086e-08	4.63817	Co-occurence	TSG	TSG	Passenger	Passenger	TSG+TSG	Passenger+Passenger	BCOR_N1459+RNF43_G659	AtLeastOneNoPathway
BCOR_N1459	SOX17_L167	3	141	8	58896	59048	2.31021e-06	156.638	TRUE	0.000423854	7.29129	Co-occurence	TSG	TSG	Passenger	Passenger	TSG+TSG	Passenger+Passenger	BCOR_N1459+SOX17_L167	AtLeastOneNoPathway
BCOR_N1459	SPOP_M117	3	141	24	58880	59048	3.97977e-05	52.1986	TRUE	0.00108841	5.70594	Co-occurence	TSG	TSG	Passenger	Driver	TSG+TSG	Driver+Passenger	BCOR_N1459+SPOP_M117	AtLeastOneNoPathway
BCOR_N1459	TP53_R282	3	141	620	58284	59048	0.195214	2.00014	TRUE	0.202011	1.0001	Co-occurence	TSG	TSG	Passenger	Driver	TSG+TSG	Driver+Passenger	BCOR_N1459+TP53_R282	AtLeastOneNoPathway
BCOR_N1459	ZFHX3_E763	4	140	12	58892	59048	6.03405e-08	140.219	TRUE	2.61148e-05	7.13154	Co-occurence	TSG	TSG	Passenger	Passenger	TSG+TSG	Passenger+Passenger	BCOR_N1459+ZFHX3_E763	AtLeastOneNoPathway
BCOR_N1459	ZFHX3_R1893	3	141	5	58899	59048	7.88297e-07	250.634	TRUE	0.000177196	7.96944	Co-occurence	TSG	TSG	Passenger	Passenger	TSG+TSG	Passenger+Passenger	BCOR_N1459+ZFHX3_R1893	AtLeastOneNoPathway
BCOR_S1405	KRAS_G12	3	3	5923	53119	59048	0.0160019	8.96826	TRUE	0.0193496	3.16483	Co-occurence	TSG	OG	Passenger	Driver	OG+TSG	Driver+Passenger	BCOR_S1405+KRAS_G12	AtLeastOneNoPathway
BCOR_S336	RNF43_G659	3	3	183	58859	59048	6.10812e-07	321.634	TRUE	0.000145112	8.32928	Co-occurence	TSG	TSG	Passenger	Passenger	TSG+TSG	Passenger+Passenger	BCOR_S336+RNF43_G659	AtLeastOneNoPathway
BLM_K1217	RNF43_G659	3	2	183	58860	59048	3.06117e-07	482.459	TRUE	8.73943e-05	8.91426	Co-occurence	TSG	TSG	Passenger	Passenger	TSG+TSG	Passenger+Passenger	BLM_K1217+RNF43_G659	AtLeastOneNoPathway
BLM_N515	BRAF_V600	7	19	2050	56972	59048	2.26251e-05	10.2389	TRUE	0.00108841	3.35598	Co-occurence	TSG	OG	Passenger	Driver	OG+TSG	Driver+Passenger	BLM_N515+BRAF_V600	AtLeastOneNoPathway
BLM_N515	CARD11_R555	4	22	45	58977	59048	6.17065e-09	238.291	TRUE	5.18806e-06	7.89658	Co-occurence	TSG	OG	Passenger	Passenger	OG+TSG	Passenger+Passenger	BLM_N515+CARD11_R555	AtLeastOneNoPathway
BLM_N515	CTCF_T204	5	21	82	58940	59048	3.96621e-10	171.138	TRUE	5.08359e-07	7.41902	Co-occurence	TSG	TSG	Passenger	Passenger	TSG+TSG	Passenger+Passenger	BLM_N515+CTCF_T204	AtLeastOneNoPathway
BLM_N515	FLCN_H429	3	23	41	58981	59048	9.91626e-07	187.638	TRUE	0.000213574	7.55181	Co-occurence	TSG	TSG	Passenger	Driver	TSG+TSG	Driver+Passenger	BLM_N515+FLCN_H429	AtLeastOneNoPathway
BLM_N515	GLI1_G274	3	23	48	58974	59048	1.55606e-06	160.255	TRUE	0.000304218	7.32423	Co-occurence	TSG	OG	Passenger	Passenger	OG+TSG	Passenger+Passenger	BLM_N515+GLI1_G274	AtLeastOneNoPathway
BLM_N515	HNF1A_P291	3	23	27	58995	59048	3.05233e-07	285	TRUE	8.73943e-05	8.15482	Co-occurence	TSG	TSG	Passenger	Passenger	TSG+TSG	Passenger+Passenger	BLM_N515+HNF1A_P291	AtLeastOneNoPathway
BLM_N515	JAK1_K860	4	22	71	58951	59048	3.51253e-08	150.963	TRUE	1.7384e-05	7.23805	Co-occurence	TSG	Not_OG_TSG	Passenger	Passenger	TSG+Not_OG_TSG	Passenger+Passenger	BLM_N515+JAK1_K860	AtLeastOneNoPathway
BLM_N515	KDM5A_G1200	3	23	34	58988	59048	5.82959e-07	226.297	TRUE	0.000141334	7.82207	Co-occurence	TSG	OG	Passenger	Passenger	OG+TSG	Passenger+Passenger	BLM_N515+KDM5A_G1200	AtLeastOneNoPathway
BLM_N515	MSH3_K383	7	19	52	58970	59048	4.45477e-16	417.804	TRUE	2.09359e-12	8.70668	Co-occurence	TSG	TSG	Passenger	Passenger	TSG+TSG	Passenger+Passenger	BLM_N515+MSH3_K383	AtLeastOneNoPathway
BLM_N515	MSH6_F1088	5	21	69	58953	59048	1.7358e-10	203.427	TRUE	2.42862e-07	7.66836	Co-occurence	TSG	TSG	Passenger	Driver	TSG+TSG	Driver+Passenger	BLM_N515+MSH6_F1088	AtLeastOneNoPathway
BLM_N515	NBN_R551	3	23	16	59006	59048	7.30844e-08	481.027	TRUE	2.96031e-05	8.90997	Co-occurence	TSG	TSG	Passenger	Passenger	TSG+TSG	Passenger+Passenger	BLM_N515+NBN_R551	AtLeastOneNoPathway
BLM_N515	PAX5_A322	3	23	12	59010	59048	3.43574e-08	641.413	TRUE	1.73292e-05	9.32511	Co-occurence	TSG	TSG	Passenger	Passenger	TSG+TSG	Passenger+Passenger	BLM_N515+PAX5_A322	AtLeastOneNoPathway
BLM_N515	PIK3CA_H1047	3	23	2065	56957	59048	0.0612904	3.59766	TRUE	0.0674712	1.84706	Co-occurence	TSG	OG	Passenger	Driver	OG+TSG	Driver+Passenger	BLM_N515+PIK3CA_H1047	AtLeastOneNoPathway
BLM_N515	PTEN_K267	4	22	84	58938	59048	6.71285e-08	127.571	TRUE	2.80908e-05	6.99516	Co-occurence	TSG	TSG	Passenger	Driver	TSG+TSG	Driver+Passenger	BLM_N515+PTEN_K267	AtLeastOneNoPathway
BLM_N515	RNF43_G659	12	14	174	58848	59048	6.18167e-24	289.892	TRUE	7.55344e-20	8.17937	Co-occurence	TSG	TSG	Passenger	Passenger	TSG+TSG	Passenger+Passenger	BLM_N515+RNF43_G659	AtLeastOneNoPathway
BLM_N515	TCF7L2_K485	6	20	62	58960	59048	4.20515e-13	285.29	TRUE	1.15037e-09	8.15629	Co-occurence	TSG	TSG	Passenger	Passenger	TSG+TSG	Passenger+Passenger	BLM_N515+TCF7L2_K485	AtLeastOneNoPathway
BLM_N515	TP53_R273	3	23	1678	57344	59048	0.0367842	4.45748	TRUE	0.0416755	2.15623	Co-occurence	TSG	TSG	Passenger	Driver	TSG+TSG	Driver+Passenger	BLM_N515+TP53_R273	AtLeastOneNoPathway
BLM_N515	ZFHX3_Q3197	3	23	8	59014	59048	1.24738e-08	962.185	TRUE	8.39004e-06	9.91017	Co-occurence	TSG	TSG	Passenger	Passenger	TSG+TSG	Passenger+Passenger	BLM_N515+ZFHX3_Q3197	AtLeastOneNoPathway
BLM_R643	TP53_R175	3	20	1206	57819	59048	0.0111707	7.19142	TRUE	0.0140877	2.84628	Co-occurence	TSG	TSG	Passenger	Driver	TSG+TSG	Driver+Passenger	BLM_R643+TP53_R175	AtLeastOneNoPathway
BMPR1A_L59	BRAF_V600	3	7	2054	56984	59048	0.0042143	11.8898	TRUE	0.00594453	3.57166	Co-occurence	TSG	OG	Driver	Driver	OG+TSG	Driver+Driver	BMPR1A_L59+BRAF_V600	NotShareSignalingPath
BRAF_D594	CDKN2A_R80	3	149	250	58646	59048	0.0279706	4.72317	TRUE	0.0322672	2.23975	Co-occurence	OG	TSG	Driver	Driver	OG+TSG	Driver+Driver	BRAF_D594+CDKN2A_R80	NotShareSignalingPath
BRAF_D594	KRAS_A146	3	149	239	58657	59048	0.0249652	4.94148	TRUE	0.0290591	2.30494	Co-occurence	OG	OG	Driver	Driver	OG+OG	Driver+Driver	BRAF_D594+KRAS_A146	ShareSignalingPath
BRAF_D594	KRAS_G12	9	143	5917	52979	59048	0.103694	0.563519	TRUE	0.11032	-0.827464	Mutual Exclusivity	OG	OG	Driver	Driver	OG+OG	Driver+Driver	BRAF_D594+KRAS_G12	ShareSignalingPath
BRAF_D594	KRAS_G13	5	147	799	58097	59048	0.0576382	2.4732	TRUE	0.0636776	1.30638	Co-occurence	OG	OG	Driver	Driver	OG+OG	Driver+Driver	BRAF_D594+KRAS_G13	ShareSignalingPath
BRAF_D594	NF1_Q1174	3	149	6	58890	59048	1.38887e-06	197.617	TRUE	0.000280973	7.62657	Co-occurence	OG	TSG	Driver	Passenger	OG+TSG	Driver+Passenger	BRAF_D594+NF1_Q1174	ShareSignalingPath
BRAF_D594	NRAS_G12	4	148	280	58616	59048	0.00642075	5.65792	TRUE	0.00859959	2.50027	Co-occurence	OG	OG	Driver	Driver	OG+OG	Driver+Driver	BRAF_D594+NRAS_G12	ShareSignalingPath
BRAF_D594	PTPRD_R561	3	149	1	58895	59048	6.6766e-08	1185.81	TRUE	2.8003e-05	10.2117	Co-occurence	OG	TSG	Driver	Passenger	OG+TSG	Driver+Passenger	BRAF_D594+PTPRD_R561	AtLeastOneNoPathway
BRAF_D594	TP53_R175	6	146	1203	57693	59048	0.136177	1.97086	TRUE	0.142746	0.978826	Co-occurence	OG	TSG	Driver	Driver	OG+TSG	Driver+Driver	BRAF_D594+TP53_R175	ShareSignalingPath
BRAF_G466	CDKN2A_R58	3	86	167	58792	59048	0.00222034	12.2807	TRUE	0.00346335	3.61833	Co-occurence	OG	TSG	Driver	Driver	OG+TSG	Driver+Driver	BRAF_G466+CDKN2A_R58	NotShareSignalingPath
BRAF_G466	KRAS_A146	3	86	239	58720	59048	0.00595756	8.57059	TRUE	0.00805148	3.0994	Co-occurence	OG	OG	Driver	Driver	OG+OG	Driver+Driver	BRAF_G466+KRAS_A146	ShareSignalingPath
BRAF_G466	NRAS_G12	4	85	280	58679	59048	0.000927952	9.86202	TRUE	0.00176566	3.30188	Co-occurence	OG	OG	Driver	Driver	OG+OG	Driver+Driver	BRAF_G466+NRAS_G12	ShareSignalingPath
BRAF_G466	NRAS_Q61	3	86	1045	57914	59048	0.210316	1.93326	TRUE	0.217264	0.951035	Co-occurence	OG	OG	Driver	Driver	OG+OG	Driver+Driver	BRAF_G466+NRAS_Q61	ShareSignalingPath
BRAF_G466	PTEN_R130	3	86	390	58569	59048	0.0218083	5.23873	TRUE	0.0256179	2.38922	Co-occurence	OG	TSG	Driver	Driver	OG+TSG	Driver+Driver	BRAF_G466+PTEN_R130	ShareSignalingPath
BRAF_G469	CDKN2A_R58	3	143	167	58735	59048	0.00881738	7.37846	TRUE	0.0113925	2.88332	Co-occurence	OG	TSG	Driver	Driver	OG+TSG	Driver+Driver	BRAF_G469+CDKN2A_R58	NotShareSignalingPath
BRAF_G469	KDR_E1206	3	143	4	58898	59048	5.14517e-07	308.906	TRUE	0.000129766	8.27102	Co-occurence	OG	OG	Driver	Passenger	OG+OG	Driver+Passenger	BRAF_G469+KDR_E1206	ShareSignalingPath
BRAF_G469	KRAS_G12	5	141	5921	52981	59048	0.00523959	0.317304	TRUE	0.00717836	-1.65606	Mutual Exclusivity	OG	OG	Driver	Driver	OG+OG	Driver+Driver	BRAF_G469+KRAS_G12	ShareSignalingPath
BRAF_G469	NRAS_G12	5	141	279	58623	59048	0.000737784	7.451	TRUE	0.00152684	2.89743	Co-occurence	OG	OG	Driver	Driver	OG+OG	Driver+Driver	BRAF_G469+NRAS_G12	ShareSignalingPath
BRAF_G469	TP53_G154	3	143	110	58792	59048	0.00284201	11.2127	TRUE	0.00425207	3.48706	Co-occurence	OG	TSG	Driver	Passenger	OG+TSG	Driver+Passenger	BRAF_G469+TP53_G154	ShareSignalingPath
BRAF_G469	TP53_H179	3	143	402	58500	59048	0.0796935	3.05292	TRUE	0.0865716	1.61019	Co-occurence	OG	TSG	Driver	Driver	OG+TSG	Driver+Driver	BRAF_G469+TP53_H179	ShareSignalingPath
BRAF_G469	TP53_R282	3	143	620	58282	59048	0.20059	1.9721	TRUE	0.207444	0.97973	Co-occurence	OG	TSG	Driver	Driver	OG+TSG	Driver+Driver	BRAF_G469+TP53_R282	ShareSignalingPath
BRAF_K601	PTEN_T319	3	84	179	58782	59048	0.00252441	11.7283	TRUE	0.00385151	3.55192	Co-occurence	OG	TSG	Driver	Driver	OG+TSG	Driver+Driver	BRAF_K601+PTEN_T319	ShareSignalingPath
BRAF_K601	TP53_R282	3	84	620	58341	59048	0.0647351	3.36066	TRUE	0.0710683	1.74874	Co-occurence	OG	TSG	Driver	Driver	OG+TSG	Driver+Driver	BRAF_K601+TP53_R282	ShareSignalingPath
BRAF_N581	EPHA3_R136	3	52	16	58977	59048	7.33116e-07	212.657	TRUE	0.000168068	7.73239	Co-occurence	OG	TSG	Driver	Passenger	OG+TSG	Driver+Passenger	BRAF_N581+EPHA3_R136	AtLeastOneNoPathway
BRAF_S467	NRAS_Q61	6	11	1042	57989	59048	3.22622e-07	30.3554	TRUE	8.93913e-05	4.92388	Co-occurence	OG	OG	Driver	Driver	OG+OG	Driver+Driver	BRAF_S467+NRAS_Q61	ShareSignalingPath
BRAF_T241	KRAS_G12	3	8	5923	53114	59048	0.0903103	3.36278	TRUE	0.097076	1.74965	Co-occurence	OG	OG	Driver	Driver	OG+OG	Driver+Driver	BRAF_T241+KRAS_G12	ShareSignalingPath
BRAF_V600	BRCA1_K654	3	2054	3	56988	59048	0.000780052	27.7449	TRUE	0.00157411	4.79415	Co-occurence	OG	TSG	Driver	Driver	OG+TSG	Driver+Driver	BRAF_V600+BRCA1_K654	NotShareSignalingPath
BRAF_V600	CARD11_R555	8	2049	41	56950	59048	0.000270008	5.42323	TRUE	0.00108841	2.43915	Co-occurence	OG	OG	Driver	Passenger	OG+OG	Driver+Passenger	BRAF_V600+CARD11_R555	NotShareSignalingPath
BRAF_V600	CASP8_V205	3	2054	2	56989	59048	0.000400437	41.6181	TRUE	0.00112701	5.37914	Co-occurence	OG	TSG	Driver	Passenger	OG+TSG	Driver+Passenger	BRAF_V600+CASP8_V205	NotShareSignalingPath
BRAF_V600	CDK4_K22	3	2054	3	56988	59048	0.000780052	27.7449	TRUE	0.00157411	4.79415	Co-occurence	OG	OG	Driver	Driver	OG+OG	Driver+Driver	BRAF_V600+CDK4_K22	NotShareSignalingPath
BRAF_V600	CDK4_R24	3	2054	8	56983	59048	0.00564538	10.4034	TRUE	0.00768114	3.37899	Co-occurence	OG	OG	Driver	Driver	OG+OG	Driver+Driver	BRAF_V600+CDK4_R24	NotShareSignalingPath
BRAF_V600	CDKN2A_A57	3	2054	13	56978	59048	0.0168287	6.40154	TRUE	0.0202425	2.67842	Co-occurence	OG	TSG	Driver	Driver	OG+TSG	Driver+Driver	BRAF_V600+CDKN2A_A57	NotShareSignalingPath
BRAF_V600	CDKN2A_E61	3	2054	30	56961	59048	0.106506	2.77317	TRUE	0.113056	1.47154	Co-occurence	OG	TSG	Driver	Driver	OG+TSG	Driver+Driver	BRAF_V600+CDKN2A_E61	NotShareSignalingPath
BRAF_V600	CDKN2A_E88	5	2052	53	56938	59048	0.0512011	2.61769	TRUE	0.0569754	1.3883	Co-occurence	OG	TSG	Driver	Driver	OG+TSG	Driver+Driver	BRAF_V600+CDKN2A_E88	NotShareSignalingPath
BRAF_V600	CDKN2A_P114	4	2053	56	56935	59048	0.156327	1.9809	TRUE	0.163218	0.986155	Co-occurence	OG	TSG	Driver	Driver	OG+TSG	Driver+Driver	BRAF_V600+CDKN2A_P114	NotShareSignalingPath
BRAF_V600	CDKN2A_R58	12	2045	158	56833	59048	0.0187892	2.11072	TRUE	0.022394	1.07774	Co-occurence	OG	TSG	Driver	Driver	OG+TSG	Driver+Driver	BRAF_V600+CDKN2A_R58	NotShareSignalingPath
BRAF_V600	CDKN2A_R80	19	2038	234	56757	59048	0.00165781	2.26127	TRUE	0.00272534	1.17714	Co-occurence	OG	TSG	Driver	Driver	OG+TSG	Driver+Driver	BRAF_V600+CDKN2A_R80	NotShareSignalingPath
BRAF_V600	CDKN2A_W110	8	2049	71	56920	59048	0.0062471	3.13007	TRUE	0.00840168	1.6462	Co-occurence	OG	TSG	Driver	Driver	OG+TSG	Driver+Driver	BRAF_V600+CDKN2A_W110	NotShareSignalingPath
BRAF_V600	CIC_P509	4	2053	6	56985	59048	0.000260509	18.5046	TRUE	0.00108841	4.20981	Co-occurence	OG	TSG	Driver	Passenger	OG+TSG	Driver+Passenger	BRAF_V600+CIC_P509	AtLeastOneNoPathway
BRAF_V600	CREBBP_I1084	6	2051	25	56966	59048	0.000617417	6.66594	TRUE	0.00135455	2.73681	Co-occurence	OG	TSG	Driver	Passenger	OG+TSG	Driver+Passenger	BRAF_V600+CREBBP_I1084	ShareSignalingPath
BRAF_V600	CSF3R_S469	3	2054	20	56971	59048	0.044476	4.16049	TRUE	0.049839	2.05675	Co-occurence	OG	OG	Driver	Passenger	OG+OG	Driver+Passenger	BRAF_V600+CSF3R_S469	NotShareSignalingPath
BRAF_V600	CTCF_T204	5	2052	82	56909	59048	0.232476	1.69106	TRUE	0.239551	0.75793	Co-occurence	OG	TSG	Driver	Passenger	OG+TSG	Driver+Passenger	BRAF_V600+CTCF_T204	AtLeastOneNoPathway
BRAF_V600	CTLA4_Y177	3	2054	8	56983	59048	0.00564538	10.4034	TRUE	0.00768114	3.37899	Co-occurence	OG	OG	Driver	Passenger	OG+OG	Driver+Passenger	BRAF_V600+CTLA4_Y177	NotShareSignalingPath
BRAF_V600	CTNNB1_K335	3	2054	19	56972	59048	0.0396731	4.37954	TRUE	0.0447922	2.13078	Co-occurence	OG	OG	Driver	Driver	OG+OG	Driver+Driver	BRAF_V600+CTNNB1_K335	ShareSignalingPath
BRAF_V600	CTNNB1_S37	4	2053	248	56743	59048	0.118813	0.445791	TRUE	0.125549	-1.16556	Mutual Exclusivity	OG	OG	Driver	Driver	OG+OG	Driver+Driver	BRAF_V600+CTNNB1_S37	ShareSignalingPath
BRAF_V600	CYLD_N722	3	2054	5	56986	59048	0.00207236	16.6463	TRUE	0.00327007	4.05713	Co-occurence	OG	TSG	Driver	Passenger	OG+TSG	Driver+Passenger	BRAF_V600+CYLD_N722	NotShareSignalingPath
BRAF_V600	EP300_M1470	6	2051	19	56972	59048	0.000177574	8.7719	TRUE	0.00108841	3.13289	Co-occurence	OG	TSG	Driver	Passenger	OG+TSG	Driver+Passenger	BRAF_V600+EP300_M1470	ShareSignalingPath
BRAF_V600	EPHA7_G741	4	2053	1	56990	59048	7.13857e-06	111.038	TRUE	0.0010127	6.7949	Co-occurence	OG	Not_OG_TSG	Driver	Passenger	OG+Not_OG_TSG	Driver+Passenger	BRAF_V600+EPHA7_G741	AtLeastOneNoPathway
BRAF_V600	EPHA7_P216	3	2054	1	56990	59048	0.000164458	83.2376	TRUE	0.00108841	6.37916	Co-occurence	OG	Not_OG_TSG	Driver	Passenger	OG+Not_OG_TSG	Driver+Passenger	BRAF_V600+EPHA7_P216	AtLeastOneNoPathway
BRAF_V600	ERBB4_Q988	3	2054	0	56991	59048	4.22159e-05	inf	TRUE	0.00108841	inf	Co-occurence	OG	OG	Driver	Passenger	OG+OG	Driver+Passenger	BRAF_V600+ERBB4_Q988	ShareSignalingPath
BRAF_V600	ERF_G299	3	2054	11	56980	59048	0.0115196	7.56573	TRUE	0.014478	2.91948	Co-occurence	OG	TSG	Driver	Passenger	OG+TSG	Driver+Passenger	BRAF_V600+ERF_G299	AtLeastOneNoPathway
BRAF_V600	ERG_P411	3	2054	10	56981	59048	0.00928905	8.32244	TRUE	0.0119281	3.05701	Co-occurence	OG	OG	Driver	Passenger	OG+OG	Driver+Passenger	BRAF_V600+ERG_P411	AtLeastOneNoPathway
BRAF_V600	FBXW7_R465	13	2044	263	56728	59048	0.248171	1.37184	TRUE	0.255319	0.456115	Co-occurence	OG	TSG	Driver	Driver	OG+TSG	Driver+Driver	BRAF_V600+FBXW7_R465	AtLeastOneNoPathway
BRAF_V600	FBXW7_S668	3	2054	13	56978	59048	0.0168287	6.40154	TRUE	0.0202425	2.67842	Co-occurence	OG	TSG	Driver	Passenger	OG+TSG	Driver+Passenger	BRAF_V600+FBXW7_S668	AtLeastOneNoPathway
BRAF_V600	FGFR3_K403	4	2053	10	56981	59048	0.0011104	11.102	TRUE	0.0020014	3.47275	Co-occurence	OG	OG	Driver	Passenger	OG+OG	Driver+Passenger	BRAF_V600+FGFR3_K403	ShareSignalingPath
BRAF_V600	FLCN_H429	5	2052	39	56952	59048	0.0179813	3.55825	TRUE	0.0215045	1.83117	Co-occurence	OG	TSG	Driver	Driver	OG+TSG	Driver+Driver	BRAF_V600+FLCN_H429	ShareSignalingPath
BRAF_V600	FLT1_R281	3	2054	10	56981	59048	0.00928905	8.32244	TRUE	0.0119281	3.05701	Co-occurence	OG	OG	Driver	Passenger	OG+OG	Driver+Passenger	BRAF_V600+FLT1_R281	ShareSignalingPath
BRAF_V600	FLT3_P986	4	2053	7	56984	59048	0.000398066	15.8608	TRUE	0.00112701	3.9874	Co-occurence	OG	OG	Driver	Passenger	OG+OG	Driver+Passenger	BRAF_V600+FLT3_P986	ShareSignalingPath
BRAF_V600	FLT4_P1008	3	2054	3	56988	59048	0.000780052	27.7449	TRUE	0.00157411	4.79415	Co-occurence	OG	OG	Driver	Passenger	OG+OG	Driver+Passenger	BRAF_V600+FLT4_P1008	ShareSignalingPath
BRAF_V600	FLT4_P30	4	2053	14	56977	59048	0.00303707	7.92944	TRUE	0.00449178	2.98722	Co-occurence	OG	OG	Driver	Passenger	OG+OG	Driver+Passenger	BRAF_V600+FLT4_P30	ShareSignalingPath
BRAF_V600	FLT4_T31	3	2054	1	56990	59048	0.000164458	83.2376	TRUE	0.00108841	6.37916	Co-occurence	OG	OG	Driver	Passenger	OG+OG	Driver+Passenger	BRAF_V600+FLT4_T31	ShareSignalingPath
BRAF_V600	FUBP1_I301	3	2054	6	56985	59048	0.00302816	13.8717	TRUE	0.00448545	3.79407	Co-occurence	OG	TSG	Driver	Passenger	OG+TSG	Driver+Passenger	BRAF_V600+FUBP1_I301	AtLeastOneNoPathway
BRAF_V600	GATA2_P161	4	2053	58	56933	59048	0.169785	1.91252	TRUE	0.176508	0.935479	Co-occurence	OG	OG	Driver	Passenger	OG+OG	Driver+Passenger	BRAF_V600+GATA2_P161	AtLeastOneNoPathway
BRAF_V600	GATA3_A146	3	2054	3	56988	59048	0.000780052	27.7449	TRUE	0.00157411	4.79415	Co-occurence	OG	Not_OG_TSG	Driver	Passenger	OG+Not_OG_TSG	Driver+Passenger	BRAF_V600+GATA3_A146	AtLeastOneNoPathway
BRAF_V600	GLI1_G274	6	2051	45	56946	59048	0.0083722	3.702	TRUE	0.0108769	1.8883	Co-occurence	OG	OG	Driver	Passenger	OG+OG	Driver+Passenger	BRAF_V600+GLI1_G274	ShareSignalingPath
BRAF_V600	GNAS_R201	23	2034	246	56745	59048	8.03521e-05	2.60837	TRUE	0.00108841	1.38315	Co-occurence	OG	OG	Driver	Driver	OG+OG	Driver+Driver	BRAF_V600+GNAS_R201	ShareSignalingPath
BRAF_V600	GRIN2A_E657	3	2054	4	56987	59048	0.00132967	20.8083	TRUE	0.00228873	4.37909	Co-occurence	OG	TSG	Driver	Passenger	OG+TSG	Driver+Passenger	BRAF_V600+GRIN2A_E657	ShareSignalingPath
BRAF_V600	HGF_E199	3	2054	8	56983	59048	0.00564538	10.4034	TRUE	0.00768114	3.37899	Co-occurence	OG	OG	Driver	Passenger	OG+OG	Driver+Passenger	BRAF_V600+HGF_E199	ShareSignalingPath
BRAF_V600	HNF1A_P291	5	2052	25	56966	59048	0.00351768	5.55224	TRUE	0.00509622	2.47307	Co-occurence	OG	TSG	Driver	Passenger	OG+TSG	Driver+Passenger	BRAF_V600+HNF1A_P291	AtLeastOneNoPathway
BRAF_V600	IDH1_R132	25	2032	1688	55303	59048	3.0906e-07	0.403081	TRUE	8.75193e-05	-1.31086	Mutual Exclusivity	OG	OG	Driver	Driver	OG+OG	Driver+Driver	BRAF_V600+IDH1_R132	AtLeastOneNoPathway
BRAF_V600	IDH2_R172	3	2054	164	56827	59048	0.293444	0.506095	TRUE	0.29941	-0.982521	Mutual Exclusivity	OG	OG	Driver	Driver	OG+OG	Driver+Driver	BRAF_V600+IDH2_R172	AtLeastOneNoPathway
BRAF_V600	IFNGR1_S378	3	2054	0	56991	59048	4.22159e-05	inf	TRUE	0.00108841	inf	Co-occurence	OG	TSG	Driver	Passenger	OG+TSG	Driver+Passenger	BRAF_V600+IFNGR1_S378	NotShareSignalingPath
BRAF_V600	IKZF1_E304	4	2053	14	56977	59048	0.00303707	7.92944	TRUE	0.00449178	2.98722	Co-occurence	OG	Not_OG_TSG	Driver	Passenger	OG+Not_OG_TSG	Driver+Passenger	BRAF_V600+IKZF1_E304	AtLeastOneNoPathway
BRAF_V600	IL7R_I121	4	2053	8	56983	59048	0.000580629	13.878	TRUE	0.0013374	3.79473	Co-occurence	OG	OG	Driver	Passenger	OG+OG	Driver+Passenger	BRAF_V600+IL7R_I121	ShareSignalingPath
BRAF_V600	IRS1_P368	3	2054	7	56984	59048	0.0042143	11.8898	TRUE	0.00594453	3.57166	Co-occurence	OG	OG	Driver	Passenger	OG+OG	Driver+Passenger	BRAF_V600+IRS1_P368	ShareSignalingPath
BRAF_V600	IRS2_G879	4	2053	19	56972	59048	0.00765403	5.84223	TRUE	0.0100488	2.54652	Co-occurence	OG	OG	Driver	Passenger	OG+OG	Driver+Passenger	BRAF_V600+IRS2_G879	ShareSignalingPath
BRAF_V600	IRS2_G882	4	2053	16	56975	59048	0.00454953	6.93802	TRUE	0.00635071	2.79452	Co-occurence	OG	OG	Driver	Passenger	OG+OG	Driver+Passenger	BRAF_V600+IRS2_G882	ShareSignalingPath
BRAF_V600	JAK3_Q39	5	2052	10	56981	59048	0.000114425	13.8843	TRUE	0.00108841	3.79538	Co-occurence	OG	OG	Driver	Passenger	OG+OG	Driver+Passenger	BRAF_V600+JAK3_Q39	ShareSignalingPath
BRAF_V600	KDM5A_G1200	5	2052	32	56959	59048	0.00880583	4.33716	TRUE	0.0113806	2.11675	Co-occurence	OG	OG	Driver	Passenger	OG+OG	Driver+Passenger	BRAF_V600+KDM5A_G1200	AtLeastOneNoPathway
BRAF_V600	KMT2A_P773	3	2054	20	56971	59048	0.044476	4.16049	TRUE	0.049839	2.05675	Co-occurence	OG	TSG	Driver	Passenger	OG+TSG	Driver+Passenger	BRAF_V600+KMT2A_P773	AtLeastOneNoPathway
BRAF_V600	KMT2D_G1235	3	2054	24	56967	59048	0.0663726	3.46683	TRUE	0.0727893	1.79362	Co-occurence	OG	TSG	Driver	Passenger	OG+TSG	Driver+Passenger	BRAF_V600+KMT2D_G1235	AtLeastOneNoPathway
BRAF_V600	KMT2D_P2354	7	2050	38	56953	59048	0.000876102	5.11773	TRUE	0.00169816	2.3555	Co-occurence	OG	TSG	Driver	Passenger	OG+TSG	Driver+Passenger	BRAF_V600+KMT2D_P2354	AtLeastOneNoPathway
BRAF_V600	KMT2D_V3089	3	2054	11	56980	59048	0.0115196	7.56573	TRUE	0.014478	2.91948	Co-occurence	OG	TSG	Driver	Passenger	OG+TSG	Driver+Passenger	BRAF_V600+KMT2D_V3089	AtLeastOneNoPathway
BRAF_V600	KNSTRN_S24	3	2054	7	56984	59048	0.0042143	11.8898	TRUE	0.00594453	3.57166	Co-occurence	OG	Not_OG_TSG	Driver	Passenger	OG+Not_OG_TSG	Driver+Passenger	BRAF_V600+KNSTRN_S24	AtLeastOneNoPathway
BRAF_V600	KRAS_G12	4	2053	5922	51069	59048	1.14785e-88	0.016802	TRUE	4.20769e-83	-5.89523	Mutual Exclusivity	OG	OG	Driver	Driver	OG+OG	Driver+Driver	BRAF_V600+KRAS_G12	ShareSignalingPath
BRAF_V600	MAP2K1_P124	13	2044	15	56976	59048	2.46132e-12	24.1581	TRUE	5.71046e-09	4.59444	Co-occurence	OG	OG	Driver	Driver	OG+OG	Driver+Driver	BRAF_V600+MAP2K1_P124	ShareSignalingPath
BRAF_V600	MECOM_G614	5	2052	7	56984	59048	3.29394e-05	19.8357	TRUE	0.00108841	4.31003	Co-occurence	OG	OG	Driver	Passenger	OG+OG	Driver+Passenger	BRAF_V600+MECOM_G614	ShareSignalingPath
BRAF_V600	MECOM_P513	3	2054	4	56987	59048	0.00132967	20.8083	TRUE	0.00228873	4.37909	Co-occurence	OG	OG	Driver	Passenger	OG+OG	Driver+Passenger	BRAF_V600+MECOM_P513	ShareSignalingPath
BRAF_V600	MEN1_R521	5	2052	34	56957	59048	0.0109869	4.08189	TRUE	0.0138778	2.02924	Co-occurence	OG	TSG	Driver	Passenger	OG+TSG	Driver+Passenger	BRAF_V600+MEN1_R521	AtLeastOneNoPathway
BRAF_V600	MGA_R2435	4	2053	12	56979	59048	0.00190954	9.25134	TRUE	0.00305634	3.20966	Co-occurence	OG	TSG	Driver	Passenger	OG+TSG	Driver+Passenger	BRAF_V600+MGA_R2435	AtLeastOneNoPathway
BRAF_V600	MRE11A_N511	3	2054	14	56977	59048	0.0199144	5.94419	TRUE	0.0235837	2.57148	Co-occurence	OG	Not_OG_TSG	Driver	Passenger	OG+Not_OG_TSG	Driver+Passenger	BRAF_V600+MRE11A_N511	AtLeastOneNoPathway
BRAF_V600	MSH3_K383	15	2042	44	56947	59048	1.20683e-09	9.50722	TRUE	1.34839e-06	3.24902	Co-occurence	OG	TSG	Driver	Passenger	OG+TSG	Driver+Passenger	BRAF_V600+MSH3_K383	AtLeastOneNoPathway
BRAF_V600	MSH6_F1088	7	2050	67	56924	59048	0.0145808	2.90111	TRUE	0.0177845	1.53661	Co-occurence	OG	TSG	Driver	Driver	OG+TSG	Driver+Driver	BRAF_V600+MSH6_F1088	AtLeastOneNoPathway
BRAF_V600	MSH6_R1095	3	2054	8	56983	59048	0.00564538	10.4034	TRUE	0.00768114	3.37899	Co-occurence	OG	TSG	Driver	Passenger	OG+TSG	Driver+Passenger	BRAF_V600+MSH6_R1095	AtLeastOneNoPathway
BRAF_V600	MYBL1_N420	4	2053	2	56989	59048	2.08207e-05	55.5178	TRUE	0.00108841	5.79488	Co-occurence	OG	Not_OG_TSG	Driver	Passenger	OG+Not_OG_TSG	Driver+Passenger	BRAF_V600+MYBL1_N420	AtLeastOneNoPathway
BRAF_V600	NBN_R466	6	2051	13	56978	59048	3.25537e-05	12.8218	TRUE	0.00108841	3.68053	Co-occurence	OG	TSG	Driver	Passenger	OG+TSG	Driver+Passenger	BRAF_V600+NBN_R466	AtLeastOneNoPathway
BRAF_V600	NBN_R551	5	2052	14	56977	59048	0.000394394	9.91663	TRUE	0.00112701	3.30985	Co-occurence	OG	TSG	Driver	Passenger	OG+TSG	Driver+Passenger	BRAF_V600+NBN_R551	AtLeastOneNoPathway
BRAF_V600	NRAS_Q61	3	2054	1045	55946	59048	8.9211e-13	0.078194	TRUE	2.19602e-09	-3.6768	Mutual Exclusivity	OG	OG	Driver	Driver	OG+OG	Driver+Driver	BRAF_V600+NRAS_Q61	ShareSignalingPath
BRAF_V600	NUP93_Q15	3	2054	19	56972	59048	0.0396731	4.37954	TRUE	0.0447922	2.13078	Co-occurence	OG	Not_OG_TSG	Driver	Passenger	OG+Not_OG_TSG	Driver+Passenger	BRAF_V600+NUP93_Q15	AtLeastOneNoPathway
BRAF_V600	PARK2_R334	3	2054	1	56990	59048	0.000164458	83.2376	TRUE	0.00108841	6.37916	Co-occurence	OG	Not_OG_TSG	Driver	Passenger	OG+Not_OG_TSG	Driver+Passenger	BRAF_V600+PARK2_R334	AtLeastOneNoPathway
BRAF_V600	PAX5_A322	3	2054	12	56979	59048	0.0140314	6.93513	TRUE	0.0171571	2.79392	Co-occurence	OG	TSG	Driver	Passenger	OG+TSG	Driver+Passenger	BRAF_V600+PAX5_A322	AtLeastOneNoPathway
BRAF_V600	PAXIP1_F100	3	2054	1	56990	59048	0.000164458	83.2376	TRUE	0.00108841	6.37916	Co-occurence	OG	Not_OG_TSG	Driver	Passenger	OG+Not_OG_TSG	Driver+Passenger	BRAF_V600+PAXIP1_F100	AtLeastOneNoPathway
BRAF_V600	PDCD1_T36	5	2052	17	56974	59048	0.000818768	8.16621	TRUE	0.00161575	3.02967	Co-occurence	OG	OG	Driver	Passenger	OG+OG	Driver+Passenger	BRAF_V600+PDCD1_T36	NotShareSignalingPath
BRAF_V600	PIK3CA_E542	17	2040	922	56069	59048	0.00296362	0.50677	TRUE	0.00440752	-0.980598	Mutual Exclusivity	OG	OG	Driver	Driver	OG+OG	Driver+Driver	BRAF_V600+PIK3CA_E542	ShareSignalingPath
BRAF_V600	PIK3CA_E545	30	2027	1590	55401	59048	0.000111014	0.515689	TRUE	0.00108841	-0.955426	Mutual Exclusivity	OG	OG	Driver	Driver	OG+OG	Driver+Driver	BRAF_V600+PIK3CA_E545	ShareSignalingPath
BRAF_V600	PIK3CA_H1047	24	2033	2044	54947	59048	2.69204e-11	0.317349	TRUE	4.65485e-08	-1.65586	Mutual Exclusivity	OG	OG	Driver	Driver	OG+OG	Driver+Driver	BRAF_V600+PIK3CA_H1047	ShareSignalingPath
BRAF_V600	PIK3CA_N345	4	2053	291	56700	59048	0.0531297	0.379631	TRUE	0.0588939	-1.39733	Mutual Exclusivity	OG	OG	Driver	Driver	OG+OG	Driver+Driver	BRAF_V600+PIK3CA_N345	ShareSignalingPath
BRAF_V600	PLK2_L335	4	2053	13	56978	59048	0.00242865	8.53955	TRUE	0.00372954	3.09416	Co-occurence	OG	Not_OG_TSG	Driver	Passenger	OG+Not_OG_TSG	Driver+Passenger	BRAF_V600+PLK2_L335	ShareSignalingPath
BRAF_V600	PMS1_I654	3	2054	1	56990	59048	0.000164458	83.2376	TRUE	0.00108841	6.37916	Co-occurence	OG	TSG	Driver	Passenger	OG+TSG	Driver+Passenger	BRAF_V600+PMS1_I654	AtLeastOneNoPathway
BRAF_V600	PPM1D_N512	3	2054	16	56975	59048	0.0269552	5.20098	TRUE	0.0311944	2.37878	Co-occurence	OG	OG	Driver	Passenger	OG+OG	Driver+Passenger	BRAF_V600+PPM1D_N512	NotShareSignalingPath
BRAF_V600	PPP6C_R177	3	2054	3	56988	59048	0.000780052	27.7449	TRUE	0.00157411	4.79415	Co-occurence	OG	TSG	Driver	Passenger	OG+TSG	Driver+Passenger	BRAF_V600+PPP6C_R177	AtLeastOneNoPathway
BRAF_V600	PPP6C_R264	8	2049	11	56980	59048	1.14694e-07	20.2245	TRUE	4.20436e-05	4.33803	Co-occurence	OG	TSG	Driver	Passenger	OG+TSG	Driver+Passenger	BRAF_V600+PPP6C_R264	AtLeastOneNoPathway
BRAF_V600	PRKDC_R1985	3	2054	19	56972	59048	0.0396731	4.37954	TRUE	0.0447922	2.13078	Co-occurence	OG	Not_OG_TSG	Driver	Passenger	OG+Not_OG_TSG	Driver+Passenger	BRAF_V600+PRKDC_R1985	AtLeastOneNoPathway
BRAF_V600	PTCH1_R1308	3	2054	20	56971	59048	0.044476	4.16049	TRUE	0.049839	2.05675	Co-occurence	OG	TSG	Driver	Passenger	OG+TSG	Driver+Passenger	BRAF_V600+PTCH1_R1308	ShareSignalingPath
BRAF_V600	PTCH1_S1203	4	2053	33	56958	59048	0.0389636	3.36288	TRUE	0.0440406	1.7497	Co-occurence	OG	TSG	Driver	Passenger	OG+TSG	Driver+Passenger	BRAF_V600+PTCH1_S1203	ShareSignalingPath
BRAF_V600	PTEN_D268	3	2054	27	56964	59048	0.0854282	3.08147	TRUE	0.0920056	1.62362	Co-occurence	OG	TSG	Driver	Passenger	OG+TSG	Driver+Passenger	BRAF_V600+PTEN_D268	ShareSignalingPath
BRAF_V600	PTEN_G127	3	2054	23	56968	59048	0.060508	3.61763	TRUE	0.0666574	1.85504	Co-occurence	OG	TSG	Driver	Driver	OG+TSG	Driver+Driver	BRAF_V600+PTEN_G127	ShareSignalingPath
BRAF_V600	PTEN_K267	10	2047	78	56913	59048	0.00098406	3.5645	TRUE	0.00183365	1.8337	Co-occurence	OG	TSG	Driver	Driver	OG+TSG	Driver+Driver	BRAF_V600+PTEN_K267	ShareSignalingPath
BRAF_V600	PTEN_N323	9	2048	81	56910	59048	0.00417131	3.08757	TRUE	0.00589263	1.62647	Co-occurence	OG	TSG	Driver	Passenger	OG+TSG	Driver+Passenger	BRAF_V600+PTEN_N323	ShareSignalingPath
BRAF_V600	PTEN_R130	9	2048	384	56607	59048	0.266537	0.647816	TRUE	0.273879	-0.626345	Mutual Exclusivity	OG	TSG	Driver	Driver	OG+TSG	Driver+Driver	BRAF_V600+PTEN_R130	ShareSignalingPath
BRAF_V600	PTEN_R173	5	2052	77	56914	59048	0.212333	1.80103	TRUE	0.219323	0.848822	Co-occurence	OG	TSG	Driver	Driver	OG+TSG	Driver+Driver	BRAF_V600+PTEN_R173	ShareSignalingPath
BRAF_V600	PTEN_R335	6	2051	49	56942	59048	0.0119906	3.39956	TRUE	0.0149888	1.76535	Co-occurence	OG	TSG	Driver	Driver	OG+TSG	Driver+Driver	BRAF_V600+PTEN_R335	ShareSignalingPath
BRAF_V600	PTEN_V166	3	2054	15	56976	59048	0.0232899	5.54781	TRUE	0.0272196	2.47192	Co-occurence	OG	TSG	Driver	Passenger	OG+TSG	Driver+Passenger	BRAF_V600+PTEN_V166	ShareSignalingPath
BRAF_V600	PTPRT_P1075	3	2054	9	56982	59048	0.00733364	9.24732	TRUE	0.00968189	3.20904	Co-occurence	OG	TSG	Driver	Passenger	OG+TSG	Driver+Passenger	BRAF_V600+PTPRT_P1075	AtLeastOneNoPathway
BRAF_V600	QKI_K134	6	2051	21	56970	59048	0.000279611	7.9362	TRUE	0.00108841	2.98845	Co-occurence	OG	Not_OG_TSG	Driver	Passenger	OG+Not_OG_TSG	Driver+Passenger	BRAF_V600+QKI_K134	AtLeastOneNoPathway
BRAF_V600	RAC1_P29	5	2052	53	56938	59048	0.0512011	2.61769	TRUE	0.0569754	1.3883	Co-occurence	OG	OG	Driver	Driver	OG+OG	Driver+Driver	BRAF_V600+RAC1_P29	ShareSignalingPath
BRAF_V600	RB1_R579	4	2053	28	56963	59048	0.024294	3.96375	TRUE	0.0283182	1.98686	Co-occurence	OG	TSG	Driver	Driver	OG+TSG	Driver+Driver	BRAF_V600+RB1_R579	AtLeastOneNoPathway
BRAF_V600	RB1_R798	3	2054	8	56983	59048	0.00564538	10.4034	TRUE	0.00768114	3.37899	Co-occurence	OG	TSG	Driver	Passenger	OG+TSG	Driver+Passenger	BRAF_V600+RB1_R798	AtLeastOneNoPathway
BRAF_V600	RNF43_G659	39	2018	147	56844	59048	1.44889e-19	7.47327	TRUE	1.02139e-15	2.90174	Co-occurence	OG	TSG	Driver	Passenger	OG+TSG	Driver+Passenger	BRAF_V600+RNF43_G659	NotShareSignalingPath
BRAF_V600	RNF43_R117	4	2053	11	56980	59048	0.00147257	10.0925	TRUE	0.00248088	3.33522	Co-occurence	OG	TSG	Driver	Passenger	OG+TSG	Driver+Passenger	BRAF_V600+RNF43_R117	NotShareSignalingPath
BRAF_V600	SETD2_N1396	6	2051	8	56983	59048	4.18682e-06	20.8373	TRUE	0.000671968	4.38109	Co-occurence	OG	TSG	Driver	Passenger	OG+TSG	Driver+Passenger	BRAF_V600+SETD2_N1396	AtLeastOneNoPathway
BRAF_V600	SMAD2_S464	3	2054	19	56972	59048	0.0396731	4.37954	TRUE	0.0447922	2.13078	Co-occurence	OG	TSG	Driver	Passenger	OG+TSG	Driver+Passenger	BRAF_V600+SMAD2_S464	NotShareSignalingPath
BRAF_V600	SMAD4_A118	3	2054	19	56972	59048	0.0396731	4.37954	TRUE	0.0447922	2.13078	Co-occurence	OG	TSG	Driver	Passenger	OG+TSG	Driver+Passenger	BRAF_V600+SMAD4_A118	ShareSignalingPath
BRAF_V600	SMAD4_D351	6	2051	38	56953	59048	0.00402986	4.38449	TRUE	0.005725	2.13241	Co-occurence	OG	TSG	Driver	Driver	OG+TSG	Driver+Driver	BRAF_V600+SMAD4_D351	ShareSignalingPath
BRAF_V600	SMAD4_D537	7	2050	43	56948	59048	0.0016583	4.52225	TRUE	0.00272534	2.17704	Co-occurence	OG	TSG	Driver	Driver	OG+TSG	Driver+Driver	BRAF_V600+SMAD4_D537	ShareSignalingPath
BRAF_V600	SMAD4_L536	3	2054	8	56983	59048	0.00564538	10.4034	TRUE	0.00768114	3.37899	Co-occurence	OG	TSG	Driver	Passenger	OG+TSG	Driver+Passenger	BRAF_V600+SMAD4_L536	ShareSignalingPath
BRAF_V600	SMAD4_P356	3	2054	40	56951	59048	0.188303	2.07952	TRUE	0.195149	1.05625	Co-occurence	OG	TSG	Driver	Passenger	OG+TSG	Driver+Passenger	BRAF_V600+SMAD4_P356	ShareSignalingPath
BRAF_V600	SMAD4_R361	35	2022	242	56749	59048	6.21102e-11	4.0591	TRUE	1.00743e-07	2.02116	Co-occurence	OG	TSG	Driver	Driver	OG+TSG	Driver+Driver	BRAF_V600+SMAD4_R361	ShareSignalingPath
BRAF_V600	SMARCA4_G271	3	2054	1	56990	59048	0.000164458	83.2376	TRUE	0.00108841	6.37916	Co-occurence	OG	TSG	Driver	Passenger	OG+TSG	Driver+Passenger	BRAF_V600+SMARCA4_G271	AtLeastOneNoPathway
BRAF_V600	SMO_A30	3	2054	2	56989	59048	0.000400437	41.6181	TRUE	0.00112701	5.37914	Co-occurence	OG	OG	Driver	Passenger	OG+OG	Driver+Passenger	BRAF_V600+SMO_A30	NotShareSignalingPath
BRAF_V600	SMO_P694	3	2054	24	56967	59048	0.0663726	3.46683	TRUE	0.0727893	1.79362	Co-occurence	OG	OG	Driver	Passenger	OG+OG	Driver+Passenger	BRAF_V600+SMO_P694	NotShareSignalingPath
BRAF_V600	SMO_R8	3	2054	0	56991	59048	4.22159e-05	inf	TRUE	0.00108841	inf	Co-occurence	OG	OG	Driver	Passenger	OG+OG	Driver+Passenger	BRAF_V600+SMO_R8	NotShareSignalingPath
BRAF_V600	SOX9_S23	3	2054	6	56985	59048	0.00302816	13.8717	TRUE	0.00448545	3.79407	Co-occurence	OG	Not_OG_TSG	Driver	Passenger	OG+Not_OG_TSG	Driver+Passenger	BRAF_V600+SOX9_S23	ShareSignalingPath
BRAF_V600	STAG2_P987	3	2054	0	56991	59048	4.22159e-05	inf	TRUE	0.00108841	inf	Co-occurence	OG	TSG	Driver	Passenger	OG+TSG	Driver+Passenger	BRAF_V600+STAG2_P987	AtLeastOneNoPathway
BRAF_V600	STAT5B_K583	3	2054	6	56985	59048	0.00302816	13.8717	TRUE	0.00448545	3.79407	Co-occurence	OG	OG	Driver	Passenger	OG+OG	Driver+Passenger	BRAF_V600+STAT5B_K583	ShareSignalingPath
BRAF_V600	STAT5B_Q368	3	2054	11	56980	59048	0.0115196	7.56573	TRUE	0.014478	2.91948	Co-occurence	OG	OG	Driver	Passenger	OG+OG	Driver+Passenger	BRAF_V600+STAT5B_Q368	ShareSignalingPath
BRAF_V600	STK19_D89	3	2054	11	56980	59048	0.0115196	7.56573	TRUE	0.014478	2.91948	Co-occurence	OG	OG	Driver	Passenger	OG+OG	Driver+Passenger	BRAF_V600+STK19_D89	AtLeastOneNoPathway
BRAF_V600	TCF7L2_K485	6	2051	62	56929	59048	0.0310567	2.68613	TRUE	0.0355256	1.42553	Co-occurence	OG	TSG	Driver	Passenger	OG+TSG	Driver+Passenger	BRAF_V600+TCF7L2_K485	NotShareSignalingPath
BRAF_V600	TET1_N1611	3	2054	2	56989	59048	0.000400437	41.6181	TRUE	0.00112701	5.37914	Co-occurence	OG	TSG	Driver	Passenger	OG+TSG	Driver+Passenger	BRAF_V600+TET1_N1611	AtLeastOneNoPathway
BRAF_V600	TGFBR2_K128	9	2048	16	56975	59048	9.14775e-08	15.6487	TRUE	3.53726e-05	3.96797	Co-occurence	OG	TSG	Driver	Passenger	OG+TSG	Driver+Passenger	BRAF_V600+TGFBR2_K128	ShareSignalingPath
BRAF_V600	TGFBR2_R528	3	2054	19	56972	59048	0.0396731	4.37954	TRUE	0.0447922	2.13078	Co-occurence	OG	TSG	Driver	Passenger	OG+TSG	Driver+Passenger	BRAF_V600+TGFBR2_R528	ShareSignalingPath
BRAF_V600	TP53_C135	4	2053	230	56761	59048	0.154452	0.480832	TRUE	0.16129	-1.0564	Mutual Exclusivity	OG	TSG	Driver	Driver	OG+TSG	Driver+Driver	BRAF_V600+TP53_C135	ShareSignalingPath
BRAF_V600	TP53_C176	5	2052	327	56664	59048	0.0493476	0.422233	TRUE	0.0550113	-1.24389	Mutual Exclusivity	OG	TSG	Driver	Driver	OG+TSG	Driver+Driver	BRAF_V600+TP53_C176	ShareSignalingPath
BRAF_V600	TP53_C242	5	2052	239	56752	59048	0.291505	0.578597	TRUE	0.297467	-0.78937	Mutual Exclusivity	OG	TSG	Driver	Driver	OG+TSG	Driver+Driver	BRAF_V600+TP53_C242	ShareSignalingPath
BRAF_V600	TP53_E285	4	2053	236	56755	59048	0.155371	0.468558	TRUE	0.162238	-1.0937	Mutual Exclusivity	OG	TSG	Driver	Driver	OG+TSG	Driver+Driver	BRAF_V600+TP53_E285	ShareSignalingPath
BRAF_V600	TP53_G245	11	2046	605	56386	59048	0.0195447	0.501075	TRUE	0.0232179	-0.996901	Mutual Exclusivity	OG	TSG	Driver	Driver	OG+TSG	Driver+Driver	BRAF_V600+TP53_G245	ShareSignalingPath
BRAF_V600	TP53_H179	8	2049	397	56594	59048	0.102544	0.55658	TRUE	0.109108	-0.845338	Mutual Exclusivity	OG	TSG	Driver	Driver	OG+TSG	Driver+Driver	BRAF_V600+TP53_H179	ShareSignalingPath
BRAF_V600	TP53_K132	4	2053	224	56767	59048	0.202022	0.493763	TRUE	0.208905	-1.01811	Mutual Exclusivity	OG	TSG	Driver	Driver	OG+TSG	Driver+Driver	BRAF_V600+TP53_K132	ShareSignalingPath
BRAF_V600	TP53_K382	6	2051	15	56976	59048	6.13208e-05	11.1118	TRUE	0.00108841	3.47403	Co-occurence	OG	TSG	Driver	Passenger	OG+TSG	Driver+Passenger	BRAF_V600+TP53_K382	ShareSignalingPath
BRAF_V600	TP53_Q165	4	2053	52	56939	59048	0.130705	2.13343	TRUE	0.137681	1.09317	Co-occurence	OG	TSG	Driver	Driver	OG+TSG	Driver+Driver	BRAF_V600+TP53_Q165	ShareSignalingPath
BRAF_V600	TP53_Q317	6	2051	66	56925	59048	0.0395137	2.52316	TRUE	0.0446201	1.33523	Co-occurence	OG	TSG	Driver	Passenger	OG+TSG	Driver+Passenger	BRAF_V600+TP53_Q317	ShareSignalingPath
BRAF_V600	TP53_R158	3	2054	264	56727	59048	0.0286814	0.313839	TRUE	0.0330088	-1.6719	Mutual Exclusivity	OG	TSG	Driver	Driver	OG+TSG	Driver+Driver	BRAF_V600+TP53_R158	ShareSignalingPath
BRAF_V600	TP53_R175	23	2034	1186	55805	59048	0.00145684	0.532066	TRUE	0.00246032	-0.910324	Mutual Exclusivity	OG	TSG	Driver	Driver	OG+TSG	Driver+Driver	BRAF_V600+TP53_R175	ShareSignalingPath
BRAF_V600	TP53_R248	20	2037	1490	55501	59048	2.44287e-07	0.365724	TRUE	7.31609e-05	-1.45117	Mutual Exclusivity	OG	TSG	Driver	Driver	OG+TSG	Driver+Driver	BRAF_V600+TP53_R248	ShareSignalingPath
BRAF_V600	TP53_R249	4	2053	237	56754	59048	0.155741	0.466573	TRUE	0.162619	-1.09983	Mutual Exclusivity	OG	TSG	Driver	Driver	OG+TSG	Driver+Driver	BRAF_V600+TP53_R249	ShareSignalingPath
BRAF_V600	TP53_R273	24	2033	1657	55334	59048	2.40604e-07	0.394224	TRUE	7.21926e-05	-1.34291	Mutual Exclusivity	OG	TSG	Driver	Driver	OG+TSG	Driver+Driver	BRAF_V600+TP53_R273	ShareSignalingPath
BRAF_V600	TP53_R280	4	2053	253	56738	59048	0.120773	0.436943	TRUE	0.127563	-1.19448	Mutual Exclusivity	OG	TSG	Driver	Driver	OG+TSG	Driver+Driver	BRAF_V600+TP53_R280	ShareSignalingPath
BRAF_V600	TP53_V218	3	2054	37	56954	59048	0.162219	2.24824	TRUE	0.169129	1.1688	Co-occurence	OG	TSG	Driver	Passenger	OG+TSG	Driver+Passenger	BRAF_V600+TP53_V218	ShareSignalingPath
BRAF_V600	TP53_Y107	3	2054	45	56946	59048	0.233826	1.8483	TRUE	0.240903	0.886196	Co-occurence	OG	TSG	Driver	Passenger	OG+TSG	Driver+Passenger	BRAF_V600+TP53_Y107	ShareSignalingPath
BRAF_V600	TP53_Y163	3	2054	239	56752	59048	0.0526413	0.34682	TRUE	0.0583656	-1.52774	Mutual Exclusivity	OG	TSG	Driver	Driver	OG+TSG	Driver+Driver	BRAF_V600+TP53_Y163	ShareSignalingPath
BRAF_V600	TP53_Y220	5	2052	455	56536	59048	0.0020292	0.302765	TRUE	0.00320654	-1.72373	Mutual Exclusivity	OG	TSG	Driver	Driver	OG+TSG	Driver+Driver	BRAF_V600+TP53_Y220	ShareSignalingPath
BRCA1_D1546	KRAS_G12	4	10	5922	53112	59048	0.0446157	3.58744	TRUE	0.049989	1.84295	Co-occurence	TSG	OG	Passenger	Driver	OG+TSG	Driver+Passenger	BRCA1_D1546+KRAS_G12	ShareSignalingPath
BRCA1_K654	RNF43_G659	3	3	183	58859	59048	6.10812e-07	321.634	TRUE	0.000145112	8.32928	Co-occurence	TSG	TSG	Driver	Passenger	TSG+TSG	Driver+Passenger	BRCA1_K654+RNF43_G659	NotShareSignalingPath
BRCA2_I605	KRAS_G12	3	11	5923	53111	59048	0.159572	2.44552	TRUE	0.166477	1.29014	Co-occurence	TSG	OG	Driver	Driver	OG+TSG	Driver+Driver	BRCA2_I605+KRAS_G12	AtLeastOneNoPathway
BRCA2_I605	MSH3_K383	3	11	56	58978	59048	3.42187e-07	287.231	TRUE	9.34699e-05	8.16607	Co-occurence	TSG	TSG	Driver	Passenger	TSG+TSG	Driver+Passenger	BRCA2_I605+MSH3_K383	AtLeastOneNoPathway
BRCA2_I605	PTEN_K267	3	11	85	58949	59048	1.1504e-06	189.141	TRUE	0.000239606	7.56332	Co-occurence	TSG	TSG	Driver	Driver	TSG+TSG	Driver+Driver	BRCA2_I605+PTEN_K267	AtLeastOneNoPathway
BRCA2_I605	RNF43_G659	3	11	183	58851	59048	1.09119e-05	87.7064	TRUE	0.00108841	6.45461	Co-occurence	TSG	TSG	Driver	Passenger	TSG+TSG	Driver+Passenger	BRCA2_I605+RNF43_G659	AtLeastOneNoPathway
BRCA2_I605	TCF7L2_K485	3	11	65	58969	59048	5.26854e-07	247.422	TRUE	0.000131203	7.95083	Co-occurence	TSG	TSG	Driver	Passenger	TSG+TSG	Driver+Passenger	BRCA2_I605+TCF7L2_K485	AtLeastOneNoPathway
BRCA2_K3326	NRAS_Q61	3	40	1045	57960	59048	0.0407048	4.15981	TRUE	0.0458306	2.05652	Co-occurence	TSG	OG	Passenger	Driver	OG+TSG	Driver+Passenger	BRCA2_K3326+NRAS_Q61	AtLeastOneNoPathway
BRCA2_K3326	RET_L56	3	40	22	58983	59048	8.18053e-07	201.078	TRUE	0.000181853	7.65161	Co-occurence	TSG	OG	Passenger	Passenger	OG+TSG	Passenger+Passenger	BRCA2_K3326+RET_L56	AtLeastOneNoPathway
BRCA2_N1228	KRAS_G12	3	4	5923	53118	59048	0.0259313	6.72607	TRUE	0.03008	2.74976	Co-occurence	TSG	OG	Passenger	Driver	OG+TSG	Driver+Passenger	BRCA2_N1228+KRAS_G12	AtLeastOneNoPathway
BRCA2_N1784	ERBB3_V104	3	14	92	58939	59048	2.69863e-06	137.28	TRUE	0.000480449	7.10098	Co-occurence	TSG	OG	Driver	Driver	OG+TSG	Driver+Driver	BRCA2_N1784+ERBB3_V104	AtLeastOneNoPathway
BRCA2_N1784	PTEN_T319	3	14	179	58852	59048	1.89719e-05	70.4533	TRUE	0.00108841	6.1386	Co-occurence	TSG	TSG	Driver	Driver	TSG+TSG	Driver+Driver	BRCA2_N1784+PTEN_T319	AtLeastOneNoPathway
BRCA2_R2842	KRAS_G12	3	11	5923	53111	59048	0.159572	2.44552	TRUE	0.166477	1.29014	Co-occurence	TSG	OG	Driver	Driver	OG+TSG	Driver+Driver	BRCA2_R2842+KRAS_G12	AtLeastOneNoPathway
BRCA2_T3033	CSF3R_S469	3	17	20	59008	59048	5.85876e-08	520.659	TRUE	2.54462e-05	9.02419	Co-occurence	TSG	OG	Driver	Passenger	OG+TSG	Driver+Passenger	BRCA2_T3033+CSF3R_S469	AtLeastOneNoPathway
BRCA2_T3033	JAK1_K860	4	16	71	58957	59048	1.14493e-08	207.595	TRUE	7.78665e-06	7.69763	Co-occurence	TSG	Not_OG_TSG	Driver	Passenger	TSG+Not_OG_TSG	Driver+Passenger	BRCA2_T3033+JAK1_K860	AtLeastOneNoPathway
BRCA2_T3033	KRAS_G12	4	16	5922	53106	59048	0.134212	2.24189	TRUE	0.140891	1.16472	Co-occurence	TSG	OG	Driver	Driver	OG+TSG	Driver+Driver	BRCA2_T3033+KRAS_G12	AtLeastOneNoPathway
BRCA2_T3033	PIK3CA_H1047	3	17	2065	56963	59048	0.0313337	4.86794	TRUE	0.0357759	2.28331	Co-occurence	TSG	OG	Driver	Driver	OG+TSG	Driver+Driver	BRCA2_T3033+PIK3CA_H1047	AtLeastOneNoPathway
BRCA2_T3033	PTEN_R130	4	16	389	58639	59048	8.60545e-06	37.6857	TRUE	0.00108841	5.23595	Co-occurence	TSG	TSG	Driver	Driver	TSG+TSG	Driver+Driver	BRCA2_T3033+PTEN_R130	AtLeastOneNoPathway
BRCA2_T3033	RNF43_G659	3	17	183	58845	59048	3.37017e-05	56.7454	TRUE	0.00108841	5.82643	Co-occurence	TSG	TSG	Driver	Passenger	TSG+TSG	Driver+Passenger	BRCA2_T3033+RNF43_G659	AtLeastOneNoPathway
BRCA2_T3033	TCF7L2_K485	5	15	63	58965	59048	2.66635e-11	311.984	TRUE	4.64126e-08	8.28533	Co-occurence	TSG	TSG	Driver	Passenger	TSG+TSG	Driver+Passenger	BRCA2_T3033+TCF7L2_K485	AtLeastOneNoPathway
BRD3_E25	CTCF_T204	3	11	84	58950	59048	1.11134e-06	191.396	TRUE	0.000233727	7.58042	Co-occurence	Not_OG_TSG	TSG	Passenger	Passenger	TSG+Not_OG_TSG	Passenger+Passenger	BRD3_E25+CTCF_T204	AtLeastOneNoPathway
BRD3_E25	MSH6_F1088	3	11	71	58963	59048	6.80904e-07	226.49	TRUE	0.000158678	7.82331	Co-occurence	Not_OG_TSG	TSG	Passenger	Driver	TSG+Not_OG_TSG	Driver+Passenger	BRD3_E25+MSH6_F1088	AtLeastOneNoPathway
BRD3_E25	PIK3CA_H1047	3	11	2065	56969	59048	0.0116874	7.52397	TRUE	0.0146601	2.91149	Co-occurence	Not_OG_TSG	OG	Passenger	Driver	OG+Not_OG_TSG	Driver+Passenger	BRD3_E25+PIK3CA_H1047	AtLeastOneNoPathway
BRD3_E25	RNF43_G659	3	11	183	58851	59048	1.09119e-05	87.7064	TRUE	0.00108841	6.45461	Co-occurence	Not_OG_TSG	TSG	Passenger	Passenger	TSG+Not_OG_TSG	Passenger+Passenger	BRD3_E25+RNF43_G659	AtLeastOneNoPathway
BRD3_E25	TFE3_G482	3	11	8	59026	59048	1.74847e-09	2012.25	TRUE	1.87959e-06	10.9746	Co-occurence	Not_OG_TSG	OG	Passenger	Passenger	OG+Not_OG_TSG	Passenger+Passenger	BRD3_E25+TFE3_G482	AtLeastOneNoPathway
BRD4_H1021	RNF43_G659	3	2	183	58860	59048	3.06117e-07	482.459	TRUE	8.73943e-05	8.91426	Co-occurence	OG	TSG	Passenger	Passenger	OG+TSG	Passenger+Passenger	BRD4_H1021+RNF43_G659	AtLeastOneNoPathway
BRIP1_V193	KRAS_G12	4	9	5922	53113	59048	0.034543	3.98612	TRUE	0.0392472	1.99498	Co-occurence	TSG	OG	Passenger	Driver	OG+TSG	Driver+Passenger	BRIP1_V193+KRAS_G12	AtLeastOneNoPathway
CARD11_R555	CDK12_T1463	3	46	7	58992	59048	6.41721e-08	549.615	TRUE	2.71011e-05	9.10228	Co-occurence	OG	TSG	Passenger	Passenger	OG+TSG	Passenger+Passenger	CARD11_R555+CDK12_T1463	AtLeastOneNoPathway
CARD11_R555	CTCF_T204	5	44	82	58917	59048	1.11956e-08	81.6477	TRUE	7.64245e-06	6.35134	Co-occurence	OG	TSG	Passenger	Passenger	OG+TSG	Passenger+Passenger	CARD11_R555+CTCF_T204	AtLeastOneNoPathway
CARD11_R555	ERBB3_V104	3	46	92	58907	59048	7.04368e-05	41.7583	TRUE	0.00108841	5.38399	Co-occurence	OG	OG	Passenger	Driver	OG+OG	Driver+Passenger	CARD11_R555+ERBB3_V104	NotShareSignalingPath
CARD11_R555	FBXW7_R465	3	46	273	58726	59048	0.00158757	14.0291	TRUE	0.00263114	3.81036	Co-occurence	OG	TSG	Passenger	Driver	OG+TSG	Driver+Passenger	CARD11_R555+FBXW7_R465	AtLeastOneNoPathway
CARD11_R555	FLCN_H429	5	44	39	58960	59048	3.3796e-10	171.795	TRUE	4.39315e-07	7.42454	Co-occurence	OG	TSG	Passenger	Driver	OG+TSG	Driver+Passenger	CARD11_R555+FLCN_H429	NotShareSignalingPath
CARD11_R555	FLT4_P30	3	46	15	58984	59048	4.34335e-07	256.452	TRUE	0.000113728	8.00255	Co-occurence	OG	OG	Passenger	Passenger	OG+OG	Passenger+Passenger	CARD11_R555+FLT4_P30	NotShareSignalingPath
CARD11_R555	IL7R_I121	4	45	8	58991	59048	2.06064e-10	655.456	TRUE	2.83976e-07	9.35635	Co-occurence	OG	OG	Passenger	Passenger	OG+OG	Passenger+Passenger	CARD11_R555+IL7R_I121	NotShareSignalingPath
CARD11_R555	JAK1_K860	4	45	71	58928	59048	4.86917e-07	73.7753	TRUE	0.000124297	6.20507	Co-occurence	OG	Not_OG_TSG	Passenger	Passenger	OG+Not_OG_TSG	Passenger+Passenger	CARD11_R555+JAK1_K860	NotShareSignalingPath
CARD11_R555	KDM5A_G1200	5	44	32	58967	59048	1.3624e-10	209.4	TRUE	1.98182e-07	7.71012	Co-occurence	OG	OG	Passenger	Passenger	OG+OG	Passenger+Passenger	CARD11_R555+KDM5A_G1200	AtLeastOneNoPathway
CARD11_R555	KMT2D_G1235	3	46	24	58975	59048	1.54874e-06	160.258	TRUE	0.000303434	7.32425	Co-occurence	OG	TSG	Passenger	Passenger	OG+TSG	Passenger+Passenger	CARD11_R555+KMT2D_G1235	AtLeastOneNoPathway
CARD11_R555	KMT2D_P2354	5	44	40	58959	59048	3.79969e-10	167.497	TRUE	4.88724e-07	7.38799	Co-occurence	OG	TSG	Passenger	Passenger	OG+TSG	Passenger+Passenger	CARD11_R555+KMT2D_P2354	AtLeastOneNoPathway
CARD11_R555	KMT2D_P648	3	46	14	58985	59048	3.62158e-07	274.775	TRUE	9.81932e-05	8.10211	Co-occurence	OG	TSG	Passenger	Passenger	OG+TSG	Passenger+Passenger	CARD11_R555+KMT2D_P648	AtLeastOneNoPathway
CARD11_R555	KRAS_G13	5	44	799	58200	59048	0.000537072	8.27739	TRUE	0.00127942	3.04918	Co-occurence	OG	OG	Passenger	Driver	OG+OG	Driver+Passenger	CARD11_R555+KRAS_G13	ShareSignalingPath
CARD11_R555	MSH3_K383	7	42	52	58947	59048	5.71513e-14	188.933	TRUE	1.74584e-10	7.56173	Co-occurence	OG	TSG	Passenger	Passenger	OG+TSG	Passenger+Passenger	CARD11_R555+MSH3_K383	AtLeastOneNoPathway
CARD11_R555	MSH6_F1088	5	44	69	58930	59048	4.92042e-09	97.052	TRUE	4.41131e-06	6.60069	Co-occurence	OG	TSG	Passenger	Driver	OG+TSG	Driver+Passenger	CARD11_R555+MSH6_F1088	AtLeastOneNoPathway
CARD11_R555	PDCD1_T36	3	46	19	58980	59048	8.17788e-07	202.449	TRUE	0.000181853	7.66141	Co-occurence	OG	OG	Passenger	Passenger	OG+OG	Passenger+Passenger	CARD11_R555+PDCD1_T36	ShareSignalingPath
CARD11_R555	PIK3CA_H1047	4	45	2064	56935	59048	0.0920281	2.45198	TRUE	0.0988285	1.29395	Co-occurence	OG	OG	Passenger	Driver	OG+OG	Driver+Passenger	CARD11_R555+PIK3CA_H1047	ShareSignalingPath
CARD11_R555	PLK2_L335	3	46	14	58985	59048	3.62158e-07	274.775	TRUE	9.81932e-05	8.10211	Co-occurence	OG	Not_OG_TSG	Passenger	Passenger	OG+Not_OG_TSG	Passenger+Passenger	CARD11_R555+PLK2_L335	NotShareSignalingPath
CARD11_R555	PTEN_K267	4	45	84	58915	59048	9.26799e-07	62.3439	TRUE	0.000202156	5.96218	Co-occurence	OG	TSG	Passenger	Driver	OG+TSG	Driver+Passenger	CARD11_R555+PTEN_K267	NotShareSignalingPath
CARD11_R555	PTEN_N323	4	45	86	58913	59048	1.01431e-06	60.892	TRUE	0.000218332	5.92818	Co-occurence	OG	TSG	Passenger	Passenger	OG+TSG	Passenger+Passenger	CARD11_R555+PTEN_N323	NotShareSignalingPath
CARD11_R555	PTPRS_V1025	3	46	19	58980	59048	8.17788e-07	202.449	TRUE	0.000181853	7.66141	Co-occurence	OG	TSG	Passenger	Passenger	OG+TSG	Passenger+Passenger	CARD11_R555+PTPRS_V1025	AtLeastOneNoPathway
CARD11_R555	RNF43_G659	19	30	167	58832	59048	1.97778e-35	223.115	TRUE	3.8158e-31	7.80165	Co-occurence	OG	TSG	Passenger	Passenger	OG+TSG	Passenger+Passenger	CARD11_R555+RNF43_G659	NotShareSignalingPath
CARD11_R555	SMO_P694	3	46	24	58975	59048	1.54874e-06	160.258	TRUE	0.000303434	7.32425	Co-occurence	OG	OG	Passenger	Passenger	OG+OG	Passenger+Passenger	CARD11_R555+SMO_P694	NotShareSignalingPath
CARD11_R555	SOX9_V306	3	46	11	58988	59048	1.94201e-07	349.731	TRUE	6.08451e-05	8.4501	Co-occurence	OG	Not_OG_TSG	Passenger	Passenger	OG+Not_OG_TSG	Passenger+Passenger	CARD11_R555+SOX9_V306	NotShareSignalingPath
CARD11_R555	TCF7L2_K485	8	41	60	58939	59048	8.76818e-16	191.672	TRUE	3.8264e-12	7.58249	Co-occurence	OG	TSG	Passenger	Passenger	OG+TSG	Passenger+Passenger	CARD11_R555+TCF7L2_K485	NotShareSignalingPath
CARD11_R555	TET1_K22	3	46	6	58993	59048	4.49467e-08	641.228	TRUE	2.1205e-05	9.32469	Co-occurence	OG	TSG	Passenger	Passenger	OG+TSG	Passenger+Passenger	CARD11_R555+TET1_K22	AtLeastOneNoPathway
CARD11_R555	TGFBR2_K128	3	46	22	58977	59048	1.21923e-06	174.833	TRUE	0.000252161	7.44983	Co-occurence	OG	TSG	Passenger	Passenger	OG+TSG	Passenger+Passenger	CARD11_R555+TGFBR2_K128	NotShareSignalingPath
CARD11_R555	TP53_R273	6	43	1675	57324	59048	0.00259166	4.77534	TRUE	0.00393277	2.2556	Co-occurence	OG	TSG	Passenger	Driver	OG+TSG	Driver+Passenger	CARD11_R555+TP53_R273	NotShareSignalingPath
CASP8_K473	PIK3CA_H1047	3	1	2065	56979	59048	0.000167088	82.7782	TRUE	0.00108841	6.37118	Co-occurence	TSG	OG	Passenger	Driver	OG+TSG	Driver+Passenger	CASP8_K473+PIK3CA_H1047	ShareSignalingPath
CASP8_R413	RNF43_G659	3	4	183	58858	59048	1.06644e-06	241.221	TRUE	0.0002261	7.91421	Co-occurence	TSG	TSG	Passenger	Passenger	TSG+TSG	Passenger+Passenger	CASP8_R413+RNF43_G659	NotShareSignalingPath
CASP8_R432	RNF43_G659	3	4	183	58858	59048	1.06644e-06	241.221	TRUE	0.0002261	7.91421	Co-occurence	TSG	TSG	Passenger	Passenger	TSG+TSG	Passenger+Passenger	CASP8_R432+RNF43_G659	NotShareSignalingPath
CASP8_R68	POLE_P286	3	10	7	59028	59048	9.99353e-10	2529.77	TRUE	1.14839e-06	11.3048	Co-occurence	TSG	TSG	Passenger	Driver	TSG+TSG	Driver+Passenger	CASP8_R68+POLE_P286	AtLeastOneNoPathway
CBFB_E135	PIK3CA_H1047	3	2	2065	56978	59048	0.000406782	41.3884	TRUE	0.00112806	5.37115	Co-occurence	TSG	OG	Passenger	Driver	OG+TSG	Driver+Passenger	CBFB_E135+PIK3CA_H1047	AtLeastOneNoPathway
CBFB_L66	PIK3CA_H1047	3	1	2065	56979	59048	0.000167088	82.7782	TRUE	0.00108841	6.37118	Co-occurence	TSG	OG	Passenger	Driver	OG+TSG	Driver+Passenger	CBFB_L66+PIK3CA_H1047	AtLeastOneNoPathway
CBFB_P70	PIK3CA_E545	3	11	1617	57417	59048	0.00598147	9.6841	TRUE	0.0080809	3.27562	Co-occurence	TSG	OG	Passenger	Driver	OG+TSG	Driver+Passenger	CBFB_P70+PIK3CA_E545	AtLeastOneNoPathway
CBFB_P70	RNF43_G659	3	11	183	58851	59048	1.09119e-05	87.7064	TRUE	0.00108841	6.45461	Co-occurence	TSG	TSG	Passenger	Passenger	TSG+TSG	Passenger+Passenger	CBFB_P70+RNF43_G659	AtLeastOneNoPathway
CCND1_P287	CTCF_T204	4	42	83	58919	59048	6.84083e-07	67.6064	TRUE	0.000159217	6.07909	Co-occurence	OG	TSG	Driver	Passenger	OG+TSG	Driver+Passenger	CCND1_P287+CTCF_T204	AtLeastOneNoPathway
CCND1_P287	CTNNB1_S33	4	42	194	58808	59048	1.79231e-05	28.8699	TRUE	0.00108841	4.85149	Co-occurence	OG	OG	Driver	Driver	OG+OG	Driver+Driver	CCND1_P287+CTNNB1_S33	ShareSignalingPath
CCND1_P287	INPPL1_R1156	3	43	37	58965	59048	4.28362e-06	111.185	TRUE	0.000683701	6.79682	Co-occurence	OG	TSG	Driver	Passenger	OG+TSG	Driver+Passenger	CCND1_P287+INPPL1_R1156	NotShareSignalingPath
CCND1_P287	JAK1_K860	6	40	69	58933	59048	3.0787e-11	128.115	TRUE	5.27369e-08	7.0013	Co-occurence	OG	Not_OG_TSG	Driver	Passenger	OG+Not_OG_TSG	Driver+Passenger	CCND1_P287+JAK1_K860	ShareSignalingPath
CCND1_P287	KDM5A_G1200	3	43	34	58968	59048	3.37432e-06	121.001	TRUE	0.000565844	6.91888	Co-occurence	OG	OG	Driver	Passenger	OG+OG	Driver+Passenger	CCND1_P287+KDM5A_G1200	AtLeastOneNoPathway
CCND1_P287	KRAS_G12	7	39	5919	53083	59048	0.221251	1.60968	TRUE	0.228243	0.686777	Co-occurence	OG	OG	Driver	Driver	OG+OG	Driver+Driver	CCND1_P287+KRAS_G12	ShareSignalingPath
CCND1_P287	KRAS_G13	3	43	801	58201	59048	0.0247539	5.06933	TRUE	0.0288247	2.3418	Co-occurence	OG	OG	Driver	Driver	OG+OG	Driver+Driver	CCND1_P287+KRAS_G13	ShareSignalingPath
CCND1_P287	MSH6_F1088	5	41	69	58933	59048	3.54737e-09	104.159	TRUE	3.54324e-06	6.70264	Co-occurence	OG	TSG	Driver	Driver	OG+TSG	Driver+Driver	CCND1_P287+MSH6_F1088	AtLeastOneNoPathway
CCND1_P287	NSD1_M1531	3	43	14	58988	59048	2.9855e-07	293.96	TRUE	8.6038e-05	8.19948	Co-occurence	OG	Not_OG_TSG	Driver	Passenger	OG+Not_OG_TSG	Driver+Passenger	CCND1_P287+NSD1_M1531	AtLeastOneNoPathway
CCND1_P287	PIK3CA_E542	3	43	936	58066	59048	0.0367105	4.32812	TRUE	0.0415947	2.11374	Co-occurence	OG	OG	Driver	Driver	OG+OG	Driver+Driver	CCND1_P287+PIK3CA_E542	ShareSignalingPath
CCND1_P287	PIK3CA_E545	5	41	1615	57387	59048	0.00833862	4.33338	TRUE	0.0108573	2.11549	Co-occurence	OG	OG	Driver	Driver	OG+OG	Driver+Driver	CCND1_P287+PIK3CA_E545	ShareSignalingPath
CCND1_P287	PIK3CA_H1047	4	42	2064	56938	59048	0.0767902	2.62726	TRUE	0.0836273	1.39356	Co-occurence	OG	OG	Driver	Driver	OG+OG	Driver+Driver	CCND1_P287+PIK3CA_H1047	ShareSignalingPath
CCND1_P287	PTEN_K267	3	43	85	58917	59048	4.63479e-05	48.3587	TRUE	0.00108841	5.5957	Co-occurence	OG	TSG	Driver	Driver	OG+TSG	Driver+Driver	CCND1_P287+PTEN_K267	ShareSignalingPath
CCND1_P287	PTEN_R130	10	36	383	58619	59048	5.01093e-13	42.5145	TRUE	1.29357e-09	5.40988	Co-occurence	OG	TSG	Driver	Driver	OG+TSG	Driver+Driver	CCND1_P287+PTEN_R130	ShareSignalingPath
CCND1_P287	PTEN_R173	3	43	79	58923	59048	3.75266e-05	52.0368	TRUE	0.00108841	5.70146	Co-occurence	OG	TSG	Driver	Driver	OG+TSG	Driver+Driver	CCND1_P287+PTEN_R173	ShareSignalingPath
CCND1_P287	RNF43_G659	3	43	183	58819	59048	0.000422524	22.4243	TRUE	0.00114688	4.48699	Co-occurence	OG	TSG	Driver	Passenger	OG+TSG	Driver+Passenger	CCND1_P287+RNF43_G659	ShareSignalingPath
CCND1_P287	TCF7L2_K485	4	42	64	58938	59048	2.53004e-07	87.7054	TRUE	7.52186e-05	6.45459	Co-occurence	OG	TSG	Driver	Passenger	OG+TSG	Driver+Passenger	CCND1_P287+TCF7L2_K485	ShareSignalingPath
CCND1_T286	CTCF_T204	5	22	82	58939	59048	4.86199e-10	163.356	TRUE	6.06011e-07	7.35188	Co-occurence	OG	TSG	Driver	Passenger	OG+TSG	Driver+Passenger	CCND1_T286+CTCF_T204	AtLeastOneNoPathway
CCND1_T286	JAK1_K860	3	24	72	58949	59048	5.6314e-06	102.342	TRUE	0.00085232	6.67725	Co-occurence	OG	Not_OG_TSG	Driver	Passenger	OG+Not_OG_TSG	Driver+Passenger	CCND1_T286+JAK1_K860	ShareSignalingPath
CCND1_T286	KRAS_G12	7	20	5919	53102	59048	0.014919	3.14001	TRUE	0.018162	1.65077	Co-occurence	OG	OG	Driver	Driver	OG+OG	Driver+Driver	CCND1_T286+KRAS_G12	ShareSignalingPath
CCND1_T286	PTEN_R130	6	21	387	58634	59048	2.20068e-08	43.2883	TRUE	1.26443e-05	5.43591	Co-occurence	OG	TSG	Driver	Driver	OG+TSG	Driver+Driver	CCND1_T286+PTEN_R130	ShareSignalingPath
CCND1_T286	RNF43_G659	3	24	183	58838	59048	8.50781e-05	40.1899	TRUE	0.00108841	5.32876	Co-occurence	OG	TSG	Driver	Passenger	OG+TSG	Driver+Passenger	CCND1_T286+RNF43_G659	ShareSignalingPath
CCND1_V293	KRAS_G12	3	10	5923	53112	59048	0.134938	2.69012	TRUE	0.141475	1.42767	Co-occurence	OG	OG	Passenger	Driver	OG+OG	Driver+Passenger	CCND1_V293+KRAS_G12	ShareSignalingPath
CCNE1_R240	KRAS_G12	3	2	5923	53120	59048	0.00864421	13.4526	TRUE	0.0111879	3.74982	Co-occurence	OG	OG	Passenger	Driver	OG+OG	Driver+Passenger	CCNE1_R240+KRAS_G12	ShareSignalingPath
CD79A_R131	JAK1_K860	3	11	72	58962	59048	7.09175e-07	223.341	TRUE	0.000163294	7.8031	Co-occurence	OG	Not_OG_TSG	Passenger	Passenger	OG+Not_OG_TSG	Passenger+Passenger	CD79A_R131+JAK1_K860	NotShareSignalingPath
CD79A_R131	MSH6_F1088	3	11	71	58963	59048	6.80904e-07	226.49	TRUE	0.000158678	7.82331	Co-occurence	OG	TSG	Passenger	Driver	OG+TSG	Driver+Passenger	CD79A_R131+MSH6_F1088	AtLeastOneNoPathway
CD79A_R131	PTEN_K267	3	11	85	58949	59048	1.1504e-06	189.141	TRUE	0.000239606	7.56332	Co-occurence	OG	TSG	Passenger	Driver	OG+TSG	Driver+Passenger	CD79A_R131+PTEN_K267	NotShareSignalingPath
CD79A_R131	RNF43_G659	3	11	183	58851	59048	1.09119e-05	87.7064	TRUE	0.00108841	6.45461	Co-occurence	OG	TSG	Passenger	Passenger	OG+TSG	Passenger+Passenger	CD79A_R131+RNF43_G659	NotShareSignalingPath
CD79B_Y196	MYD88_L265	15	11	44	58978	59048	1.08329e-39	1827.83	TRUE	2.83645e-35	10.8359	Co-occurence	OG	OG	Passenger	Driver	OG+OG	Driver+Passenger	CD79B_Y196+MYD88_L265	NotShareSignalingPath
CD79B_Y196	PIM1_E30	3	23	3	59019	59048	1.51419e-09	2566.04	TRUE	1.65197e-06	11.3253	Co-occurence	OG	Not_OG_TSG	Passenger	Passenger	OG+Not_OG_TSG	Passenger+Passenger	CD79B_Y196+PIM1_E30	NotShareSignalingPath
CD79B_Y196	PIM1_G28	4	22	6	59016	59048	6.18754e-12	1788.36	TRUE	1.31109e-08	10.8044	Co-occurence	OG	Not_OG_TSG	Passenger	Passenger	OG+Not_OG_TSG	Passenger+Passenger	CD79B_Y196+PIM1_G28	NotShareSignalingPath
CD79B_Y196	PIM1_G48	3	23	1	59021	59048	3.03015e-10	7698.39	TRUE	4.02453e-07	12.9103	Co-occurence	OG	Not_OG_TSG	Passenger	Passenger	OG+Not_OG_TSG	Passenger+Passenger	CD79B_Y196+PIM1_G48	NotShareSignalingPath
CD79B_Y196	PIM1_G83	3	23	3	59019	59048	1.51419e-09	2566.04	TRUE	1.65197e-06	11.3253	Co-occurence	OG	Not_OG_TSG	Passenger	Passenger	OG+Not_OG_TSG	Passenger+Passenger	CD79B_Y196+PIM1_G83	NotShareSignalingPath
CD79B_Y196	PIM1_L184	3	23	4	59018	59048	2.64906e-09	1924.5	TRUE	2.72773e-06	10.9103	Co-occurence	OG	Not_OG_TSG	Passenger	Passenger	OG+Not_OG_TSG	Passenger+Passenger	CD79B_Y196+PIM1_L184	NotShareSignalingPath
CD79B_Y196	PIM1_S146	3	23	0	59022	59048	7.57759e-11	inf	TRUE	1.18707e-07	inf	Co-occurence	OG	Not_OG_TSG	Passenger	Passenger	OG+Not_OG_TSG	Passenger+Passenger	CD79B_Y196+PIM1_S146	NotShareSignalingPath
CD79B_Y196	PIM1_V96	4	22	0	59022	59048	2.95172e-14	inf	TRUE	9.74795e-11	inf	Co-occurence	OG	Not_OG_TSG	Passenger	Passenger	OG+Not_OG_TSG	Passenger+Passenger	CD79B_Y196+PIM1_V96	NotShareSignalingPath
CDC73_R139	NF1_R2450	3	2	22	59021	59048	6.69951e-10	4024.16	TRUE	8.159e-07	11.9745	Co-occurence	TSG	TSG	Passenger	Driver	TSG+TSG	Driver+Passenger	CDC73_R139+NF1_R2450	AtLeastOneNoPathway
CDH1_E512	PIK3CA_H1047	3	1	2065	56979	59048	0.000167088	82.7782	TRUE	0.00108841	6.37118	Co-occurence	TSG	OG	Passenger	Driver	OG+TSG	Driver+Passenger	CDH1_E512+PIK3CA_H1047	ShareSignalingPath
CDH1_L466	PIK3CA_H1047	3	3	2065	56977	59048	0.0007923	27.5918	TRUE	0.00159873	4.78617	Co-occurence	TSG	OG	Passenger	Driver	OG+TSG	Driver+Passenger	CDH1_L466+PIK3CA_H1047	ShareSignalingPath
CDH1_P126	GNAS_R201	3	12	266	58767	59048	4.08506e-05	55.2321	TRUE	0.00108841	5.78744	Co-occurence	TSG	OG	Passenger	Driver	OG+TSG	Driver+Passenger	CDH1_P126+GNAS_R201	ShareSignalingPath
CDH1_P126	MEN1_R521	3	12	36	58997	59048	1.20527e-07	409.701	TRUE	4.33581e-05	8.67843	Co-occurence	TSG	TSG	Passenger	Passenger	TSG+TSG	Passenger+Passenger	CDH1_P126+MEN1_R521	AtLeastOneNoPathway
CDH1_P126	TP53_R175	3	12	1206	57827	59048	0.00324062	11.9874	TRUE	0.0047515	3.58344	Co-occurence	TSG	TSG	Passenger	Driver	TSG+TSG	Driver+Passenger	CDH1_P126+TP53_R175	NotShareSignalingPath
CDH1_Q23	ERBB2_L755	4	70	94	58880	59048	7.50688e-06	35.7933	TRUE	0.00105313	5.16162	Co-occurence	TSG	OG	Passenger	Driver	OG+TSG	Driver+Passenger	CDH1_Q23+ERBB2_L755	NotShareSignalingPath
CDH1_Q23	PIK3CA_E542	6	68	933	58041	59048	0.00117722	5.48903	TRUE	0.00209211	2.45655	Co-occurence	TSG	OG	Passenger	Driver	OG+TSG	Driver+Passenger	CDH1_Q23+PIK3CA_E542	ShareSignalingPath
CDH1_Q23	PIK3CA_E545	6	68	1614	57360	59048	0.0160792	3.1358	TRUE	0.0194378	1.64883	Co-occurence	TSG	OG	Passenger	Driver	OG+TSG	Driver+Passenger	CDH1_Q23+PIK3CA_E545	ShareSignalingPath
CDH1_Q23	PIK3CA_H1047	11	63	2057	56917	59048	5.20357e-05	4.83125	TRUE	0.00108841	2.2724	Co-occurence	TSG	OG	Passenger	Driver	OG+TSG	Driver+Passenger	CDH1_Q23+PIK3CA_H1047	ShareSignalingPath
CDH1_Q610	PIK3CA_H1047	7	11	2061	56969	59048	1.44907e-06	17.59	TRUE	0.000287827	4.13668	Co-occurence	TSG	OG	Passenger	Driver	OG+TSG	Driver+Passenger	CDH1_Q610+PIK3CA_H1047	ShareSignalingPath
CDH1_R63	PIK3CA_H1047	5	16	2063	56964	59048	0.000667214	8.62882	TRUE	0.00143435	3.10916	Co-occurence	TSG	OG	Passenger	Driver	OG+TSG	Driver+Passenger	CDH1_R63+PIK3CA_H1047	ShareSignalingPath
CDH1_R74	PIK3CA_H1047	4	6	2064	56974	59048	0.000265887	18.4025	TRUE	0.00108841	4.20183	Co-occurence	TSG	OG	Passenger	Driver	OG+TSG	Driver+Passenger	CDH1_R74+PIK3CA_H1047	ShareSignalingPath
CDH1_V202	PIK3CA_H1047	5	1	2063	56979	59048	3.05504e-07	138.097	TRUE	8.73943e-05	7.10954	Co-occurence	TSG	OG	Passenger	Driver	OG+TSG	Driver+Passenger	CDH1_V202+PIK3CA_H1047	ShareSignalingPath
CDK12_T1463	KRAS_G12	3	7	5923	53115	59048	0.0707943	3.84325	TRUE	0.0774159	1.94233	Co-occurence	TSG	OG	Passenger	Driver	OG+TSG	Driver+Passenger	CDK12_T1463+KRAS_G12	AtLeastOneNoPathway
CDK12_T1463	RNF43_G659	4	6	182	58856	59048	1.97226e-08	215.59	TRUE	1.17749e-05	7.75214	Co-occurence	TSG	TSG	Passenger	Passenger	TSG+TSG	Passenger+Passenger	CDK12_T1463+RNF43_G659	AtLeastOneNoPathway
CDKN1A_C117	FGFR3_S249	3	13	248	58784	59048	4.07958e-05	54.6998	TRUE	0.00108841	5.77346	Co-occurence	TSG	OG	Passenger	Driver	OG+TSG	Driver+Passenger	CDKN1A_C117+FGFR3_S249	ShareSignalingPath
CDKN1A_C117	KRAS_G12	3	13	5923	53109	59048	0.212267	2.06921	TRUE	0.219257	1.04908	Co-occurence	TSG	OG	Passenger	Driver	OG+TSG	Driver+Passenger	CDKN1A_C117+KRAS_G12	ShareSignalingPath
CDKN1A_E108	FGFR3_S249	3	4	248	58793	59048	2.62306e-06	177.801	TRUE	0.000469045	7.47412	Co-occurence	TSG	OG	Passenger	Driver	OG+TSG	Driver+Passenger	CDKN1A_E108+FGFR3_S249	ShareSignalingPath
CDKN1B_K73	PIK3CA_H1047	3	4	2065	56976	59048	0.00135035	20.6935	TRUE	0.00231604	4.3711	Co-occurence	TSG	OG	Passenger	Driver	OG+TSG	Driver+Passenger	CDKN1B_K73+PIK3CA_H1047	ShareSignalingPath
CDKN2A_A102	KRAS_G12	9	25	5917	53097	59048	0.00524025	3.23051	TRUE	0.00717923	1.69176	Co-occurence	TSG	OG	Passenger	Driver	OG+TSG	Driver+Passenger	CDKN2A_A102+KRAS_G12	NotShareSignalingPath
CDKN2A_A102	TP53_R248	3	31	1507	57507	59048	0.0555319	3.6929	TRUE	0.0613987	1.88475	Co-occurence	TSG	TSG	Passenger	Driver	TSG+TSG	Driver+Passenger	CDKN2A_A102+TP53_R248	ShareSignalingPath
CDKN2A_A102	TP53_R273	3	31	1678	57336	59048	0.0717612	3.3067	TRUE	0.078441	1.72539	Co-occurence	TSG	TSG	Passenger	Driver	TSG+TSG	Driver+Passenger	CDKN2A_A102+TP53_R273	ShareSignalingPath
CDKN2A_A57	KRAS_G12	3	13	5923	53109	59048	0.212267	2.06921	TRUE	0.219257	1.04908	Co-occurence	TSG	OG	Driver	Driver	OG+TSG	Driver+Driver	CDKN2A_A57+KRAS_G12	NotShareSignalingPath
CDKN2A_A76	KRAS_G12	6	9	5920	53113	59048	0.00228815	5.98119	TRUE	0.00353865	2.58043	Co-occurence	TSG	OG	Passenger	Driver	OG+TSG	Driver+Passenger	CDKN2A_A76+KRAS_G12	NotShareSignalingPath
CDKN2A_A76	TP53_R248	3	12	1507	57526	59048	0.00603238	9.54313	TRUE	0.00813703	3.25446	Co-occurence	TSG	TSG	Passenger	Driver	TSG+TSG	Driver+Passenger	CDKN2A_A76+TP53_R248	ShareSignalingPath
CDKN2A_A86	KRAS_G12	3	10	5923	53112	59048	0.134938	2.69012	TRUE	0.141475	1.42767	Co-occurence	TSG	OG	Passenger	Driver	OG+TSG	Driver+Passenger	CDKN2A_A86+KRAS_G12	NotShareSignalingPath
CDKN2A_D108	ERBB2_S310	3	58	156	58831	59048	0.000614824	19.5063	TRUE	0.00134893	4.28587	Co-occurence	TSG	OG	Driver	Driver	OG+TSG	Driver+Driver	CDKN2A_D108+ERBB2_S310	NotShareSignalingPath
CDKN2A_D108	FGFR3_S249	3	58	248	58739	59048	0.00227709	12.2509	TRUE	0.00352978	3.61482	Co-occurence	TSG	OG	Driver	Driver	OG+TSG	Driver+Driver	CDKN2A_D108+FGFR3_S249	NotShareSignalingPath
CDKN2A_D108	PIK3CA_E545	4	57	1616	57371	59048	0.0864479	2.49136	TRUE	0.0930194	1.31693	Co-occurence	TSG	OG	Driver	Driver	OG+TSG	Driver+Driver	CDKN2A_D108+PIK3CA_E545	NotShareSignalingPath
CDKN2A_D108	TP53_R273	3	58	1678	57309	59048	0.251381	1.76654	TRUE	0.258539	0.820929	Co-occurence	TSG	TSG	Driver	Driver	TSG+TSG	Driver+Driver	CDKN2A_D108+TP53_R273	ShareSignalingPath
CDKN2A_D108	TP53_R342	3	58	415	58572	59048	0.00935804	7.30021	TRUE	0.0120079	2.86794	Co-occurence	TSG	TSG	Driver	Driver	TSG+TSG	Driver+Driver	CDKN2A_D108+TP53_R342	ShareSignalingPath
CDKN2A_D14	KRAS_G12	3	7	5923	53115	59048	0.0707943	3.84325	TRUE	0.0774159	1.94233	Co-occurence	TSG	OG	Passenger	Driver	OG+TSG	Driver+Passenger	CDKN2A_D14+KRAS_G12	NotShareSignalingPath
CDKN2A_D153	FGFR2_E731	3	11	7	59027	59048	1.27179e-09	2299.75	TRUE	1.40423e-06	11.1673	Co-occurence	TSG	OG	Driver	Passenger	OG+TSG	Driver+Passenger	CDKN2A_D153+FGFR2_E731	NotShareSignalingPath
CDKN2A_D84	KRAS_G12	15	61	5911	53061	59048	0.010979	2.20737	TRUE	0.013868	1.14233	Co-occurence	TSG	OG	Driver	Driver	OG+TSG	Driver+Driver	CDKN2A_D84+KRAS_G12	NotShareSignalingPath
CDKN2A_D84	PIK3CA_E542	4	72	935	58037	59048	0.0331578	3.44843	TRUE	0.0377516	1.78594	Co-occurence	TSG	OG	Driver	Driver	OG+TSG	Driver+Driver	CDKN2A_D84+PIK3CA_E542	NotShareSignalingPath
CDKN2A_D84	TP53_Q192	3	73	145	58827	59048	0.000948596	16.6727	TRUE	0.00177849	4.05942	Co-occurence	TSG	TSG	Driver	Passenger	TSG+TSG	Driver+Passenger	CDKN2A_D84+TP53_Q192	ShareSignalingPath
CDKN2A_D84	TP53_R249	3	73	238	58734	59048	0.00379022	10.1417	TRUE	0.00543175	3.34223	Co-occurence	TSG	TSG	Driver	Driver	TSG+TSG	Driver+Driver	CDKN2A_D84+TP53_R249	ShareSignalingPath
CDKN2A_E119	KRAS_G12	4	12	5922	53110	59048	0.0691204	2.98942	TRUE	0.0756629	1.57986	Co-occurence	TSG	OG	Passenger	Driver	OG+TSG	Driver+Passenger	CDKN2A_E119+KRAS_G12	NotShareSignalingPath
CDKN2A_E120	KRAS_G12	6	32	5920	53090	59048	0.270825	1.68148	TRUE	0.277811	0.749734	Co-occurence	TSG	OG	Passenger	Driver	OG+TSG	Driver+Passenger	CDKN2A_E120+KRAS_G12	NotShareSignalingPath
CDKN2A_E120	NFE2L2_E79	3	35	62	58948	59048	1.04474e-05	81.4949	TRUE	0.00108841	6.34864	Co-occurence	TSG	OG	Passenger	Driver	OG+TSG	Driver+Passenger	CDKN2A_E120+NFE2L2_E79	AtLeastOneNoPathway
CDKN2A_E120	TP53_R273	3	35	1678	57332	59048	0.0932205	2.92859	TRUE	0.100098	1.55021	Co-occurence	TSG	TSG	Passenger	Driver	TSG+TSG	Driver+Passenger	CDKN2A_E120+TP53_R273	ShareSignalingPath
CDKN2A_E61	KRAS_G12	6	27	5920	53095	59048	0.137911	1.99306	TRUE	0.144466	0.994982	Co-occurence	TSG	OG	Driver	Driver	OG+TSG	Driver+Driver	CDKN2A_E61+KRAS_G12	NotShareSignalingPath
CDKN2A_E69	KRAS_G12	8	29	5918	53093	59048	0.0279249	2.47488	TRUE	0.0322185	1.30736	Co-occurence	TSG	OG	Driver	Driver	OG+TSG	Driver+Driver	CDKN2A_E69+KRAS_G12	NotShareSignalingPath
CDKN2A_E69	PIK3CA_H1047	3	34	2065	56946	59048	0.138932	2.43324	TRUE	0.145519	1.28288	Co-occurence	TSG	OG	Driver	Driver	OG+TSG	Driver+Driver	CDKN2A_E69+PIK3CA_H1047	NotShareSignalingPath
CDKN2A_E69	TP53_G245	3	34	613	58398	59048	0.0067456	8.40582	TRUE	0.00900792	3.07139	Co-occurence	TSG	TSG	Driver	Driver	TSG+TSG	Driver+Driver	CDKN2A_E69+TP53_G245	ShareSignalingPath
CDKN2A_E88	NRAS_Q61	7	51	1041	57949	59048	7.43663e-05	7.64052	TRUE	0.00108841	2.93367	Co-occurence	TSG	OG	Driver	Driver	OG+TSG	Driver+Driver	CDKN2A_E88+NRAS_Q61	NotShareSignalingPath
CDKN2A_E88	PIK3CA_E545	3	55	1617	57373	59048	0.212829	1.93533	TRUE	0.219828	0.952583	Co-occurence	TSG	OG	Driver	Driver	OG+TSG	Driver+Driver	CDKN2A_E88+PIK3CA_E545	NotShareSignalingPath
CDKN2A_E88	TP53_R282	4	54	619	58371	59048	0.00331854	6.9851	TRUE	0.0048488	2.80428	Co-occurence	TSG	TSG	Driver	Driver	TSG+TSG	Driver+Driver	CDKN2A_E88+TP53_R282	ShareSignalingPath
CDKN2A_G101	KRAS_G12	3	7	5923	53115	59048	0.0707943	3.84325	TRUE	0.0774159	1.94233	Co-occurence	TSG	OG	Driver	Driver	OG+TSG	Driver+Driver	CDKN2A_G101+KRAS_G12	NotShareSignalingPath
CDKN2A_G89	KRAS_G12	3	8	5923	53114	59048	0.0903103	3.36278	TRUE	0.097076	1.74965	Co-occurence	TSG	OG	Passenger	Driver	OG+TSG	Driver+Passenger	CDKN2A_G89+KRAS_G12	NotShareSignalingPath
CDKN2A_H83	KRAS_G12	37	121	5889	53001	59048	8.29477e-07	2.75207	TRUE	0.000184281	1.46052	Co-occurence	TSG	OG	Driver	Driver	OG+TSG	Driver+Driver	CDKN2A_H83+KRAS_G12	NotShareSignalingPath
CDKN2A_H83	KRAS_Q61	3	155	465	58425	59048	0.131144	2.43184	TRUE	0.138135	1.28205	Co-occurence	TSG	OG	Driver	Driver	OG+TSG	Driver+Driver	CDKN2A_H83+KRAS_Q61	NotShareSignalingPath
CDKN2A_H83	SMAD4_R361	3	155	274	58616	59048	0.0387361	4.14052	TRUE	0.0437924	2.04981	Co-occurence	TSG	TSG	Driver	Driver	TSG+TSG	Driver+Driver	CDKN2A_H83+SMAD4_R361	NotShareSignalingPath
CDKN2A_H83	TP53_C135	3	155	231	58659	59048	0.0252979	4.91487	TRUE	0.0293975	2.29715	Co-occurence	TSG	TSG	Driver	Driver	TSG+TSG	Driver+Driver	CDKN2A_H83+TP53_C135	ShareSignalingPath
CDKN2A_H83	TP53_C238	3	155	225	58665	59048	0.0236637	5.04645	TRUE	0.0276192	2.33527	Co-occurence	TSG	TSG	Driver	Driver	TSG+TSG	Driver+Driver	CDKN2A_H83+TP53_C238	ShareSignalingPath
CDKN2A_H83	TP53_E258	3	155	116	58774	59048	0.00410162	9.80656	TRUE	0.00580876	3.29375	Co-occurence	TSG	TSG	Driver	Driver	TSG+TSG	Driver+Driver	CDKN2A_H83+TP53_E258	ShareSignalingPath
CDKN2A_H83	TP53_P278	3	155	303	58587	59048	0.0494744	3.74238	TRUE	0.0551511	1.90396	Co-occurence	TSG	TSG	Driver	Driver	TSG+TSG	Driver+Driver	CDKN2A_H83+TP53_P278	ShareSignalingPath
CDKN2A_H83	TP53_R248	9	149	1501	57389	59048	0.020869	2.30943	TRUE	0.0246075	1.20753	Co-occurence	TSG	TSG	Driver	Driver	TSG+TSG	Driver+Driver	CDKN2A_H83+TP53_R248	ShareSignalingPath
CDKN2A_H83	TP53_R249	5	153	236	58654	59048	0.000503595	8.12202	TRUE	0.00122642	3.02184	Co-occurence	TSG	TSG	Driver	Driver	TSG+TSG	Driver+Driver	CDKN2A_H83+TP53_R249	ShareSignalingPath
CDKN2A_H83	TP53_R280	4	154	253	58637	59048	0.00519148	6.01992	TRUE	0.0071211	2.58974	Co-occurence	TSG	TSG	Driver	Driver	TSG+TSG	Driver+Driver	CDKN2A_H83+TP53_R280	ShareSignalingPath
CDKN2A_L130	KRAS_G12	3	5	5923	53117	59048	0.0384379	5.38075	TRUE	0.0434687	2.42781	Co-occurence	TSG	OG	Passenger	Driver	OG+TSG	Driver+Passenger	CDKN2A_L130+KRAS_G12	NotShareSignalingPath
CDKN2A_L16	KRAS_G12	11	15	5915	53107	59048	1.89347e-05	6.58413	TRUE	0.00108841	2.71899	Co-occurence	TSG	OG	Driver	Driver	OG+TSG	Driver+Driver	CDKN2A_L16+KRAS_G12	NotShareSignalingPath
CDKN2A_L16	TP53_R213	3	23	609	58413	59048	0.00241197	12.5108	TRUE	0.00370594	3.6451	Co-occurence	TSG	TSG	Driver	Driver	TSG+TSG	Driver+Driver	CDKN2A_L16+TP53_R213	ShareSignalingPath
CDKN2A_L31	KRAS_G12	3	1	5923	53121	59048	0.00373734	26.9058	TRUE	0.00537292	4.74984	Co-occurence	TSG	OG	Passenger	Driver	OG+TSG	Driver+Passenger	CDKN2A_L31+KRAS_G12	NotShareSignalingPath
CDKN2A_L32	KRAS_G12	4	6	5922	53116	59048	0.0129482	5.97951	TRUE	0.0160035	2.58003	Co-occurence	TSG	OG	Driver	Driver	OG+TSG	Driver+Driver	CDKN2A_L32+KRAS_G12	NotShareSignalingPath
CDKN2A_L78	KRAS_G12	4	16	5922	53106	59048	0.134212	2.24189	TRUE	0.140891	1.16472	Co-occurence	TSG	OG	Passenger	Driver	OG+TSG	Driver+Passenger	CDKN2A_L78+KRAS_G12	NotShareSignalingPath
CDKN2A_L78	TP53_R175	3	17	1206	57822	59048	0.0075248	8.46093	TRUE	0.00989673	3.08082	Co-occurence	TSG	TSG	Passenger	Driver	TSG+TSG	Driver+Passenger	CDKN2A_L78+TP53_R175	ShareSignalingPath
CDKN2A_L94	KRAS_G12	3	8	5923	53114	59048	0.0903103	3.36278	TRUE	0.097076	1.74965	Co-occurence	TSG	OG	Passenger	Driver	OG+TSG	Driver+Passenger	CDKN2A_L94+KRAS_G12	NotShareSignalingPath
CDKN2A_L97	KRAS_G12	5	2	5921	53120	59048	0.000179326	22.4286	TRUE	0.00108841	4.48727	Co-occurence	TSG	OG	Driver	Driver	OG+TSG	Driver+Driver	CDKN2A_L97+KRAS_G12	NotShareSignalingPath
CDKN2A_M53	TP53_R248	3	22	1507	57516	59048	0.0252423	5.20444	TRUE	0.0293447	2.37974	Co-occurence	TSG	TSG	Driver	Driver	TSG+TSG	Driver+Driver	CDKN2A_M53+TP53_R248	ShareSignalingPath
CDKN2A_N71	KRAS_G12	3	13	5923	53109	59048	0.212267	2.06921	TRUE	0.219257	1.04908	Co-occurence	TSG	OG	Driver	Driver	OG+TSG	Driver+Driver	CDKN2A_N71+KRAS_G12	NotShareSignalingPath
CDKN2A_P114	NRAS_Q61	6	54	1042	57946	59048	0.00068225	6.17893	TRUE	0.00144489	2.62736	Co-occurence	TSG	OG	Driver	Driver	OG+TSG	Driver+Driver	CDKN2A_P114+NRAS_Q61	NotShareSignalingPath
CDKN2A_P114	ROS1_E92	3	57	0	58988	59048	9.97327e-10	inf	TRUE	1.14839e-06	inf	Co-occurence	TSG	OG	Driver	Passenger	OG+TSG	Driver+Passenger	CDKN2A_P114+ROS1_E92	AtLeastOneNoPathway
CDKN2A_P114	TP53_H179	3	57	402	58586	59048	0.0082091	7.67033	TRUE	0.0106998	2.93929	Co-occurence	TSG	TSG	Driver	Driver	TSG+TSG	Driver+Driver	CDKN2A_P114+TP53_H179	ShareSignalingPath
CDKN2A_P114	TP53_P278	3	57	303	58685	59048	0.00379129	10.1937	TRUE	0.00543327	3.3496	Co-occurence	TSG	TSG	Driver	Driver	TSG+TSG	Driver+Driver	CDKN2A_P114+TP53_P278	ShareSignalingPath
CDKN2A_P114	TP53_R342	3	57	415	58573	59048	0.00894401	7.42841	TRUE	0.0115362	2.89305	Co-occurence	TSG	TSG	Driver	Driver	TSG+TSG	Driver+Driver	CDKN2A_P114+TP53_R342	ShareSignalingPath
CDKN2A_P48	KRAS_G12	4	19	5922	53103	59048	0.282197	1.8878	TRUE	0.288099	0.916709	Co-occurence	TSG	OG	Driver	Driver	OG+TSG	Driver+Driver	CDKN2A_P48+KRAS_G12	NotShareSignalingPath
CDKN2A_P81	NRAS_Q61	4	26	1044	57974	59048	0.00187222	8.54318	TRUE	0.00301273	3.09477	Co-occurence	TSG	OG	Driver	Driver	OG+TSG	Driver+Driver	CDKN2A_P81+NRAS_Q61	NotShareSignalingPath
CDKN2A_P81	TP53_R213	4	26	608	58410	59048	0.000252804	14.7799	TRUE	0.00108841	3.88556	Co-occurence	TSG	TSG	Driver	Driver	TSG+TSG	Driver+Driver	CDKN2A_P81+TP53_R213	ShareSignalingPath
CDKN2A_Q50	KRAS_G12	5	23	5921	53099	59048	0.195348	1.94955	TRUE	0.202148	0.963138	Co-occurence	TSG	OG	Driver	Driver	OG+TSG	Driver+Driver	CDKN2A_Q50+KRAS_G12	NotShareSignalingPath
CDKN2A_R107	KRAS_G12	3	5	5923	53117	59048	0.0384379	5.38075	TRUE	0.0434687	2.42781	Co-occurence	TSG	OG	Passenger	Driver	OG+TSG	Driver+Passenger	CDKN2A_R107+KRAS_G12	NotShareSignalingPath
CDKN2A_R22	KRAS_G12	3	5	5923	53117	59048	0.0384379	5.38075	TRUE	0.0434687	2.42781	Co-occurence	TSG	OG	Passenger	Driver	OG+TSG	Driver+Passenger	CDKN2A_R22+KRAS_G12	NotShareSignalingPath
CDKN2A_R58	CTNNB1_N387	3	167	18	58860	59048	3.00138e-05	58.7425	TRUE	0.00108841	5.87633	Co-occurence	TSG	OG	Driver	Driver	OG+TSG	Driver+Driver	CDKN2A_R58+CTNNB1_N387	NotShareSignalingPath
CDKN2A_R58	KRAS_G12	27	143	5899	52979	59048	0.0149041	1.69572	TRUE	0.0181512	0.761894	Co-occurence	TSG	OG	Driver	Driver	OG+TSG	Driver+Driver	CDKN2A_R58+KRAS_G12	NotShareSignalingPath
CDKN2A_R58	NRAS_Q61	7	163	1041	57837	59048	0.0328055	2.38597	TRUE	0.0373819	1.25458	Co-occurence	TSG	OG	Driver	Driver	OG+TSG	Driver+Driver	CDKN2A_R58+NRAS_Q61	NotShareSignalingPath
CDKN2A_R58	TP53_C135	3	167	231	58647	59048	0.0304938	4.56077	TRUE	0.0349968	2.18928	Co-occurence	TSG	TSG	Driver	Driver	TSG+TSG	Driver+Driver	CDKN2A_R58+TP53_C135	ShareSignalingPath
CDKN2A_R58	TP53_E285	3	167	237	58641	59048	0.0325074	4.44486	TRUE	0.03705	2.15214	Co-occurence	TSG	TSG	Driver	Driver	TSG+TSG	Driver+Driver	CDKN2A_R58+TP53_E285	ShareSignalingPath
CDKN2A_R58	TP53_E286	3	167	164	58714	59048	0.0126647	6.43136	TRUE	0.0157155	2.68512	Co-occurence	TSG	TSG	Driver	Driver	TSG+TSG	Driver+Driver	CDKN2A_R58+TP53_E286	ShareSignalingPath
CDKN2A_R58	TP53_G245	6	164	610	58268	59048	0.00917649	3.49468	TRUE	0.0118053	1.80516	Co-occurence	TSG	TSG	Driver	Driver	TSG+TSG	Driver+Driver	CDKN2A_R58+TP53_G245	ShareSignalingPath
CDKN2A_R58	TP53_H193	3	167	253	58625	59048	0.0382076	4.16262	TRUE	0.0432257	2.05749	Co-occurence	TSG	TSG	Driver	Driver	TSG+TSG	Driver+Driver	CDKN2A_R58+TP53_H193	ShareSignalingPath
CDKN2A_R58	TP53_P278	3	167	303	58575	59048	0.0590334	3.47276	TRUE	0.0651755	1.79608	Co-occurence	TSG	TSG	Driver	Driver	TSG+TSG	Driver+Driver	CDKN2A_R58+TP53_P278	ShareSignalingPath
CDKN2A_R58	TP53_R175	7	163	1202	57676	59048	0.0911005	2.06064	TRUE	0.0979083	1.04309	Co-occurence	TSG	TSG	Driver	Driver	TSG+TSG	Driver+Driver	CDKN2A_R58+TP53_R175	ShareSignalingPath
CDKN2A_R58	TP53_R196	7	163	369	58509	59048	0.000118645	6.80937	TRUE	0.00108841	2.76752	Co-occurence	TSG	TSG	Driver	Driver	TSG+TSG	Driver+Driver	CDKN2A_R58+TP53_R196	ShareSignalingPath
CDKN2A_R58	TP53_R248	10	160	1500	57378	59048	0.0125275	2.39075	TRUE	0.0155696	1.25746	Co-occurence	TSG	TSG	Driver	Driver	TSG+TSG	Driver+Driver	CDKN2A_R58+TP53_R248	ShareSignalingPath
CDKN2A_R58	TP53_R282	3	167	620	58258	59048	0.267292	1.68799	TRUE	0.27461	0.755302	Co-occurence	TSG	TSG	Driver	Driver	TSG+TSG	Driver+Driver	CDKN2A_R58+TP53_R282	ShareSignalingPath
CDKN2A_R58	TP53_R337	3	167	175	58703	59048	0.0150065	6.02597	TRUE	0.0182592	2.59119	Co-occurence	TSG	TSG	Driver	Driver	TSG+TSG	Driver+Driver	CDKN2A_R58+TP53_R337	ShareSignalingPath
CDKN2A_R58	TP53_R342	3	167	415	58463	59048	0.120388	2.53068	TRUE	0.127159	1.33953	Co-occurence	TSG	TSG	Driver	Driver	TSG+TSG	Driver+Driver	CDKN2A_R58+TP53_R342	ShareSignalingPath
CDKN2A_R80	FGFR3_S249	3	250	248	58547	59048	0.0939064	2.83292	TRUE	0.10082	1.50229	Co-occurence	TSG	OG	Driver	Driver	OG+TSG	Driver+Driver	CDKN2A_R80+FGFR3_S249	NotShareSignalingPath
CDKN2A_R80	KRAS_G12	36	217	5890	52905	59048	0.0350656	1.49013	TRUE	0.0398107	0.575438	Co-occurence	TSG	OG	Driver	Driver	OG+TSG	Driver+Driver	CDKN2A_R80+KRAS_G12	NotShareSignalingPath
CDKN2A_R80	MAP2K1_P124	4	249	24	58771	59048	6.21455e-06	39.338	TRUE	0.000917843	5.29785	Co-occurence	TSG	OG	Driver	Driver	OG+TSG	Driver+Driver	CDKN2A_R80+MAP2K1_P124	NotShareSignalingPath
CDKN2A_R80	NF2_R57	3	250	17	58778	59048	8.39579e-05	41.4904	TRUE	0.00108841	5.3747	Co-occurence	TSG	TSG	Driver	Driver	TSG+TSG	Driver+Driver	CDKN2A_R80+NF2_R57	NotShareSignalingPath
CDKN2A_R80	NRAS_Q61	11	242	1037	57758	59048	0.00595761	2.53169	TRUE	0.00805151	1.3401	Co-occurence	TSG	OG	Driver	Driver	OG+TSG	Driver+Driver	CDKN2A_R80+NRAS_Q61	NotShareSignalingPath
CDKN2A_R80	PIK3CA_E453	3	250	99	58696	59048	0.00977218	7.11467	TRUE	0.0124662	2.8308	Co-occurence	TSG	OG	Driver	Driver	OG+TSG	Driver+Driver	CDKN2A_R80+PIK3CA_E453	NotShareSignalingPath
CDKN2A_R80	RAC1_P29	5	248	53	58742	59048	5.2835e-06	22.3456	TRUE	0.000808005	4.48192	Co-occurence	TSG	OG	Driver	Driver	OG+TSG	Driver+Driver	CDKN2A_R80+RAC1_P29	NotShareSignalingPath
CDKN2A_R80	SMAD4_R361	3	250	274	58521	59048	0.116883	2.56296	TRUE	0.123572	1.35781	Co-occurence	TSG	TSG	Driver	Driver	TSG+TSG	Driver+Driver	CDKN2A_R80+SMAD4_R361	NotShareSignalingPath
CDKN2A_R80	TP53_D259	3	250	57	58738	59048	0.00222122	12.3659	TRUE	0.0034647	3.62829	Co-occurence	TSG	TSG	Driver	Passenger	TSG+TSG	Driver+Passenger	CDKN2A_R80+TP53_D259	ShareSignalingPath
CDKN2A_R80	TP53_E271	3	250	101	58694	59048	0.0102999	6.97354	TRUE	0.0130732	2.80189	Co-occurence	TSG	TSG	Driver	Passenger	TSG+TSG	Driver+Passenger	CDKN2A_R80+TP53_E271	ShareSignalingPath
CDKN2A_R80	TP53_E285	3	250	237	58558	59048	0.084812	2.96496	TRUE	0.0913495	1.56801	Co-occurence	TSG	TSG	Driver	Driver	TSG+TSG	Driver+Driver	CDKN2A_R80+TP53_E285	ShareSignalingPath
CDKN2A_R80	TP53_G245	7	246	609	58186	59048	0.0176331	2.71872	TRUE	0.0211229	1.44293	Co-occurence	TSG	TSG	Driver	Driver	TSG+TSG	Driver+Driver	CDKN2A_R80+TP53_G245	ShareSignalingPath
CDKN2A_R80	TP53_G266	3	250	233	58562	59048	0.0816036	3.01607	TRUE	0.0883357	1.59267	Co-occurence	TSG	TSG	Driver	Driver	TSG+TSG	Driver+Driver	CDKN2A_R80+TP53_G266	ShareSignalingPath
CDKN2A_R80	TP53_H179	4	249	401	58394	59048	0.0974494	2.33929	TRUE	0.104558	1.22607	Co-occurence	TSG	TSG	Driver	Driver	TSG+TSG	Driver+Driver	CDKN2A_R80+TP53_H179	ShareSignalingPath
CDKN2A_R80	TP53_Q192	4	249	144	58651	59048	0.00390035	6.54295	TRUE	0.00556716	2.70994	Co-occurence	TSG	TSG	Driver	Passenger	TSG+TSG	Driver+Passenger	CDKN2A_R80+TP53_Q192	ShareSignalingPath
CDKN2A_R80	TP53_R175	9	244	1200	57595	59048	0.111222	1.77034	TRUE	0.11776	0.824025	Co-occurence	TSG	TSG	Driver	Driver	TSG+TSG	Driver+Driver	CDKN2A_R80+TP53_R175	ShareSignalingPath
CDKN2A_R80	TP53_R248	17	236	1493	57302	59048	0.000317576	2.76469	TRUE	0.00108841	1.46712	Co-occurence	TSG	TSG	Driver	Driver	TSG+TSG	Driver+Driver	CDKN2A_R80+TP53_R248	ShareSignalingPath
CDKN2A_R80	TP53_R282	9	244	614	58181	59048	0.00160389	3.49515	TRUE	0.00265813	1.80535	Co-occurence	TSG	TSG	Driver	Driver	TSG+TSG	Driver+Driver	CDKN2A_R80+TP53_R282	ShareSignalingPath
CDKN2A_R80	TP53_R306	3	250	255	58540	59048	0.0998939	2.75482	TRUE	0.106947	1.46196	Co-occurence	TSG	TSG	Driver	Driver	TSG+TSG	Driver+Driver	CDKN2A_R80+TP53_R306	ShareSignalingPath
CDKN2A_R80	TP53_S241	4	249	263	58532	59048	0.0284662	3.57518	TRUE	0.0327744	1.83802	Co-occurence	TSG	TSG	Driver	Driver	TSG+TSG	Driver+Driver	CDKN2A_R80+TP53_S241	ShareSignalingPath
CDKN2A_S12	KRAS_G12	4	19	5922	53103	59048	0.282197	1.8878	TRUE	0.288099	0.916709	Co-occurence	TSG	OG	Passenger	Driver	OG+TSG	Driver+Passenger	CDKN2A_S12+KRAS_G12	NotShareSignalingPath
CDKN2A_S56	KRAS_G12	3	4	5923	53118	59048	0.0259313	6.72607	TRUE	0.03008	2.74976	Co-occurence	TSG	OG	Driver	Driver	OG+TSG	Driver+Driver	CDKN2A_S56+KRAS_G12	NotShareSignalingPath
CDKN2A_T18	KRAS_G12	4	9	5922	53113	59048	0.034543	3.98612	TRUE	0.0392472	1.99498	Co-occurence	TSG	OG	Passenger	Driver	OG+TSG	Driver+Passenger	CDKN2A_T18+KRAS_G12	NotShareSignalingPath
CDKN2A_T18	TP53_R175	3	10	1206	57829	59048	0.00210012	14.3853	TRUE	0.00330585	3.84653	Co-occurence	TSG	TSG	Passenger	Driver	TSG+TSG	Driver+Passenger	CDKN2A_T18+TP53_R175	ShareSignalingPath
CDKN2A_T79	KRAS_G12	4	7	5922	53115	59048	0.0187516	5.1252	TRUE	0.0223506	2.35761	Co-occurence	TSG	OG	Passenger	Driver	OG+TSG	Driver+Passenger	CDKN2A_T79+KRAS_G12	NotShareSignalingPath
CDKN2A_V51	KRAS_G12	3	13	5923	53109	59048	0.212267	2.06921	TRUE	0.219257	1.04908	Co-occurence	TSG	OG	Passenger	Driver	OG+TSG	Driver+Passenger	CDKN2A_V51+KRAS_G12	NotShareSignalingPath
CDKN2A_V59	KRAS_G12	3	5	5923	53117	59048	0.0384379	5.38075	TRUE	0.0434687	2.42781	Co-occurence	TSG	OG	Passenger	Driver	OG+TSG	Driver+Passenger	CDKN2A_V59+KRAS_G12	NotShareSignalingPath
CDKN2A_V82	KRAS_G12	3	10	5923	53112	59048	0.134938	2.69012	TRUE	0.141475	1.42767	Co-occurence	TSG	OG	Passenger	Driver	OG+TSG	Driver+Passenger	CDKN2A_V82+KRAS_G12	NotShareSignalingPath
CDKN2A_W110	NRAS_Q61	7	72	1041	57928	59048	0.000519899	5.41008	TRUE	0.0012551	2.43565	Co-occurence	TSG	OG	Driver	Driver	OG+TSG	Driver+Driver	CDKN2A_W110+NRAS_Q61	NotShareSignalingPath
CDKN2A_Y129	KRAS_G12	5	13	5921	53109	59048	0.0285653	3.44985	TRUE	0.0328832	1.78653	Co-occurence	TSG	OG	Passenger	Driver	OG+TSG	Driver+Passenger	CDKN2A_Y129+KRAS_G12	NotShareSignalingPath
CDKN2A_Y129	TP53_R248	3	15	1507	57523	59048	0.0102193	7.63411	TRUE	0.0129846	2.93246	Co-occurence	TSG	TSG	Passenger	Driver	TSG+TSG	Driver+Passenger	CDKN2A_Y129+TP53_R248	ShareSignalingPath
CDKN2A_Y44	KRAS_G12	23	40	5903	53082	59048	1.77314e-08	5.17062	TRUE	1.07435e-05	2.37034	Co-occurence	TSG	OG	Passenger	Driver	OG+TSG	Driver+Passenger	CDKN2A_Y44+KRAS_G12	NotShareSignalingPath
CDKN2A_Y44	SMAD4_R361	3	60	274	58711	59048	0.00329449	10.7137	TRUE	0.00482492	3.42138	Co-occurence	TSG	TSG	Passenger	Driver	TSG+TSG	Driver+Passenger	CDKN2A_Y44+SMAD4_R361	NotShareSignalingPath
CDKN2A_Y44	TP53_R175	5	58	1204	57781	59048	0.00942129	4.13714	TRUE	0.0120632	2.04863	Co-occurence	TSG	TSG	Passenger	Driver	TSG+TSG	Driver+Passenger	CDKN2A_Y44+TP53_R175	ShareSignalingPath
CDKN2A_Y44	TP53_R248	4	59	1506	57479	59048	0.0777227	2.58757	TRUE	0.0845763	1.3716	Co-occurence	TSG	TSG	Passenger	Driver	TSG+TSG	Driver+Passenger	CDKN2A_Y44+TP53_R248	ShareSignalingPath
CDKN2A_Y44	TP53_R273	4	59	1677	57308	59048	0.104749	2.31681	TRUE	0.1114	1.21214	Co-occurence	TSG	TSG	Passenger	Driver	TSG+TSG	Driver+Passenger	CDKN2A_Y44+TP53_R273	ShareSignalingPath
CHD4_R1162	TP53_R248	3	5	1507	57533	59048	0.000848793	22.9063	TRUE	0.00165755	4.51767	Co-occurence	Not_OG_TSG	TSG	Passenger	Driver	TSG+Not_OG_TSG	Driver+Passenger	CHD4_R1162+TP53_R248	AtLeastOneNoPathway
CHEK1_T226	PIK3CA_H1047	3	13	2065	56967	59048	0.0170691	6.36621	TRUE	0.0204924	2.67044	Co-occurence	TSG	OG	Passenger	Driver	OG+TSG	Driver+Passenger	CHEK1_T226+PIK3CA_H1047	NotShareSignalingPath
CHEK1_T226	RNF43_G659	6	10	180	58852	59048	7.0266e-12	196.173	TRUE	1.44706e-08	7.61599	Co-occurence	TSG	TSG	Passenger	Passenger	TSG+TSG	Passenger+Passenger	CHEK1_T226+RNF43_G659	NotShareSignalingPath
CIC_F210	IDH1_R132	3	1	1710	57334	59048	9.53763e-05	100.586	TRUE	0.00108841	6.65229	Co-occurence	TSG	OG	Passenger	Driver	OG+TSG	Driver+Passenger	CIC_F210+IDH1_R132	AtLeastOneNoPathway
CIC_G235	IDH1_R132	4	0	1709	57335	59048	7.0588e-07	inf	TRUE	0.000162842	inf	Co-occurence	TSG	OG	Passenger	Driver	OG+TSG	Driver+Passenger	CIC_G235+IDH1_R132	AtLeastOneNoPathway
CIC_K899	IDH1_R132	3	1	1710	57334	59048	9.53763e-05	100.586	TRUE	0.00108841	6.65229	Co-occurence	TSG	OG	Passenger	Driver	OG+TSG	Driver+Passenger	CIC_K899+IDH1_R132	AtLeastOneNoPathway
CIC_P1248	CTCF_T204	3	10	84	58951	59048	8.74126e-07	210.539	TRUE	0.000193264	7.71795	Co-occurence	TSG	TSG	Passenger	Passenger	TSG+TSG	Passenger+Passenger	CIC_P1248+CTCF_T204	AtLeastOneNoPathway
CIC_P1248	PTEN_K267	4	9	84	58951	59048	3.25835e-09	311.91	TRUE	3.28139e-06	8.28499	Co-occurence	TSG	TSG	Passenger	Driver	TSG+TSG	Driver+Passenger	CIC_P1248+PTEN_K267	AtLeastOneNoPathway
CIC_P1248	PTEN_N323	3	10	87	58948	59048	9.68472e-07	203.269	TRUE	0.000209325	7.66725	Co-occurence	TSG	TSG	Passenger	Passenger	TSG+TSG	Passenger+Passenger	CIC_P1248+PTEN_N323	AtLeastOneNoPathway
CIC_P1248	RNF43_G659	5	8	181	58854	59048	3.70481e-10	203.225	TRUE	4.78198e-07	7.66694	Co-occurence	TSG	TSG	Passenger	Passenger	TSG+TSG	Passenger+Passenger	CIC_P1248+RNF43_G659	AtLeastOneNoPathway
CIC_P1597	KRAS_G12	3	12	5923	53110	59048	0.185427	2.24168	TRUE	0.192365	1.16458	Co-occurence	TSG	OG	Passenger	Driver	OG+TSG	Driver+Passenger	CIC_P1597+KRAS_G12	AtLeastOneNoPathway
CIC_P203	IDH1_R132	3	1	1710	57334	59048	9.53763e-05	100.586	TRUE	0.00108841	6.65229	Co-occurence	TSG	OG	Passenger	Driver	OG+TSG	Driver+Passenger	CIC_P203+IDH1_R132	AtLeastOneNoPathway
CIC_P509	CTCF_T204	4	6	83	58955	59048	9.16699e-10	473.534	TRUE	1.07704e-06	8.88732	Co-occurence	TSG	TSG	Passenger	Passenger	TSG+TSG	Passenger+Passenger	CIC_P509+CTCF_T204	AtLeastOneNoPathway
CIC_P509	JAK1_P430	3	7	19	59019	59048	5.37683e-09	1331.26	TRUE	4.58372e-06	10.3786	Co-occurence	TSG	Not_OG_TSG	Passenger	Passenger	TSG+Not_OG_TSG	Passenger+Passenger	CIC_P509+JAK1_P430	AtLeastOneNoPathway
CIC_P509	RNF43_G659	4	6	182	58856	59048	1.97226e-08	215.59	TRUE	1.17749e-05	7.75214	Co-occurence	TSG	TSG	Passenger	Passenger	TSG+TSG	Passenger+Passenger	CIC_P509+RNF43_G659	AtLeastOneNoPathway
CIC_R1512	IDH1_R132	8	3	1705	57332	59048	7.53576e-11	89.6688	TRUE	1.18558e-07	6.48653	Co-occurence	TSG	OG	Passenger	Driver	OG+TSG	Driver+Passenger	CIC_R1512+IDH1_R132	AtLeastOneNoPathway
CIC_R1515	IDH1_R132	8	3	1705	57332	59048	7.53576e-11	89.6688	TRUE	1.18558e-07	6.48653	Co-occurence	TSG	OG	Passenger	Driver	OG+TSG	Driver+Passenger	CIC_R1515+IDH1_R132	AtLeastOneNoPathway
CIC_R201	IDH1_R132	7	1	1706	57334	59048	1.33247e-10	235.251	TRUE	1.95226e-07	7.87806	Co-occurence	TSG	OG	Passenger	Driver	OG+TSG	Driver+Passenger	CIC_R201+IDH1_R132	AtLeastOneNoPathway
CIC_R202	IDH1_R132	10	2	1703	57333	59048	2.57566e-14	168.329	TRUE	8.74227e-11	7.39514	Co-occurence	TSG	OG	Passenger	Driver	OG+TSG	Driver+Passenger	CIC_R202+IDH1_R132	AtLeastOneNoPathway
CIC_R215	IDH1_R132	24	3	1689	57332	59048	2.90283e-34	271.555	TRUE	5.32049e-30	8.0851	Co-occurence	TSG	OG	Passenger	Driver	OG+TSG	Driver+Passenger	CIC_R215+IDH1_R132	AtLeastOneNoPathway
CIC_R228	IDH1_R132	5	3	1708	57332	59048	1.06344e-06	55.9446	TRUE	0.0002261	5.80593	Co-occurence	TSG	OG	Passenger	Driver	OG+TSG	Driver+Passenger	CIC_R228+IDH1_R132	AtLeastOneNoPathway
CIC_S1117	IDH1_R132	4	7	1709	57328	59048	0.000197804	19.1684	TRUE	0.00108841	4.26066	Co-occurence	TSG	OG	Passenger	Driver	OG+TSG	Driver+Passenger	CIC_S1117+IDH1_R132	AtLeastOneNoPathway
CIC_S231	IDH1_R132	4	0	1709	57335	59048	7.0588e-07	inf	TRUE	0.000162842	inf	Co-occurence	TSG	OG	Passenger	Driver	OG+TSG	Driver+Passenger	CIC_S231+IDH1_R132	AtLeastOneNoPathway
CIC_S370	IDH1_R132	4	0	1709	57335	59048	7.0588e-07	inf	TRUE	0.000162842	inf	Co-occurence	TSG	OG	Passenger	Driver	OG+TSG	Driver+Passenger	CIC_S370+IDH1_R132	AtLeastOneNoPathway
CIC_V1122	IDH1_R132	3	1	1710	57334	59048	9.53763e-05	100.586	TRUE	0.00108841	6.65229	Co-occurence	TSG	OG	Passenger	Driver	OG+TSG	Driver+Passenger	CIC_V1122+IDH1_R132	AtLeastOneNoPathway
CIC_W238	IDH1_R132	4	0	1709	57335	59048	7.0588e-07	inf	TRUE	0.000162842	inf	Co-occurence	TSG	OG	Passenger	Driver	OG+TSG	Driver+Passenger	CIC_W238+IDH1_R132	AtLeastOneNoPathway
CIC_W269	IDH1_R132	3	0	1710	57335	59048	2.43735e-05	inf	TRUE	0.00108841	inf	Co-occurence	TSG	OG	Passenger	Driver	OG+TSG	Driver+Passenger	CIC_W269+IDH1_R132	AtLeastOneNoPathway
CIITA_E1002	SOCS1_P36	3	1	4	59040	59048	4.08003e-12	44280	TRUE	8.95587e-09	15.4344	Co-occurence	TSG	TSG	Passenger	Passenger	TSG+TSG	Passenger+Passenger	CIITA_E1002+SOCS1_P36	AtLeastOneNoPathway
CREBBP_A1510	KRAS_G12	3	0	5923	53122	59048	0.00101035	inf	TRUE	0.001862	inf	Co-occurence	TSG	OG	Passenger	Driver	OG+TSG	Driver+Passenger	CREBBP_A1510+KRAS_G12	ShareSignalingPath
CREBBP_I1084	EP300_M1470	3	28	22	58995	59048	2.98963e-07	287.313	TRUE	8.60893e-05	8.16648	Co-occurence	TSG	TSG	Passenger	Passenger	TSG+TSG	Passenger+Passenger	CREBBP_I1084+EP300_M1470	ShareSignalingPath
CREBBP_I1084	FGFR3_R248	4	27	55	58962	59048	2.77111e-08	158.82	TRUE	1.48947e-05	7.31125	Co-occurence	TSG	OG	Passenger	Driver	OG+TSG	Driver+Passenger	CREBBP_I1084+FGFR3_R248	NotShareSignalingPath
CREBBP_I1084	PIK3CA_H1047	3	28	2065	56952	59048	0.0933734	2.95496	TRUE	0.100258	1.56314	Co-occurence	TSG	OG	Passenger	Driver	OG+TSG	Driver+Passenger	CREBBP_I1084+PIK3CA_H1047	ShareSignalingPath
CREBBP_I1084	RNF43_G659	8	23	178	58839	59048	6.17449e-14	114.976	TRUE	1.85525e-10	6.84519	Co-occurence	TSG	TSG	Passenger	Passenger	TSG+TSG	Passenger+Passenger	CREBBP_I1084+RNF43_G659	ShareSignalingPath
CREBBP_I1084	TCF7L2_K485	4	27	64	58953	59048	4.94222e-08	136.465	TRUE	2.25896e-05	7.09239	Co-occurence	TSG	TSG	Passenger	Passenger	TSG+TSG	Passenger+Passenger	CREBBP_I1084+TCF7L2_K485	ShareSignalingPath
CREBBP_N1978	KRAS_G12	4	19	5922	53103	59048	0.282197	1.8878	TRUE	0.288099	0.916709	Co-occurence	TSG	OG	Passenger	Driver	OG+TSG	Driver+Passenger	CREBBP_N1978+KRAS_G12	ShareSignalingPath
CREBBP_P1423	FLT3_P986	3	9	8	59028	59048	1.05698e-09	2459.5	TRUE	1.20329e-06	11.2641	Co-occurence	TSG	OG	Passenger	Passenger	OG+TSG	Passenger+Passenger	CREBBP_P1423+FLT3_P986	NotShareSignalingPath
CREBBP_R1446	EZH2_Y641	5	46	75	58922	59048	8.99305e-09	85.3942	TRUE	7.1144e-06	6.41607	Co-occurence	TSG	Not_OG_TSG	Driver	Driver	TSG+Not_OG_TSG	Driver+Driver	CREBBP_R1446+EZH2_Y641	AtLeastOneNoPathway
CREBBP_S893	KRAS_G12	5	16	5921	53106	59048	0.0527999	2.80284	TRUE	0.0585343	1.48689	Co-occurence	TSG	OG	Passenger	Driver	OG+TSG	Driver+Passenger	CREBBP_S893+KRAS_G12	ShareSignalingPath
CRLF2_Y152	KRAS_G12	3	0	5923	53122	59048	0.00101035	inf	TRUE	0.001862	inf	Co-occurence	OG	OG	Passenger	Driver	OG+OG	Driver+Passenger	CRLF2_Y152+KRAS_G12	NotShareSignalingPath
CRTC1_S572	GNAS_R201	3	17	266	58762	59048	0.000100639	38.9841	TRUE	0.00108841	5.28481	Co-occurence	Not_OG_TSG	OG	Passenger	Driver	OG+Not_OG_TSG	Driver+Passenger	CRTC1_S572+GNAS_R201	AtLeastOneNoPathway
CRTC1_S572	PIK3CA_H1047	3	17	2065	56963	59048	0.0313337	4.86794	TRUE	0.0357759	2.28331	Co-occurence	Not_OG_TSG	OG	Passenger	Driver	OG+Not_OG_TSG	Driver+Passenger	CRTC1_S572+PIK3CA_H1047	AtLeastOneNoPathway
CRTC1_S572	PIK3CA_R88	3	17	162	58866	59048	2.35849e-05	64.1242	TRUE	0.00108841	6.0028	Co-occurence	Not_OG_TSG	OG	Passenger	Driver	OG+Not_OG_TSG	Driver+Passenger	CRTC1_S572+PIK3CA_R88	AtLeastOneNoPathway
CRTC1_S572	PTEN_R233	3	17	98	58930	59048	5.42097e-06	106.116	TRUE	0.000824556	6.7295	Co-occurence	Not_OG_TSG	TSG	Passenger	Driver	TSG+Not_OG_TSG	Driver+Passenger	CRTC1_S572+PTEN_R233	AtLeastOneNoPathway
CRTC1_S572	QKI_K134	4	16	23	59005	59048	1.67047e-10	641.359	TRUE	2.35931e-07	9.32499	Co-occurence	Not_OG_TSG	Not_OG_TSG	Passenger	Passenger	Not_OG_TSG+Not_OG_TSG	Passenger+Passenger	CRTC1_S572+QKI_K134	AtLeastOneNoPathway
CRTC1_S572	RNF43_G659	3	17	183	58845	59048	3.37017e-05	56.7454	TRUE	0.00108841	5.82643	Co-occurence	Not_OG_TSG	TSG	Passenger	Passenger	TSG+Not_OG_TSG	Passenger+Passenger	CRTC1_S572+RNF43_G659	AtLeastOneNoPathway
CSF1R_R399	NRAS_Q61	3	3	1045	57997	59048	0.000107123	55.4995	TRUE	0.00108841	5.7944	Co-occurence	Not_OG_TSG	OG	Passenger	Driver	OG+Not_OG_TSG	Driver+Passenger	CSF1R_R399+NRAS_Q61	ShareSignalingPath
CSF1R_V32	KRAS_G12	3	13	5923	53109	59048	0.212267	2.06921	TRUE	0.219257	1.04908	Co-occurence	Not_OG_TSG	OG	Passenger	Driver	OG+Not_OG_TSG	Driver+Passenger	CSF1R_V32+KRAS_G12	ShareSignalingPath
CSF3R_S469	CTCF_T204	4	19	83	58942	59048	3.80931e-08	149.504	TRUE	1.81585e-05	7.22404	Co-occurence	OG	TSG	Passenger	Passenger	OG+TSG	Passenger+Passenger	CSF3R_S469+CTCF_T204	AtLeastOneNoPathway
CSF3R_S469	FLCN_H429	4	19	40	58985	59048	2.34906e-09	310.447	TRUE	2.47443e-06	8.2782	Co-occurence	OG	TSG	Passenger	Driver	OG+TSG	Driver+Passenger	CSF3R_S469+FLCN_H429	NotShareSignalingPath
CSF3R_S469	HNF1A_P291	3	20	27	58998	59048	2.08124e-07	327.767	TRUE	6.4004e-05	8.35653	Co-occurence	OG	TSG	Passenger	Passenger	OG+TSG	Passenger+Passenger	CSF3R_S469+HNF1A_P291	AtLeastOneNoPathway
CSF3R_S469	KMT2B_G1879	3	20	13	59012	59048	2.88091e-08	680.908	TRUE	1.54395e-05	9.41132	Co-occurence	OG	TSG	Passenger	Passenger	OG+TSG	Passenger+Passenger	CSF3R_S469+KMT2B_G1879	AtLeastOneNoPathway
CSF3R_S469	MSH3_K383	3	20	56	58969	59048	1.65425e-06	157.953	TRUE	0.000321018	7.30335	Co-occurence	OG	TSG	Passenger	Passenger	OG+TSG	Passenger+Passenger	CSF3R_S469+MSH3_K383	AtLeastOneNoPathway
CSF3R_S469	PIK3CA_E545	3	20	1617	57408	59048	0.024242	5.32542	TRUE	0.0282591	2.41289	Co-occurence	OG	OG	Passenger	Driver	OG+OG	Driver+Passenger	CSF3R_S469+PIK3CA_E545	ShareSignalingPath
CSF3R_S469	PTEN_R233	3	20	98	58927	59048	8.39015e-06	90.1944	TRUE	0.00108841	6.49497	Co-occurence	OG	TSG	Passenger	Driver	OG+TSG	Driver+Passenger	CSF3R_S469+PTEN_R233	ShareSignalingPath
CSF3R_S469	RNF43_G659	6	17	180	58845	59048	8.69689e-11	115.382	TRUE	1.33952e-07	6.85028	Co-occurence	OG	TSG	Passenger	Passenger	OG+TSG	Passenger+Passenger	CSF3R_S469+RNF43_G659	NotShareSignalingPath
CSF3R_S469	TCF7L2_K485	5	18	63	58962	59048	5.77148e-11	259.974	TRUE	9.44495e-08	8.02222	Co-occurence	OG	TSG	Passenger	Passenger	OG+TSG	Passenger+Passenger	CSF3R_S469+TCF7L2_K485	NotShareSignalingPath
CSF3R_T618	SRSF2_P95	3	5	229	58811	59048	3.30445e-06	154.09	TRUE	0.000555397	7.26763	Co-occurence	OG	Not_OG_TSG	Driver	Driver	OG+Not_OG_TSG	Driver+Driver	CSF3R_T618+SRSF2_P95	AtLeastOneNoPathway
CTCF_E691	KRAS_G12	4	7	5922	53115	59048	0.0187516	5.1252	TRUE	0.0223506	2.35761	Co-occurence	TSG	OG	Passenger	Driver	OG+TSG	Driver+Passenger	CTCF_E691+KRAS_G12	AtLeastOneNoPathway
CTCF_E691	RNF43_G659	3	8	183	58854	59048	4.98094e-06	120.602	TRUE	0.000773022	6.91412	Co-occurence	TSG	TSG	Passenger	Passenger	TSG+TSG	Passenger+Passenger	CTCF_E691+RNF43_G659	AtLeastOneNoPathway
CTCF_Q186	PTEN_R130	3	0	390	58655	59048	2.92592e-07	inf	TRUE	8.47205e-05	inf	Co-occurence	TSG	TSG	Passenger	Driver	TSG+TSG	Driver+Passenger	CTCF_Q186+PTEN_R130	AtLeastOneNoPathway
CTCF_R377	CTNNB1_S33	4	18	194	58832	59048	8.5566e-07	67.3906	TRUE	0.000189868	6.07448	Co-occurence	TSG	OG	Driver	Driver	OG+TSG	Driver+Driver	CTCF_R377+CTNNB1_S33	AtLeastOneNoPathway
CTCF_R377	JAK1_K860	3	19	72	58954	59048	2.97849e-06	129.285	TRUE	0.000510441	7.01441	Co-occurence	TSG	Not_OG_TSG	Driver	Passenger	TSG+Not_OG_TSG	Driver+Passenger	CTCF_R377+JAK1_K860	AtLeastOneNoPathway
CTCF_R377	KDM5A_G1200	3	19	34	58992	59048	3.45888e-07	273.957	TRUE	9.44104e-05	8.0978	Co-occurence	TSG	OG	Driver	Passenger	OG+TSG	Driver+Passenger	CTCF_R377+KDM5A_G1200	AtLeastOneNoPathway
CTCF_R377	KMT2D_G1235	3	19	24	59002	59048	1.30523e-07	388.171	TRUE	4.5786e-05	8.60055	Co-occurence	TSG	TSG	Driver	Passenger	TSG+TSG	Driver+Passenger	CTCF_R377+KMT2D_G1235	AtLeastOneNoPathway
CTCF_R377	PTEN_R130	5	17	388	58638	59048	3.05449e-07	44.4497	TRUE	8.73943e-05	5.4741	Co-occurence	TSG	TSG	Driver	Driver	TSG+TSG	Driver+Driver	CTCF_R377+PTEN_R130	AtLeastOneNoPathway
CTCF_T204	CTNNB1_G34	3	84	107	58854	59048	0.000594949	19.6442	TRUE	0.0013374	4.29603	Co-occurence	TSG	OG	Passenger	Driver	OG+TSG	Driver+Passenger	CTCF_T204+CTNNB1_G34	AtLeastOneNoPathway
CTCF_T204	CTNNB1_T41	5	82	133	58828	59048	2.05321e-06	26.9705	TRUE	0.000384201	4.75331	Co-occurence	TSG	OG	Passenger	Driver	OG+TSG	Driver+Passenger	CTCF_T204+CTNNB1_T41	AtLeastOneNoPathway
CTCF_T204	EP300_M1470	3	84	22	58939	59048	6.94028e-06	95.6802	TRUE	0.000991087	6.58015	Co-occurence	TSG	TSG	Passenger	Passenger	TSG+TSG	Passenger+Passenger	CTCF_T204+EP300_M1470	AtLeastOneNoPathway
CTCF_T204	ERBB3_V104	4	83	91	58870	59048	1.26313e-05	31.177	TRUE	0.00108841	4.96241	Co-occurence	TSG	OG	Passenger	Driver	OG+TSG	Driver+Passenger	CTCF_T204+ERBB3_V104	AtLeastOneNoPathway
CTCF_T204	ERCC5_K917	3	84	8	58953	59048	5.05381e-07	263.183	TRUE	0.000128385	8.03992	Co-occurence	TSG	TSG	Passenger	Passenger	TSG+TSG	Passenger+Passenger	CTCF_T204+ERCC5_K917	AtLeastOneNoPathway
CTCF_T204	FBXW7_R465	3	84	273	58688	59048	0.00801935	7.67766	TRUE	0.0104887	2.94067	Co-occurence	TSG	TSG	Passenger	Driver	TSG+TSG	Driver+Passenger	CTCF_T204+FBXW7_R465	AtLeastOneNoPathway
CTCF_T204	FBXW7_S668	3	84	13	58948	59048	1.70611e-06	161.945	TRUE	0.000327613	7.33936	Co-occurence	TSG	TSG	Passenger	Passenger	TSG+TSG	Passenger+Passenger	CTCF_T204+FBXW7_S668	AtLeastOneNoPathway
CTCF_T204	FGFR2_C382	5	82	30	58931	59048	1.93709e-09	119.778	TRUE	2.0642e-06	6.90422	Co-occurence	TSG	OG	Passenger	Passenger	OG+TSG	Passenger+Passenger	CTCF_T204+FGFR2_C382	AtLeastOneNoPathway
CTCF_T204	FGFR2_S252	8	79	75	58886	59048	5.7538e-13	79.5085	TRUE	1.47496e-09	6.31304	Co-occurence	TSG	OG	Passenger	Driver	OG+TSG	Driver+Passenger	CTCF_T204+FGFR2_S252	AtLeastOneNoPathway
CTCF_T204	FLCN_H429	7	80	37	58924	59048	4.31699e-13	139.347	TRUE	1.17222e-09	7.12254	Co-occurence	TSG	TSG	Passenger	Driver	TSG+TSG	Driver+Passenger	CTCF_T204+FLCN_H429	AtLeastOneNoPathway
CTCF_T204	FUBP1_I301	3	84	6	58955	59048	2.57834e-07	350.923	TRUE	7.59214e-05	8.45501	Co-occurence	TSG	TSG	Passenger	Passenger	TSG+TSG	Passenger+Passenger	CTCF_T204+FUBP1_I301	AtLeastOneNoPathway
CTCF_T204	GRIN2A_S1341	3	84	5	58956	59048	1.72073e-07	421.114	TRUE	5.59693e-05	8.71807	Co-occurence	TSG	TSG	Passenger	Passenger	TSG+TSG	Passenger+Passenger	CTCF_T204+GRIN2A_S1341	AtLeastOneNoPathway
CTCF_T204	INPPL1_P976	3	84	12	58949	59048	1.38769e-06	175.443	TRUE	0.000280889	7.45486	Co-occurence	TSG	TSG	Passenger	Passenger	TSG+TSG	Passenger+Passenger	CTCF_T204+INPPL1_P976	AtLeastOneNoPathway
CTCF_T204	INPPL1_R1156	8	79	32	58929	59048	1.18076e-15	186.484	TRUE	4.9751e-12	7.54291	Co-occurence	TSG	TSG	Passenger	Passenger	TSG+TSG	Passenger+Passenger	CTCF_T204+INPPL1_R1156	AtLeastOneNoPathway
CTCF_T204	JAK1_K860	19	68	56	58905	59048	5.11364e-38	293.906	TRUE	1.10266e-33	8.19921	Co-occurence	TSG	Not_OG_TSG	Passenger	Passenger	TSG+Not_OG_TSG	Passenger+Passenger	CTCF_T204+JAK1_K860	AtLeastOneNoPathway
CTCF_T204	JAK1_L431	5	82	11	58950	59048	2.66436e-11	326.774	TRUE	4.64126e-08	8.35215	Co-occurence	TSG	Not_OG_TSG	Passenger	Passenger	TSG+Not_OG_TSG	Passenger+Passenger	CTCF_T204+JAK1_L431	AtLeastOneNoPathway
CTCF_T204	JAK1_P430	3	84	19	58942	59048	4.66186e-06	110.793	TRUE	0.000731868	6.79173	Co-occurence	TSG	Not_OG_TSG	Passenger	Passenger	TSG+Not_OG_TSG	Passenger+Passenger	CTCF_T204+JAK1_P430	AtLeastOneNoPathway
CTCF_T204	KDM5A_G1200	5	82	32	58929	59048	2.595e-09	112.288	TRUE	2.67959e-06	6.81107	Co-occurence	TSG	OG	Passenger	Passenger	OG+TSG	Passenger+Passenger	CTCF_T204+KDM5A_G1200	AtLeastOneNoPathway
CTCF_T204	KMT2A_P773	3	84	20	58941	59048	5.35543e-06	105.252	TRUE	0.000817966	6.7177	Co-occurence	TSG	TSG	Passenger	Passenger	TSG+TSG	Passenger+Passenger	CTCF_T204+KMT2A_P773	AtLeastOneNoPathway
CTCF_T204	KMT2B_G1879	4	83	12	58949	59048	7.89128e-09	236.743	TRUE	6.44261e-06	7.88718	Co-occurence	TSG	TSG	Passenger	Passenger	TSG+TSG	Passenger+Passenger	CTCF_T204+KMT2B_G1879	AtLeastOneNoPathway
CTCF_T204	KMT2D_G1235	5	82	22	58939	59048	4.86199e-10	163.356	TRUE	6.06011e-07	7.35188	Co-occurence	TSG	TSG	Passenger	Passenger	TSG+TSG	Passenger+Passenger	CTCF_T204+KMT2D_G1235	AtLeastOneNoPathway
CTCF_T204	KMT2D_P648	4	83	13	58948	59048	1.03078e-08	218.528	TRUE	7.1144e-06	7.77168	Co-occurence	TSG	TSG	Passenger	Passenger	TSG+TSG	Passenger+Passenger	CTCF_T204+KMT2D_P648	AtLeastOneNoPathway
CTCF_T204	KRAS_G13	8	79	796	58165	59048	2.58697e-05	7.39966	TRUE	0.00108841	2.88746	Co-occurence	TSG	OG	Passenger	Driver	OG+TSG	Driver+Passenger	CTCF_T204+KRAS_G13	AtLeastOneNoPathway
CTCF_T204	MGA_E1249	3	84	6	58955	59048	2.57834e-07	350.923	TRUE	7.59214e-05	8.45501	Co-occurence	TSG	TSG	Passenger	Passenger	TSG+TSG	Passenger+Passenger	CTCF_T204+MGA_E1249	AtLeastOneNoPathway
CTCF_T204	MRE11A_N511	4	83	13	58948	59048	1.03078e-08	218.528	TRUE	7.1144e-06	7.77168	Co-occurence	TSG	Not_OG_TSG	Passenger	Passenger	TSG+Not_OG_TSG	Passenger+Passenger	CTCF_T204+MRE11A_N511	AtLeastOneNoPathway
CTCF_T204	MSH3_K383	12	75	47	58914	59048	5.01528e-23	200.558	TRUE	5.25277e-19	7.64788	Co-occurence	TSG	TSG	Passenger	Passenger	TSG+TSG	Passenger+Passenger	CTCF_T204+MSH3_K383	AtLeastOneNoPathway
CTCF_T204	MSH6_F1088	6	81	68	58893	59048	1.46727e-09	64.1536	TRUE	1.61037e-06	6.00346	Co-occurence	TSG	TSG	Passenger	Driver	TSG+TSG	Driver+Passenger	CTCF_T204+MSH6_F1088	AtLeastOneNoPathway
CTCF_T204	NBN_R466	4	83	15	58946	59048	1.67492e-08	189.385	TRUE	1.04785e-05	7.56518	Co-occurence	TSG	TSG	Passenger	Passenger	TSG+TSG	Passenger+Passenger	CTCF_T204+NBN_R466	AtLeastOneNoPathway
CTCF_T204	NFE2L2_E82	5	82	32	58929	59048	2.595e-09	112.288	TRUE	2.67959e-06	6.81107	Co-occurence	TSG	OG	Passenger	Driver	OG+TSG	Driver+Passenger	CTCF_T204+NFE2L2_E82	AtLeastOneNoPathway
CTCF_T204	NRAS_Q61	3	84	1045	57916	59048	0.20116	1.97936	TRUE	0.208019	0.985032	Co-occurence	TSG	OG	Passenger	Driver	OG+TSG	Driver+Passenger	CTCF_T204+NRAS_Q61	AtLeastOneNoPathway
CTCF_T204	PIK3CA_E545	5	82	1615	57346	59048	0.0912757	2.16514	TRUE	0.0980953	1.11446	Co-occurence	TSG	OG	Passenger	Driver	OG+TSG	Driver+Passenger	CTCF_T204+PIK3CA_E545	AtLeastOneNoPathway
CTCF_T204	PIK3CA_H1047	11	76	2057	56904	59048	0.000230346	4.00394	TRUE	0.00108841	2.00142	Co-occurence	TSG	OG	Passenger	Driver	OG+TSG	Driver+Passenger	CTCF_T204+PIK3CA_H1047	AtLeastOneNoPathway
CTCF_T204	PIK3CA_Q546	3	84	257	58704	59048	0.00681301	8.15787	TRUE	0.00908939	3.02819	Co-occurence	TSG	OG	Passenger	Driver	OG+TSG	Driver+Passenger	CTCF_T204+PIK3CA_Q546	AtLeastOneNoPathway
CTCF_T204	PIK3CA_R38	5	82	38	58923	59048	5.69092e-09	94.5491	TRUE	4.82902e-06	6.56299	Co-occurence	TSG	OG	Passenger	Driver	OG+TSG	Driver+Passenger	CTCF_T204+PIK3CA_R38	AtLeastOneNoPathway
CTCF_T204	PIK3CA_R88	7	80	158	58803	59048	5.6673e-09	32.565	TRUE	4.82014e-06	5.02525	Co-occurence	TSG	OG	Passenger	Driver	OG+TSG	Driver+Passenger	CTCF_T204+PIK3CA_R88	AtLeastOneNoPathway
CTCF_T204	PIK3CA_R93	3	84	64	58897	59048	0.000138231	32.8666	TRUE	0.00108841	5.03855	Co-occurence	TSG	OG	Passenger	Driver	OG+TSG	Driver+Passenger	CTCF_T204+PIK3CA_R93	AtLeastOneNoPathway
CTCF_T204	PIK3CA_Y1021	3	84	40	58921	59048	3.65316e-05	52.608	TRUE	0.00108841	5.71721	Co-occurence	TSG	OG	Passenger	Driver	OG+TSG	Driver+Passenger	CTCF_T204+PIK3CA_Y1021	AtLeastOneNoPathway
CTCF_T204	PLK2_L335	4	83	13	58948	59048	1.03078e-08	218.528	TRUE	7.1144e-06	7.77168	Co-occurence	TSG	Not_OG_TSG	Passenger	Passenger	TSG+Not_OG_TSG	Passenger+Passenger	CTCF_T204+PLK2_L335	AtLeastOneNoPathway
CTCF_T204	PTCH1_S1203	3	84	34	58927	59048	2.31481e-05	61.8981	TRUE	0.00108841	5.95182	Co-occurence	TSG	TSG	Passenger	Passenger	TSG+TSG	Passenger+Passenger	CTCF_T204+PTCH1_S1203	AtLeastOneNoPathway
CTCF_T204	PTEN_D268	3	84	27	58934	59048	1.2186e-05	77.955	TRUE	0.00108841	6.28457	Co-occurence	TSG	TSG	Passenger	Passenger	TSG+TSG	Passenger+Passenger	CTCF_T204+PTEN_D268	AtLeastOneNoPathway
CTCF_T204	PTEN_K267	11	76	77	58884	59048	1.07468e-18	110.684	TRUE	6.7922e-15	6.79031	Co-occurence	TSG	TSG	Passenger	Driver	TSG+TSG	Driver+Passenger	CTCF_T204+PTEN_K267	AtLeastOneNoPathway
CTCF_T204	PTEN_N323	4	83	86	58875	59048	1.01952e-05	32.9924	TRUE	0.00108841	5.04406	Co-occurence	TSG	TSG	Passenger	Passenger	TSG+TSG	Passenger+Passenger	CTCF_T204+PTEN_N323	AtLeastOneNoPathway
CTCF_T204	PTEN_R130	13	74	380	58581	59048	2.70594e-14	27.0823	TRUE	9.0175e-11	4.75928	Co-occurence	TSG	TSG	Passenger	Driver	TSG+TSG	Driver+Passenger	CTCF_T204+PTEN_R130	AtLeastOneNoPathway
CTCF_T204	PTEN_R233	3	84	98	58863	59048	0.000463811	21.4515	TRUE	0.00120642	4.42301	Co-occurence	TSG	TSG	Passenger	Driver	TSG+TSG	Driver+Passenger	CTCF_T204+PTEN_R233	AtLeastOneNoPathway
CTCF_T204	PTPRS_V1025	8	79	14	58947	59048	5.0159e-18	426.38	TRUE	3.06449e-14	8.736	Co-occurence	TSG	TSG	Passenger	Passenger	TSG+TSG	Passenger+Passenger	CTCF_T204+PTPRS_V1025	AtLeastOneNoPathway
CTCF_T204	RNF43_G659	21	66	165	58796	59048	5.74897e-34	113.381	TRUE	9.57917e-30	6.82503	Co-occurence	TSG	TSG	Passenger	Passenger	TSG+TSG	Passenger+Passenger	CTCF_T204+RNF43_G659	AtLeastOneNoPathway
CTCF_T204	RNF43_P660	3	84	9	58952	59048	6.73122e-07	233.937	TRUE	0.000157265	7.86997	Co-occurence	TSG	TSG	Passenger	Passenger	TSG+TSG	Passenger+Passenger	CTCF_T204+RNF43_P660	AtLeastOneNoPathway
CTCF_T204	SETD2_D2064	3	84	6	58955	59048	2.57834e-07	350.923	TRUE	7.59214e-05	8.45501	Co-occurence	TSG	TSG	Passenger	Passenger	TSG+TSG	Passenger+Passenger	CTCF_T204+SETD2_D2064	AtLeastOneNoPathway
CTCF_T204	SMO_P694	4	83	23	58938	59048	7.5159e-08	123.495	TRUE	3.03762e-05	6.94831	Co-occurence	TSG	OG	Passenger	Passenger	OG+TSG	Passenger+Passenger	CTCF_T204+SMO_P694	AtLeastOneNoPathway
CTCF_T204	STAT5B_Q368	4	83	10	58951	59048	4.34998e-09	284.101	TRUE	4.25223e-06	8.15026	Co-occurence	TSG	OG	Passenger	Passenger	OG+TSG	Passenger+Passenger	CTCF_T204+STAT5B_Q368	AtLeastOneNoPathway
CTCF_T204	TCF7L2_K485	7	80	61	58900	59048	1.06147e-11	84.4877	TRUE	2.14977e-08	6.40067	Co-occurence	TSG	TSG	Passenger	Passenger	TSG+TSG	Passenger+Passenger	CTCF_T204+TCF7L2_K485	AtLeastOneNoPathway
CTCF_T204	ZFHX3_A3407	3	84	11	58950	59048	1.11134e-06	191.396	TRUE	0.000233727	7.58042	Co-occurence	TSG	TSG	Passenger	Passenger	TSG+TSG	Passenger+Passenger	CTCF_T204+ZFHX3_A3407	AtLeastOneNoPathway
CTCF_T317	PTEN_R130	3	3	390	58652	59048	5.76532e-06	150.39	TRUE	0.000865089	7.23256	Co-occurence	TSG	TSG	Passenger	Driver	TSG+TSG	Driver+Passenger	CTCF_T317+PTEN_R130	AtLeastOneNoPathway
CTLA4_Y177	PTEN_R130	3	8	390	58647	59048	4.63992e-05	56.3913	TRUE	0.00108841	5.8174	Co-occurence	OG	TSG	Passenger	Driver	OG+TSG	Driver+Passenger	CTLA4_Y177+PTEN_R130	NotShareSignalingPath
CTLA4_Y177	RNF43_G659	3	8	183	58854	59048	4.98094e-06	120.602	TRUE	0.000773022	6.91412	Co-occurence	OG	TSG	Passenger	Passenger	OG+TSG	Passenger+Passenger	CTLA4_Y177+RNF43_G659	NotShareSignalingPath
CTNNB1_D32	EGFR_L858	3	162	499	58384	59048	0.166343	2.1667	TRUE	0.172967	1.1155	Co-occurence	OG	OG	Driver	Driver	OG+OG	Driver+Driver	CTNNB1_D32+EGFR_L858	ShareSignalingPath
CTNNB1_D32	FBXW7_R479	3	162	134	58749	59048	0.00683129	8.11899	TRUE	0.00911044	3.0213	Co-occurence	OG	TSG	Driver	Driver	OG+TSG	Driver+Driver	CTNNB1_D32+FBXW7_R479	AtLeastOneNoPathway
CTNNB1_D32	KRAS_G12	8	157	5918	52965	59048	0.0262708	0.456041	TRUE	0.0304606	-1.13276	Mutual Exclusivity	OG	OG	Driver	Driver	OG+OG	Driver+Driver	CTNNB1_D32+KRAS_G12	ShareSignalingPath
CTNNB1_D32	MSH6_F1088	3	162	71	58812	59048	0.00120066	15.3396	TRUE	0.00211978	3.93919	Co-occurence	OG	TSG	Driver	Driver	OG+TSG	Driver+Driver	CTNNB1_D32+MSH6_F1088	AtLeastOneNoPathway
CTNNB1_D32	PIK3CA_E542	5	160	934	57949	59048	0.194854	1.93887	TRUE	0.201643	0.955217	Co-occurence	OG	OG	Driver	Driver	OG+OG	Driver+Driver	CTNNB1_D32+PIK3CA_E542	ShareSignalingPath
CTNNB1_D32	PIK3CA_E545	10	155	1610	57273	59048	0.016131	2.29505	TRUE	0.0194954	1.19853	Co-occurence	OG	OG	Driver	Driver	OG+OG	Driver+Driver	CTNNB1_D32+PIK3CA_E545	ShareSignalingPath
CTNNB1_D32	PIK3CA_H1047	13	152	2055	56828	59048	0.00834549	2.3651	TRUE	0.0108618	1.2419	Co-occurence	OG	OG	Driver	Driver	OG+OG	Driver+Driver	CTNNB1_D32+PIK3CA_H1047	ShareSignalingPath
CTNNB1_D32	PIK3CA_R38	3	162	40	58843	59048	0.000243543	27.2421	TRUE	0.00108841	4.76777	Co-occurence	OG	OG	Driver	Driver	OG+OG	Driver+Driver	CTNNB1_D32+PIK3CA_R38	ShareSignalingPath
CTNNB1_D32	PTEN_R130	13	152	380	58503	59048	1.10139e-10	13.1672	TRUE	1.66149e-07	3.71888	Co-occurence	OG	TSG	Driver	Driver	OG+TSG	Driver+Driver	CTNNB1_D32+PTEN_R130	NotShareSignalingPath
CTNNB1_D32	U2AF1_S34	3	162	197	58686	59048	0.0188499	5.51664	TRUE	0.0224621	2.46379	Co-occurence	OG	OG	Driver	Driver	OG+OG	Driver+Driver	CTNNB1_D32+U2AF1_S34	AtLeastOneNoPathway
CTNNB1_G34	ESR1_Y537	3	107	123	58815	59048	0.00173339	13.4067	TRUE	0.00282222	3.74488	Co-occurence	OG	OG	Driver	Driver	OG+OG	Driver+Driver	CTNNB1_G34+ESR1_Y537	ShareSignalingPath
CTNNB1_G34	JAK1_K860	3	107	72	58866	59048	0.000385216	22.9229	TRUE	0.00112701	4.51872	Co-occurence	OG	Not_OG_TSG	Driver	Passenger	OG+Not_OG_TSG	Driver+Passenger	CTNNB1_G34+JAK1_K860	NotShareSignalingPath
CTNNB1_G34	KRAS_G12	3	107	5923	53015	59048	0.00631938	0.250954	TRUE	0.00849047	-1.9945	Mutual Exclusivity	OG	OG	Driver	Driver	OG+OG	Driver+Driver	CTNNB1_G34+KRAS_G12	ShareSignalingPath
CTNNB1_G34	NF1_I679	3	107	40	58898	59048	7.35206e-05	41.2836	TRUE	0.00108841	5.3675	Co-occurence	OG	TSG	Driver	Driver	OG+TSG	Driver+Driver	CTNNB1_G34+NF1_I679	NotShareSignalingPath
CTNNB1_G34	PTEN_K267	3	107	85	58853	59048	0.000615116	19.4128	TRUE	0.00134956	4.27893	Co-occurence	OG	TSG	Driver	Driver	OG+TSG	Driver+Driver	CTNNB1_G34+PTEN_K267	NotShareSignalingPath
CTNNB1_G34	PTEN_R130	9	101	384	58554	59048	6.00869e-08	13.5877	TRUE	2.60357e-05	3.76423	Co-occurence	OG	TSG	Driver	Driver	OG+TSG	Driver+Driver	CTNNB1_G34+PTEN_R130	NotShareSignalingPath
CTNNB1_G34	PTEN_R233	3	107	98	58840	59048	0.000917887	16.8339	TRUE	0.00175095	4.0733	Co-occurence	OG	TSG	Driver	Driver	OG+TSG	Driver+Driver	CTNNB1_G34+PTEN_R233	NotShareSignalingPath
CTNNB1_R582	KRAS_G12	3	4	5923	53118	59048	0.0259313	6.72607	TRUE	0.03008	2.74976	Co-occurence	OG	OG	Passenger	Driver	OG+OG	Driver+Passenger	CTNNB1_R582+KRAS_G12	ShareSignalingPath
CTNNB1_R661	KRAS_G12	3	4	5923	53118	59048	0.0259313	6.72607	TRUE	0.03008	2.74976	Co-occurence	OG	OG	Passenger	Driver	OG+OG	Driver+Passenger	CTNNB1_R661+KRAS_G12	ShareSignalingPath
CTNNB1_S33	ESR1_D538	3	195	99	58751	59048	0.00499745	9.12991	TRUE	0.00689991	3.1906	Co-occurence	OG	OG	Driver	Driver	OG+OG	Driver+Driver	CTNNB1_S33+ESR1_D538	ShareSignalingPath
CTNNB1_S33	ESR1_Y537	3	195	123	58727	59048	0.00893575	7.34547	TRUE	0.0115271	2.87685	Co-occurence	OG	OG	Driver	Driver	OG+OG	Driver+Driver	CTNNB1_S33+ESR1_Y537	ShareSignalingPath
CTNNB1_S33	FBXW7_R465	3	195	273	58577	59048	0.0663831	3.30104	TRUE	0.0728006	1.72292	Co-occurence	OG	TSG	Driver	Driver	OG+TSG	Driver+Driver	CTNNB1_S33+FBXW7_R465	AtLeastOneNoPathway
CTNNB1_S33	FGFR2_S252	5	193	78	58772	59048	9.46267e-06	19.5204	TRUE	0.00108841	4.28691	Co-occurence	OG	OG	Driver	Driver	OG+OG	Driver+Driver	CTNNB1_S33+FGFR2_S252	ShareSignalingPath
CTNNB1_S33	GNAS_R201	3	195	266	58584	59048	0.0624693	3.38832	TRUE	0.0686357	1.76057	Co-occurence	OG	OG	Driver	Driver	OG+OG	Driver+Driver	CTNNB1_S33+GNAS_R201	ShareSignalingPath
CTNNB1_S33	KRAS_G12	13	185	5913	52937	59048	0.122268	0.629105	TRUE	0.129037	-0.668627	Mutual Exclusivity	OG	OG	Driver	Driver	OG+OG	Driver+Driver	CTNNB1_S33+KRAS_G12	ShareSignalingPath
CTNNB1_S33	PIK3CA_E542	10	188	929	57921	59048	0.00137354	3.31637	TRUE	0.00234146	1.7296	Co-occurence	OG	OG	Driver	Driver	OG+OG	Driver+Driver	CTNNB1_S33+PIK3CA_E542	ShareSignalingPath
CTNNB1_S33	PIK3CA_E545	12	186	1608	57242	59048	0.0129529	2.29666	TRUE	0.0160066	1.19954	Co-occurence	OG	OG	Driver	Driver	OG+OG	Driver+Driver	CTNNB1_S33+PIK3CA_E545	ShareSignalingPath
CTNNB1_S33	PIK3CA_H1047	16	182	2052	56798	59048	0.00260102	2.43335	TRUE	0.00394691	1.28294	Co-occurence	OG	OG	Driver	Driver	OG+OG	Driver+Driver	CTNNB1_S33+PIK3CA_H1047	ShareSignalingPath
CTNNB1_S33	PTEN_D268	3	195	27	58823	59048	0.000141025	33.5174	TRUE	0.00108841	5.06684	Co-occurence	OG	TSG	Driver	Passenger	OG+TSG	Driver+Passenger	CTNNB1_S33+PTEN_D268	NotShareSignalingPath
CTNNB1_S33	PTEN_P248	3	195	24	58826	59048	0.000102357	37.709	TRUE	0.00108841	5.23684	Co-occurence	OG	TSG	Driver	Driver	OG+TSG	Driver+Driver	CTNNB1_S33+PTEN_P248	NotShareSignalingPath
CTNNB1_S33	PTEN_R130	11	187	382	58468	59048	1.1262e-07	9.00339	TRUE	4.16714e-05	3.17047	Co-occurence	OG	TSG	Driver	Driver	OG+TSG	Driver+Driver	CTNNB1_S33+PTEN_R130	NotShareSignalingPath
CTNNB1_S33	PTEN_T319	6	192	176	58674	59048	3.75055e-05	10.418	TRUE	0.00108841	3.381	Co-occurence	OG	TSG	Driver	Driver	OG+TSG	Driver+Driver	CTNNB1_S33+PTEN_T319	NotShareSignalingPath
CTNNB1_S33	U2AF1_S34	4	194	196	58654	59048	0.00475994	6.17021	TRUE	0.00660926	2.62532	Co-occurence	OG	OG	Driver	Driver	OG+OG	Driver+Driver	CTNNB1_S33+U2AF1_S34	AtLeastOneNoPathway
CTNNB1_S37	EGFR_L858	10	242	492	58304	59048	6.88375e-05	4.89686	TRUE	0.00108841	2.29186	Co-occurence	OG	OG	Driver	Driver	OG+OG	Driver+Driver	CTNNB1_S37+EGFR_L858	ShareSignalingPath
CTNNB1_S37	EGFR_T790	8	244	147	58649	59048	3.94465e-07	13.0811	TRUE	0.000105625	3.70941	Co-occurence	OG	OG	Driver	Driver	OG+OG	Driver+Driver	CTNNB1_S37+EGFR_T790	ShareSignalingPath
CTNNB1_S37	ESR1_L536	3	249	31	58765	59048	0.000416765	22.8391	TRUE	0.00114688	4.51343	Co-occurence	OG	OG	Driver	Driver	OG+OG	Driver+Driver	CTNNB1_S37+ESR1_L536	ShareSignalingPath
CTNNB1_S37	ESR1_Y537	4	248	122	58674	59048	0.0021573	7.75701	TRUE	0.00338323	2.9555	Co-occurence	OG	OG	Driver	Driver	OG+OG	Driver+Driver	CTNNB1_S37+ESR1_Y537	ShareSignalingPath
CTNNB1_S37	FGFR2_S252	4	248	79	58717	59048	0.000456873	11.988	TRUE	0.00120291	3.58351	Co-occurence	OG	OG	Driver	Driver	OG+OG	Driver+Driver	CTNNB1_S37+FGFR2_S252	ShareSignalingPath
CTNNB1_S37	GNAS_R201	3	249	266	58530	59048	0.108649	2.65106	TRUE	0.115292	1.40657	Co-occurence	OG	OG	Driver	Driver	OG+OG	Driver+Driver	CTNNB1_S37+GNAS_R201	ShareSignalingPath
CTNNB1_S37	IDH1_R132	4	248	1709	57087	59048	0.260453	0.53877	TRUE	0.267755	-0.892258	Mutual Exclusivity	OG	OG	Driver	Driver	OG+OG	Driver+Driver	CTNNB1_S37+IDH1_R132	AtLeastOneNoPathway
CTNNB1_S37	KRAS_G12	18	234	5908	52888	59048	0.140872	0.68861	TRUE	0.14751	-0.538241	Mutual Exclusivity	OG	OG	Driver	Driver	OG+OG	Driver+Driver	CTNNB1_S37+KRAS_G12	ShareSignalingPath
CTNNB1_S37	PIK3CA_E542	9	243	930	57866	59048	0.0203851	2.3045	TRUE	0.024089	1.20445	Co-occurence	OG	OG	Driver	Driver	OG+OG	Driver+Driver	CTNNB1_S37+PIK3CA_E542	ShareSignalingPath
CTNNB1_S37	PIK3CA_E545	13	239	1607	57189	59048	0.0300511	1.93572	TRUE	0.0345191	0.952869	Co-occurence	OG	OG	Driver	Driver	OG+OG	Driver+Driver	CTNNB1_S37+PIK3CA_E545	ShareSignalingPath
CTNNB1_S37	PIK3CA_N345	6	246	289	58507	59048	0.00177752	4.93772	TRUE	0.00288021	2.30384	Co-occurence	OG	OG	Driver	Driver	OG+OG	Driver+Driver	CTNNB1_S37+PIK3CA_N345	ShareSignalingPath
CTNNB1_S37	PIK3CA_Q546	3	249	257	58539	59048	0.100738	2.74432	TRUE	0.107735	1.45645	Co-occurence	OG	OG	Driver	Driver	OG+OG	Driver+Driver	CTNNB1_S37+PIK3CA_Q546	ShareSignalingPath
CTNNB1_S37	PIK3CA_R88	3	249	162	58634	59048	0.0340897	4.3607	TRUE	0.0387543	2.12456	Co-occurence	OG	OG	Driver	Driver	OG+OG	Driver+Driver	CTNNB1_S37+PIK3CA_R88	ShareSignalingPath
CTNNB1_S37	PTEN_R130	25	227	368	58428	59048	9.11406e-22	17.4859	TRUE	8.35242e-18	4.12812	Co-occurence	OG	TSG	Driver	Driver	OG+TSG	Driver+Driver	CTNNB1_S37+PTEN_R130	NotShareSignalingPath
CTNNB1_S37	PTEN_T319	6	246	176	58620	59048	0.000141328	8.12361	TRUE	0.00108841	3.02212	Co-occurence	OG	TSG	Driver	Driver	OG+TSG	Driver+Driver	CTNNB1_S37+PTEN_T319	NotShareSignalingPath
CTNNB1_S37	RNF43_G659	3	249	183	58613	59048	0.0458959	3.85891	TRUE	0.0513579	1.94819	Co-occurence	OG	TSG	Driver	Passenger	OG+TSG	Driver+Passenger	CTNNB1_S37+RNF43_G659	ShareSignalingPath
CTNNB1_S37	SPOP_E50	3	249	13	58783	59048	4.12805e-05	54.4791	TRUE	0.00108841	5.76763	Co-occurence	OG	TSG	Driver	Driver	OG+TSG	Driver+Driver	CTNNB1_S37+SPOP_E50	NotShareSignalingPath
CTNNB1_S37	TP53_C176	3	249	329	58467	59048	0.169887	2.1411	TRUE	0.176594	1.09835	Co-occurence	OG	TSG	Driver	Driver	OG+TSG	Driver+Driver	CTNNB1_S37+TP53_C176	ShareSignalingPath
CTNNB1_S37	U2AF1_S34	3	249	197	58599	59048	0.0547443	3.58382	TRUE	0.060554	1.8415	Co-occurence	OG	OG	Driver	Driver	OG+OG	Driver+Driver	CTNNB1_S37+U2AF1_S34	AtLeastOneNoPathway
CTNNB1_S45	FBXW7_R505	3	199	189	58657	59048	0.0285987	4.67871	TRUE	0.032915	2.22611	Co-occurence	OG	TSG	Driver	Driver	OG+TSG	Driver+Driver	CTNNB1_S45+FBXW7_R505	AtLeastOneNoPathway
CTNNB1_S45	FGFR2_S252	3	199	80	58766	59048	0.00296364	11.074	TRUE	0.00440754	3.4691	Co-occurence	OG	OG	Driver	Driver	OG+OG	Driver+Driver	CTNNB1_S45+FGFR2_S252	ShareSignalingPath
CTNNB1_S45	FLCN_H429	3	199	41	58805	59048	0.000471063	21.6221	TRUE	0.00120642	4.43444	Co-occurence	OG	TSG	Driver	Driver	OG+TSG	Driver+Driver	CTNNB1_S45+FLCN_H429	NotShareSignalingPath
CTNNB1_S45	GLI1_G274	3	199	48	58798	59048	0.000727786	18.4667	TRUE	0.00150735	4.20685	Co-occurence	OG	OG	Driver	Passenger	OG+OG	Driver+Passenger	CTNNB1_S45+GLI1_G274	NotShareSignalingPath
CTNNB1_S45	GNAS_R201	3	199	266	58580	59048	0.0655004	3.31998	TRUE	0.0718958	1.73118	Co-occurence	OG	OG	Driver	Driver	OG+OG	Driver+Driver	CTNNB1_S45+GNAS_R201	ShareSignalingPath
CTNNB1_S45	HRAS_Q61	3	199	172	58674	59048	0.0225435	5.14263	TRUE	0.0264197	2.36251	Co-occurence	OG	OG	Driver	Driver	OG+OG	Driver+Driver	CTNNB1_S45+HRAS_Q61	ShareSignalingPath
CTNNB1_S45	KDM5A_G1200	3	199	34	58812	59048	0.000281274	26.0769	TRUE	0.00108841	4.7047	Co-occurence	OG	OG	Driver	Passenger	OG+OG	Driver+Passenger	CTNNB1_S45+KDM5A_G1200	AtLeastOneNoPathway
CTNNB1_S45	KRAS_A146	3	199	239	58607	59048	0.0508514	3.69675	TRUE	0.0566104	1.88626	Co-occurence	OG	OG	Driver	Driver	OG+OG	Driver+Driver	CTNNB1_S45+KRAS_A146	ShareSignalingPath
CTNNB1_S45	KRAS_G12	25	177	5901	52945	59048	0.289501	1.26726	TRUE	0.295448	0.341714	Co-occurence	OG	OG	Driver	Driver	OG+OG	Driver+Driver	CTNNB1_S45+KRAS_G12	ShareSignalingPath
CTNNB1_S45	KRAS_G13	7	195	797	58049	59048	0.0213918	2.61457	TRUE	0.0251505	1.38657	Co-occurence	OG	OG	Driver	Driver	OG+OG	Driver+Driver	CTNNB1_S45+KRAS_G13	ShareSignalingPath
CTNNB1_S45	NRAS_Q61	7	195	1041	57805	59048	0.0966343	1.99332	TRUE	0.103698	0.995177	Co-occurence	OG	OG	Driver	Driver	OG+OG	Driver+Driver	CTNNB1_S45+NRAS_Q61	ShareSignalingPath
CTNNB1_S45	PRKDC_N3604	3	199	15	58831	59048	3.09888e-05	59.1266	TRUE	0.00108841	5.88574	Co-occurence	OG	Not_OG_TSG	Driver	Passenger	OG+Not_OG_TSG	Driver+Passenger	CTNNB1_S45+PRKDC_N3604	AtLeastOneNoPathway
CTNNB1_S45	PTEN_K267	5	197	83	58763	59048	1.38698e-05	17.9692	TRUE	0.00108841	4.16746	Co-occurence	OG	TSG	Driver	Driver	OG+TSG	Driver+Driver	CTNNB1_S45+PTEN_K267	NotShareSignalingPath
CTNNB1_S45	PTEN_N323	3	199	87	58759	59048	0.00372368	10.1818	TRUE	0.00535513	3.34792	Co-occurence	OG	TSG	Driver	Passenger	OG+TSG	Driver+Passenger	CTNNB1_S45+PTEN_N323	NotShareSignalingPath
CTNNB1_S45	PTEN_R233	4	198	97	58749	59048	0.000418797	12.2356	TRUE	0.00114688	3.61301	Co-occurence	OG	TSG	Driver	Driver	OG+TSG	Driver+Driver	CTNNB1_S45+PTEN_R233	NotShareSignalingPath
CTNNB1_S45	RNF43_G659	4	198	182	58664	59048	0.00395397	6.51171	TRUE	0.00563139	2.70304	Co-occurence	OG	TSG	Driver	Passenger	OG+TSG	Driver+Passenger	CTNNB1_S45+RNF43_G659	ShareSignalingPath
CTNNB1_S45	SMAD4_R361	4	198	273	58573	59048	0.0154866	4.33441	TRUE	0.0187804	2.11583	Co-occurence	OG	TSG	Driver	Driver	OG+TSG	Driver+Driver	CTNNB1_S45+SMAD4_R361	ShareSignalingPath
CTNNB1_S45	TCF7L2_K485	10	192	58	58788	59048	4.28995e-14	52.7909	TRUE	1.3327e-10	5.72222	Co-occurence	OG	TSG	Driver	Passenger	OG+TSG	Driver+Passenger	CTNNB1_S45+TCF7L2_K485	ShareSignalingPath
CTNNB1_S45	TP53_R282	4	198	619	58227	59048	0.166127	1.90033	TRUE	0.172743	0.926248	Co-occurence	OG	TSG	Driver	Driver	OG+TSG	Driver+Driver	CTNNB1_S45+TP53_R282	ShareSignalingPath
CTNNB1_T257	KRAS_G12	3	1	5923	53121	59048	0.00373734	26.9058	TRUE	0.00537292	4.74984	Co-occurence	OG	OG	Passenger	Driver	OG+OG	Driver+Passenger	CTNNB1_T257+KRAS_G12	ShareSignalingPath
CTNNB1_T41	FLCN_H429	5	133	39	58871	59048	6.5412e-08	56.7486	TRUE	2.75296e-05	5.82651	Co-occurence	OG	TSG	Driver	Driver	OG+TSG	Driver+Driver	CTNNB1_T41+FLCN_H429	NotShareSignalingPath
CTNNB1_T41	INPPL1_R1156	4	134	36	58874	59048	2.44463e-06	48.8176	TRUE	0.000445174	5.60933	Co-occurence	OG	TSG	Driver	Passenger	OG+TSG	Driver+Passenger	CTNNB1_T41+INPPL1_R1156	NotShareSignalingPath
CTNNB1_T41	MSH3_K383	3	135	56	58854	59048	0.000368914	23.3548	TRUE	0.00112701	4.54564	Co-occurence	OG	TSG	Driver	Passenger	OG+TSG	Driver+Passenger	CTNNB1_T41+MSH3_K383	AtLeastOneNoPathway
CTNNB1_T41	MSH6_F1088	3	135	71	58839	59048	0.00071705	18.416	TRUE	0.00148519	4.20288	Co-occurence	OG	TSG	Driver	Driver	OG+TSG	Driver+Driver	CTNNB1_T41+MSH6_F1088	AtLeastOneNoPathway
CTNNB1_T41	PIK3CA_R88	3	135	162	58748	59048	0.00696898	8.05871	TRUE	0.00926067	3.01055	Co-occurence	OG	OG	Driver	Driver	OG+OG	Driver+Driver	CTNNB1_T41+PIK3CA_R88	ShareSignalingPath
CTNNB1_T41	PIK3CA_R93	3	135	64	58846	59048	0.000536261	20.4326	TRUE	0.00127942	4.3528	Co-occurence	OG	OG	Driver	Driver	OG+OG	Driver+Driver	CTNNB1_T41+PIK3CA_R93	ShareSignalingPath
CTNNB1_T41	PTEN_K267	5	133	83	58827	59048	2.17282e-06	26.6451	TRUE	0.000402645	4.7358	Co-occurence	OG	TSG	Driver	Driver	OG+TSG	Driver+Driver	CTNNB1_T41+PTEN_K267	NotShareSignalingPath
CTNNB1_T41	PTEN_N323	4	134	86	58824	59048	6.24348e-05	20.4179	TRUE	0.00108841	4.35176	Co-occurence	OG	TSG	Driver	Passenger	OG+TSG	Driver+Passenger	CTNNB1_T41+PTEN_N323	NotShareSignalingPath
CTNNB1_T41	PTEN_R130	5	133	388	58522	59048	0.00239498	5.6703	TRUE	0.00367987	2.50342	Co-occurence	OG	TSG	Driver	Driver	OG+TSG	Driver+Driver	CTNNB1_T41+PTEN_R130	NotShareSignalingPath
CTNNB1_T41	RNF43_G659	5	133	181	58729	59048	8.11544e-05	12.1981	TRUE	0.00108841	3.60859	Co-occurence	OG	TSG	Driver	Passenger	OG+TSG	Driver+Passenger	CTNNB1_T41+RNF43_G659	ShareSignalingPath
CTNNB1_T41	SPOP_F133	3	135	88	58822	59048	0.00130547	14.854	TRUE	0.00225772	3.89278	Co-occurence	OG	TSG	Driver	Driver	OG+TSG	Driver+Driver	CTNNB1_T41+SPOP_F133	NotShareSignalingPath
CTNNB1_T41	TCF7L2_K485	7	131	61	58849	59048	2.81051e-10	51.5509	TRUE	3.76007e-07	5.68792	Co-occurence	OG	TSG	Driver	Passenger	OG+TSG	Driver+Passenger	CTNNB1_T41+TCF7L2_K485	ShareSignalingPath
CTNNB1_T41	TP53_R175	5	133	1204	57706	59048	0.211546	1.80183	TRUE	0.218527	0.84946	Co-occurence	OG	TSG	Driver	Driver	OG+TSG	Driver+Driver	CTNNB1_T41+TP53_R175	ShareSignalingPath
DAXX_R256	PTEN_N323	3	3	87	58955	59048	6.82513e-08	677.644	TRUE	2.84631e-05	9.40438	Co-occurence	TSG	TSG	Passenger	Passenger	TSG+TSG	Passenger+Passenger	DAXX_R256+PTEN_N323	NotShareSignalingPath
DDR2_R752	KRAS_G12	3	7	5923	53115	59048	0.0707943	3.84325	TRUE	0.0774159	1.94233	Co-occurence	OG	OG	Passenger	Driver	OG+OG	Driver+Passenger	DDR2_R752+KRAS_G12	AtLeastOneNoPathway
DICER1_D1810	FBXW7_R479	3	15	134	58896	59048	9.71852e-06	87.9045	TRUE	0.00108841	6.45786	Co-occurence	TSG	TSG	Driver	Driver	TSG+TSG	Driver+Driver	DICER1_D1810+FBXW7_R479	AtLeastOneNoPathway
DICER1_D1810	KRAS_G12	4	14	5922	53108	59048	0.0991739	2.56226	TRUE	0.106187	1.35742	Co-occurence	TSG	OG	Driver	Driver	OG+TSG	Driver+Driver	DICER1_D1810+KRAS_G12	AtLeastOneNoPathway
DICER1_D1810	NRAS_Q61	3	15	1045	57985	59048	0.00372765	11.0976	TRUE	0.00536078	3.47218	Co-occurence	TSG	OG	Driver	Driver	OG+TSG	Driver+Driver	DICER1_D1810+NRAS_Q61	AtLeastOneNoPathway
DICER1_R821	KRAS_G12	3	5	5923	53117	59048	0.0384379	5.38075	TRUE	0.0434687	2.42781	Co-occurence	TSG	OG	Passenger	Driver	OG+TSG	Driver+Passenger	DICER1_R821+KRAS_G12	AtLeastOneNoPathway
DICER1_S1344	NRAS_Q61	3	5	1045	57995	59048	0.000292058	33.2986	TRUE	0.00108841	5.05739	Co-occurence	TSG	OG	Passenger	Driver	OG+TSG	Driver+Passenger	DICER1_S1344+NRAS_Q61	AtLeastOneNoPathway
DIS3_D479	KRAS_G12	5	5	5921	53117	59048	0.00165984	8.97095	TRUE	0.00272739	3.16526	Co-occurence	TSG	OG	Passenger	Driver	OG+TSG	Driver+Passenger	DIS3_D479+KRAS_G12	AtLeastOneNoPathway
DIS3_I678	RNF43_G659	3	4	183	58858	59048	1.06644e-06	241.221	TRUE	0.0002261	7.91421	Co-occurence	TSG	TSG	Passenger	Passenger	TSG+TSG	Passenger+Passenger	DIS3_I678+RNF43_G659	AtLeastOneNoPathway
DIS3_K535	KRAS_G12	3	2	5923	53120	59048	0.00864421	13.4526	TRUE	0.0111879	3.74982	Co-occurence	TSG	OG	Passenger	Driver	OG+TSG	Driver+Passenger	DIS3_K535+KRAS_G12	AtLeastOneNoPathway
DIS3_K585	KRAS_G12	3	1	5923	53121	59048	0.00373734	26.9058	TRUE	0.00537292	4.74984	Co-occurence	TSG	OG	Passenger	Driver	OG+TSG	Driver+Passenger	DIS3_K585+KRAS_G12	AtLeastOneNoPathway
DNMT3A_R635	NPM1_W288	3	12	212	58821	59048	2.09705e-05	69.3644	TRUE	0.00108841	6.11612	Co-occurence	TSG	TSG	Passenger	Driver	TSG+TSG	Driver+Passenger	DNMT3A_R635+NPM1_W288	AtLeastOneNoPathway
DNMT3A_R882	FLT3_D7	6	182	76	58784	59048	2.75367e-07	25.4991	TRUE	8.01127e-05	4.67238	Co-occurence	TSG	OG	Driver	Passenger	OG+TSG	Driver+Passenger	DNMT3A_R882+FLT3_D7	AtLeastOneNoPathway
DNMT3A_R882	FLT3_D835	4	184	28	58832	59048	3.33742e-06	45.677	TRUE	0.000559911	5.5134	Co-occurence	TSG	OG	Driver	Driver	OG+TSG	Driver+Driver	DNMT3A_R882+FLT3_D835	AtLeastOneNoPathway
DNMT3A_R882	IDH1_R132	23	165	1690	57170	59048	7.4612e-09	4.71547	TRUE	6.11874e-06	2.2374	Co-occurence	TSG	OG	Driver	Driver	OG+TSG	Driver+Driver	DNMT3A_R882+IDH1_R132	AtLeastOneNoPathway
DNMT3A_R882	IDH2_R140	21	167	144	58716	59048	1.48654e-27	51.274	TRUE	2.27053e-23	5.68015	Co-occurence	TSG	OG	Driver	Driver	OG+TSG	Driver+Driver	DNMT3A_R882+IDH2_R140	AtLeastOneNoPathway
DNMT3A_R882	IDH2_R172	10	178	157	58703	59048	1.92829e-10	21.0059	TRUE	2.67749e-07	4.39272	Co-occurence	TSG	OG	Driver	Driver	OG+TSG	Driver+Driver	DNMT3A_R882+IDH2_R172	AtLeastOneNoPathway
DNMT3A_R882	JAK2_V617	5	183	303	58557	59048	0.00319098	5.28026	TRUE	0.00468595	2.40061	Co-occurence	TSG	OG	Driver	Driver	OG+TSG	Driver+Driver	DNMT3A_R882+JAK2_V617	AtLeastOneNoPathway
DNMT3A_R882	KRAS_G12	4	184	5922	52938	59048	4.39021e-05	0.194331	TRUE	0.00108841	-2.36341	Mutual Exclusivity	TSG	OG	Driver	Driver	OG+TSG	Driver+Driver	DNMT3A_R882+KRAS_G12	AtLeastOneNoPathway
DNMT3A_R882	NPM1_W288	53	135	162	58698	59048	8.4028e-86	142.249	TRUE	1.02675e-80	7.15228	Co-occurence	TSG	TSG	Driver	Driver	TSG+TSG	Driver+Driver	DNMT3A_R882+NPM1_W288	AtLeastOneNoPathway
DNMT3A_R882	NRAS_G12	6	182	278	58582	59048	0.000319756	6.94703	TRUE	0.00108841	2.7964	Co-occurence	TSG	OG	Driver	Driver	OG+TSG	Driver+Driver	DNMT3A_R882+NRAS_G12	AtLeastOneNoPathway
DNMT3A_R882	NRAS_G13	6	182	132	58728	59048	5.83009e-06	14.6673	TRUE	0.000873734	3.87453	Co-occurence	TSG	OG	Driver	Driver	OG+TSG	Driver+Driver	DNMT3A_R882+NRAS_G13	AtLeastOneNoPathway
DNMT3A_R882	PTPN11_G503	4	184	32	58828	59048	5.41275e-06	39.9647	TRUE	0.000824333	5.32065	Co-occurence	TSG	OG	Driver	Driver	OG+TSG	Driver+Driver	DNMT3A_R882+PTPN11_G503	AtLeastOneNoPathway
DNMT3A_R882	SETBP1_D868	3	185	22	58838	59048	6.93749e-05	43.3695	TRUE	0.00108841	5.43861	Co-occurence	TSG	OG	Driver	Passenger	OG+TSG	Driver+Passenger	DNMT3A_R882+SETBP1_D868	AtLeastOneNoPathway
DNMT3A_R882	SF3B1_K700	6	182	191	58669	59048	4.36859e-05	10.1264	TRUE	0.00108841	3.34005	Co-occurence	TSG	OG	Driver	Driver	OG+TSG	Driver+Driver	DNMT3A_R882+SF3B1_K700	AtLeastOneNoPathway
DNMT3A_R882	SRSF2_P95	18	170	214	58646	59048	8.19845e-20	29.0167	TRUE	6.26111e-16	4.85881	Co-occurence	TSG	Not_OG_TSG	Driver	Driver	TSG+Not_OG_TSG	Driver+Driver	DNMT3A_R882+SRSF2_P95	AtLeastOneNoPathway
DNMT3A_R882	U2AF1_S34	7	181	193	58667	59048	4.03559e-06	11.7559	TRUE	0.00065083	3.55531	Co-occurence	TSG	OG	Driver	Driver	OG+TSG	Driver+Driver	DNMT3A_R882+U2AF1_S34	AtLeastOneNoPathway
DNMT3A_W893	IDH1_R132	3	5	1710	57330	59048	0.00122338	20.1158	TRUE	0.00213874	4.33026	Co-occurence	TSG	OG	Passenger	Driver	OG+TSG	Driver+Passenger	DNMT3A_W893+IDH1_R132	AtLeastOneNoPathway
DOCK8_F1045	ERBB3_V104	3	7	92	58946	59048	4.8014e-07	274.593	TRUE	0.000122653	8.10115	Co-occurence	Not_OG_TSG	OG	Passenger	Driver	OG+Not_OG_TSG	Driver+Passenger	DOCK8_F1045+ERBB3_V104	AtLeastOneNoPathway
DOCK8_F1045	QKI_K134	3	7	24	59014	59048	1.02079e-08	1053.82	TRUE	7.1144e-06	10.0414	Co-occurence	Not_OG_TSG	Not_OG_TSG	Passenger	Passenger	Not_OG_TSG+Not_OG_TSG	Passenger+Passenger	DOCK8_F1045+QKI_K134	AtLeastOneNoPathway
DOCK8_F1045	RNF43_G659	5	5	181	58857	59048	7.31003e-11	325.177	TRUE	1.16507e-07	8.34508	Co-occurence	Not_OG_TSG	TSG	Passenger	Passenger	TSG+Not_OG_TSG	Passenger+Passenger	DOCK8_F1045+RNF43_G659	AtLeastOneNoPathway
EGFR_A289	PTEN_T319	3	112	179	58754	59048	0.00552217	8.792	TRUE	0.00753247	3.13619	Co-occurence	OG	TSG	Driver	Driver	OG+TSG	Driver+Driver	EGFR_A289+PTEN_T319	ShareSignalingPath
EGFR_A289	TP53_G245	3	112	613	58320	59048	0.119362	2.54836	TRUE	0.126121	1.34957	Co-occurence	OG	TSG	Driver	Driver	OG+TSG	Driver+Driver	EGFR_A289+TP53_G245	ShareSignalingPath
EGFR_G719	TP53_G245	3	118	613	58314	59048	0.133244	2.41853	TRUE	0.139909	1.27413	Co-occurence	OG	TSG	Driver	Driver	OG+TSG	Driver+Driver	EGFR_G719+TP53_G245	ShareSignalingPath
EGFR_G719	TP53_R248	6	115	1504	57423	59048	0.134235	1.99201	TRUE	0.140915	0.994225	Co-occurence	OG	TSG	Driver	Driver	OG+TSG	Driver+Driver	EGFR_G719+TP53_R248	ShareSignalingPath
EGFR_G719	TP53_V173	3	118	224	58703	59048	0.0115777	6.66272	TRUE	0.0145328	2.73611	Co-occurence	OG	TSG	Driver	Driver	OG+TSG	Driver+Driver	EGFR_G719+TP53_V173	ShareSignalingPath
EGFR_L730	RB1_E746	3	1	5	59039	59048	6.52797e-12	35423.4	TRUE	1.37527e-08	15.1124	Co-occurence	OG	TSG	Passenger	Passenger	OG+TSG	Passenger+Passenger	EGFR_L730+RB1_E746	AtLeastOneNoPathway
EGFR_L730	TP53_R337	3	1	175	58869	59048	1.07499e-07	1009.18	TRUE	4.00879e-05	9.97897	Co-occurence	OG	TSG	Passenger	Driver	OG+TSG	Driver+Passenger	EGFR_L730+TP53_R337	ShareSignalingPath
EGFR_L858	PIK3CA_E545	3	499	1617	56929	59048	0.000865464	0.211663	TRUE	0.00167845	-2.24016	Mutual Exclusivity	OG	OG	Driver	Driver	OG+OG	Driver+Driver	EGFR_L858+PIK3CA_E545	ShareSignalingPath
EGFR_L858	PIK3CA_H1047	6	496	2062	56484	59048	0.00213372	0.331365	TRUE	0.00334635	-1.59351	Mutual Exclusivity	OG	OG	Driver	Driver	OG+OG	Driver+Driver	EGFR_L858+PIK3CA_H1047	ShareSignalingPath
EGFR_L858	TP53_A159	5	497	132	58414	59048	0.00650188	4.45202	TRUE	0.00870532	2.15446	Co-occurence	OG	TSG	Driver	Passenger	OG+TSG	Driver+Passenger	EGFR_L858+TP53_A159	ShareSignalingPath
EGFR_L858	TP53_C238	5	497	223	58323	59048	0.0461821	2.63117	TRUE	0.0516663	1.3957	Co-occurence	OG	TSG	Driver	Driver	OG+TSG	Driver+Driver	EGFR_L858+TP53_C238	ShareSignalingPath
EGFR_L858	TP53_C275	3	499	158	58388	59048	0.158148	2.22171	TRUE	0.165095	1.15167	Co-occurence	OG	TSG	Driver	Driver	OG+TSG	Driver+Driver	EGFR_L858+TP53_C275	ShareSignalingPath
EGFR_L858	TP53_G244	3	499	175	58371	59048	0.193777	2.0053	TRUE	0.200537	1.00382	Co-occurence	OG	TSG	Driver	Driver	OG+TSG	Driver+Driver	EGFR_L858+TP53_G244	ShareSignalingPath
EGFR_L858	TP53_H193	4	498	252	58294	59048	0.174985	1.85804	TRUE	0.181814	0.893778	Co-occurence	OG	TSG	Driver	Driver	OG+TSG	Driver+Driver	EGFR_L858+TP53_H193	ShareSignalingPath
EGFR_L858	TP53_K132	5	497	223	58323	59048	0.0461821	2.63117	TRUE	0.0516663	1.3957	Co-occurence	OG	TSG	Driver	Driver	OG+TSG	Driver+Driver	EGFR_L858+TP53_K132	ShareSignalingPath
EGFR_L858	TP53_L257	3	499	50	58496	59048	0.0104466	7.03359	TRUE	0.013248	2.81426	Co-occurence	OG	TSG	Driver	Driver	OG+TSG	Driver+Driver	EGFR_L858+TP53_L257	ShareSignalingPath
EGFR_L858	TP53_M246	4	498	103	58443	59048	0.0133992	4.55749	TRUE	0.0165031	2.18824	Co-occurence	OG	TSG	Driver	Driver	OG+TSG	Driver+Driver	EGFR_L858+TP53_M246	ShareSignalingPath
EGFR_L858	TP53_P151	4	498	167	58379	59048	0.0589157	2.80783	TRUE	0.0650489	1.48946	Co-occurence	OG	TSG	Driver	Driver	OG+TSG	Driver+Driver	EGFR_L858+TP53_P151	ShareSignalingPath
EGFR_L858	TP53_Q192	6	496	142	58404	59048	0.00174864	4.97535	TRUE	0.002847	2.3148	Co-occurence	OG	TSG	Driver	Passenger	OG+TSG	Driver+Passenger	EGFR_L858+TP53_Q192	ShareSignalingPath
EGFR_L858	TP53_R110	3	499	159	58387	59048	0.160185	2.2077	TRUE	0.167105	1.14254	Co-occurence	OG	TSG	Driver	Driver	OG+TSG	Driver+Driver	EGFR_L858+TP53_R110	ShareSignalingPath
EGFR_L858	TP53_R175	5	497	1204	57342	59048	0.111131	0.479137	TRUE	0.117664	-1.06149	Mutual Exclusivity	OG	TSG	Driver	Driver	OG+TSG	Driver+Driver	EGFR_L858+TP53_R175	ShareSignalingPath
EGFR_L858	TP53_R280	5	497	252	58294	59048	0.0696224	2.32722	TRUE	0.0761985	1.21861	Co-occurence	OG	TSG	Driver	Driver	OG+TSG	Driver+Driver	EGFR_L858+TP53_R280	ShareSignalingPath
EGFR_L858	TP53_R337	4	498	174	58372	59048	0.0662261	2.69455	TRUE	0.0726606	1.43004	Co-occurence	OG	TSG	Driver	Driver	OG+TSG	Driver+Driver	EGFR_L858+TP53_R337	ShareSignalingPath
EGFR_L858	TP53_V216	3	499	139	58407	59048	0.121132	2.52622	TRUE	0.127937	1.33698	Co-occurence	OG	TSG	Driver	Passenger	OG+TSG	Driver+Passenger	EGFR_L858+TP53_V216	ShareSignalingPath
EGFR_L861	TP53_H193	3	55	253	58737	59048	0.00208401	12.6634	TRUE	0.00328328	3.66259	Co-occurence	OG	TSG	Driver	Driver	OG+TSG	Driver+Driver	EGFR_L861+TP53_H193	ShareSignalingPath
EGFR_S768	TP53_R248	3	61	1507	57477	59048	0.224843	1.87574	TRUE	0.231865	0.907459	Co-occurence	OG	TSG	Driver	Driver	OG+TSG	Driver+Driver	EGFR_S768+TP53_R248	ShareSignalingPath
EGFR_T790	TP53_G244	4	151	174	58719	59048	0.00129589	8.93948	TRUE	0.0022472	3.16019	Co-occurence	OG	TSG	Driver	Driver	OG+TSG	Driver+Driver	EGFR_T790+TP53_G244	ShareSignalingPath
EIF1AX_G8	NRAS_Q61	3	8	1045	57992	59048	0.000826892	20.8105	TRUE	0.00163116	4.37924	Co-occurence	Not_OG_TSG	OG	Passenger	Driver	OG+Not_OG_TSG	Driver+Passenger	EIF1AX_G8+NRAS_Q61	AtLeastOneNoPathway
EIF1AX_G9	NRAS_Q61	3	13	1045	57987	59048	0.00262662	12.8054	TRUE	0.00397837	3.67868	Co-occurence	Not_OG_TSG	OG	Passenger	Driver	OG+Not_OG_TSG	Driver+Passenger	EIF1AX_G9+NRAS_Q61	AtLeastOneNoPathway
EIF1AX_R13	NRAS_Q61	3	12	1045	57988	59048	0.00216253	13.8727	TRUE	0.00339141	3.79418	Co-occurence	Not_OG_TSG	OG	Passenger	Driver	OG+Not_OG_TSG	Driver+Passenger	EIF1AX_R13+NRAS_Q61	AtLeastOneNoPathway
EP300_D1399	PIK3CA_E545	7	26	1613	57402	59048	2.6391e-05	9.58114	TRUE	0.00108841	3.2602	Co-occurence	TSG	OG	Driver	Driver	OG+TSG	Driver+Driver	EP300_D1399+PIK3CA_E545	ShareSignalingPath
EP300_D1399	PTEN_R130	3	30	390	58625	59048	0.00137637	15.0321	TRUE	0.00234626	3.90997	Co-occurence	TSG	TSG	Driver	Driver	TSG+TSG	Driver+Driver	EP300_D1399+PTEN_R130	ShareSignalingPath
EP300_H2324	PIK3CA_Y1021	3	17	40	58988	59048	4.06501e-07	260.241	TRUE	0.000108451	8.02371	Co-occurence	TSG	OG	Passenger	Driver	OG+TSG	Driver+Passenger	EP300_H2324+PIK3CA_Y1021	ShareSignalingPath
EP300_H2324	RNF43_G659	3	17	183	58845	59048	3.37017e-05	56.7454	TRUE	0.00108841	5.82643	Co-occurence	TSG	TSG	Passenger	Passenger	TSG+TSG	Passenger+Passenger	EP300_H2324+RNF43_G659	ShareSignalingPath
EP300_L415	EZH2_Y641	3	1	77	58967	59048	9.56871e-09	2297.42	TRUE	7.1144e-06	11.1658	Co-occurence	TSG	Not_OG_TSG	Passenger	Driver	TSG+Not_OG_TSG	Driver+Passenger	EP300_L415+EZH2_Y641	AtLeastOneNoPathway
EP300_M1470	FBXW7_S668	3	22	13	59010	59048	3.74021e-08	618.986	TRUE	1.78523e-05	9.27376	Co-occurence	TSG	TSG	Passenger	Passenger	TSG+TSG	Passenger+Passenger	EP300_M1470+FBXW7_S668	AtLeastOneNoPathway
EP300_M1470	KDM5A_G1200	3	22	34	58989	59048	5.15917e-07	236.587	TRUE	0.000129766	7.88623	Co-occurence	TSG	OG	Passenger	Passenger	OG+TSG	Passenger+Passenger	EP300_M1470+KDM5A_G1200	AtLeastOneNoPathway
EP300_M1470	PTEN_R130	3	22	390	58633	59048	0.000603533	20.501	TRUE	0.0013374	4.35763	Co-occurence	TSG	TSG	Passenger	Driver	TSG+TSG	Driver+Passenger	EP300_M1470+PTEN_R130	ShareSignalingPath
EP300_M1470	RNF43_G659	6	19	180	58843	59048	1.51781e-10	103.233	TRUE	2.1734e-07	6.68977	Co-occurence	TSG	TSG	Passenger	Passenger	TSG+TSG	Passenger+Passenger	EP300_M1470+RNF43_G659	ShareSignalingPath
EPHA3_D949	TP53_R342	3	4	415	58626	59048	1.20699e-05	105.951	TRUE	0.00108841	6.72725	Co-occurence	TSG	TSG	Passenger	Driver	TSG+TSG	Driver+Passenger	EPHA3_D949+TP53_R342	AtLeastOneNoPathway
EPHA3_E930	NRAS_Q61	3	4	1045	57996	59048	0.000184983	41.6239	TRUE	0.00108841	5.37934	Co-occurence	TSG	OG	Passenger	Driver	OG+TSG	Driver+Passenger	EPHA3_E930+NRAS_Q61	AtLeastOneNoPathway
EPHA3_P982	NRAS_Q61	3	6	1045	57994	59048	0.000432298	27.7483	TRUE	0.00117101	4.79433	Co-occurence	TSG	OG	Passenger	Driver	OG+TSG	Driver+Passenger	EPHA3_P982+NRAS_Q61	AtLeastOneNoPathway
EPHA3_R136	NRAS_Q61	3	16	1045	57984	59048	0.00436863	10.4038	TRUE	0.00613931	3.37904	Co-occurence	TSG	OG	Passenger	Driver	OG+TSG	Driver+Passenger	EPHA3_R136+NRAS_Q61	AtLeastOneNoPathway
EPHA5_A9	PTEN_R173	3	1	79	58965	59048	1.03138e-08	2239.18	TRUE	7.1144e-06	11.1288	Co-occurence	Not_OG_TSG	TSG	Passenger	Driver	TSG+Not_OG_TSG	Driver+Passenger	EPHA5_A9+PTEN_R173	AtLeastOneNoPathway
EPHA5_K232	GLI1_G274	3	5	48	58992	59048	3.38849e-08	737.4	TRUE	1.73292e-05	9.5263	Co-occurence	Not_OG_TSG	OG	Passenger	Passenger	OG+Not_OG_TSG	Passenger+Passenger	EPHA5_K232+GLI1_G274	AtLeastOneNoPathway
EPHA5_K232	KRAS_G12	3	5	5923	53117	59048	0.0384379	5.38075	TRUE	0.0434687	2.42781	Co-occurence	Not_OG_TSG	OG	Passenger	Driver	OG+Not_OG_TSG	Driver+Passenger	EPHA5_K232+KRAS_G12	AtLeastOneNoPathway
EPHA5_N483	PIK3CA_H1047	3	3	2065	56977	59048	0.0007923	27.5918	TRUE	0.00159873	4.78617	Co-occurence	Not_OG_TSG	OG	Passenger	Driver	OG+Not_OG_TSG	Driver+Passenger	EPHA5_N483+PIK3CA_H1047	AtLeastOneNoPathway
EPHA5_R543	KRAS_G12	3	4	5923	53118	59048	0.0259313	6.72607	TRUE	0.03008	2.74976	Co-occurence	Not_OG_TSG	OG	Passenger	Driver	OG+Not_OG_TSG	Driver+Passenger	EPHA5_R543+KRAS_G12	AtLeastOneNoPathway
EPHA7_R895	NF1_R2450	4	5	21	59018	59048	3.14252e-12	2248.3	TRUE	7.06725e-09	11.1346	Co-occurence	Not_OG_TSG	TSG	Passenger	Driver	TSG+Not_OG_TSG	Driver+Passenger	EPHA7_R895+NF1_R2450	AtLeastOneNoPathway
EPHA7_R895	PTEN_R173	3	6	79	58960	59048	2.15506e-07	373.165	TRUE	6.61076e-05	8.54367	Co-occurence	Not_OG_TSG	TSG	Passenger	Driver	TSG+Not_OG_TSG	Driver+Passenger	EPHA7_R895+PTEN_R173	AtLeastOneNoPathway
ERBB2_D769	PIK3CA_H1047	4	39	2064	56941	59048	0.0629407	2.82951	TRUE	0.0691464	1.50055	Co-occurence	OG	OG	Driver	Driver	OG+OG	Driver+Driver	ERBB2_D769+PIK3CA_H1047	ShareSignalingPath
ERBB2_L755	ERBB3_E928	4	94	49	58901	59048	1.96214e-06	51.1515	TRUE	0.000369803	5.67671	Co-occurence	OG	OG	Driver	Driver	OG+OG	Driver+Driver	ERBB2_L755+ERBB3_E928	ShareSignalingPath
ERBB2_L755	ERBB3_V104	3	95	92	58858	59048	0.000549243	20.203	TRUE	0.00129223	4.3365	Co-occurence	OG	OG	Driver	Driver	OG+OG	Driver+Driver	ERBB2_L755+ERBB3_V104	ShareSignalingPath
ERBB2_L755	PIK3CA_E453	3	95	99	58851	59048	0.000675623	18.7722	TRUE	0.00143435	4.23053	Co-occurence	OG	OG	Driver	Driver	OG+OG	Driver+Driver	ERBB2_L755+PIK3CA_E453	ShareSignalingPath
ERBB2_L755	PIK3CA_E542	5	93	934	58016	59048	0.0203539	3.33955	TRUE	0.0240537	1.73965	Co-occurence	OG	OG	Driver	Driver	OG+OG	Driver+Driver	ERBB2_L755+PIK3CA_E542	ShareSignalingPath
ERBB2_L755	PIK3CA_H1047	8	90	2060	56890	59048	0.0218659	2.4548	TRUE	0.0256753	1.29561	Co-occurence	OG	OG	Driver	Driver	OG+OG	Driver+Driver	ERBB2_L755+PIK3CA_H1047	ShareSignalingPath
ERBB2_L869	ERBB3_E928	3	8	50	58987	59048	1.12081e-07	442.402	TRUE	4.16271e-05	8.78922	Co-occurence	OG	OG	Driver	Driver	OG+OG	Driver+Driver	ERBB2_L869+ERBB3_E928	ShareSignalingPath
ERBB2_R678	ERBB3_V104	3	63	92	58890	59048	0.000171514	30.4814	TRUE	0.00108841	4.92986	Co-occurence	OG	OG	Driver	Driver	OG+OG	Driver+Driver	ERBB2_R678+ERBB3_V104	ShareSignalingPath
ERBB2_R678	FBXW7_R465	4	62	272	58710	59048	0.000268016	13.9255	TRUE	0.00108841	3.79966	Co-occurence	OG	TSG	Driver	Driver	OG+TSG	Driver+Driver	ERBB2_R678+FBXW7_R465	AtLeastOneNoPathway
ERBB2_R678	FBXW7_R479	3	63	134	58848	59048	0.000502368	20.9126	TRUE	0.00122642	4.3863	Co-occurence	OG	TSG	Driver	Driver	OG+TSG	Driver+Driver	ERBB2_R678+FBXW7_R479	AtLeastOneNoPathway
ERBB2_R678	GNAS_R201	3	63	266	58716	59048	0.00346187	10.5113	TRUE	0.00502554	3.39387	Co-occurence	OG	OG	Driver	Driver	OG+OG	Driver+Driver	ERBB2_R678+GNAS_R201	ShareSignalingPath
ERBB2_R678	KRAS_G13	6	60	798	58184	59048	0.000283914	7.29123	TRUE	0.00108841	2.86616	Co-occurence	OG	OG	Driver	Driver	OG+OG	Driver+Driver	ERBB2_R678+KRAS_G13	ShareSignalingPath
ERBB2_R678	MSH3_K383	3	63	56	58926	59048	4.14571e-05	50.1071	TRUE	0.00108841	5.64694	Co-occurence	OG	TSG	Driver	Passenger	OG+TSG	Driver+Passenger	ERBB2_R678+MSH3_K383	AtLeastOneNoPathway
ERBB2_R678	MSH6_F1088	5	61	69	58913	59048	2.26818e-08	69.9846	TRUE	1.29915e-05	6.12896	Co-occurence	OG	TSG	Driver	Driver	OG+TSG	Driver+Driver	ERBB2_R678+MSH6_F1088	AtLeastOneNoPathway
ERBB2_R678	PIK3CA_E545	4	62	1616	57366	59048	0.107627	2.29024	TRUE	0.114229	1.1955	Co-occurence	OG	OG	Driver	Driver	OG+OG	Driver+Driver	ERBB2_R678+PIK3CA_E545	ShareSignalingPath
ERBB2_R678	PIK3CA_R88	3	63	162	58820	59048	0.000861525	17.2898	TRUE	0.00167461	4.11185	Co-occurence	OG	OG	Driver	Driver	OG+OG	Driver+Driver	ERBB2_R678+PIK3CA_R88	ShareSignalingPath
ERBB2_R678	PTEN_R130	3	63	390	58592	59048	0.0098231	7.15409	TRUE	0.0125256	2.83877	Co-occurence	OG	TSG	Driver	Driver	OG+TSG	Driver+Driver	ERBB2_R678+PTEN_R130	ShareSignalingPath
ERBB2_R678	RNF43_G659	3	63	183	58799	59048	0.0012162	15.3003	TRUE	0.00213087	3.93549	Co-occurence	OG	TSG	Driver	Passenger	OG+TSG	Driver+Passenger	ERBB2_R678+RNF43_G659	NotShareSignalingPath
ERBB2_R678	TP53_R248	3	63	1507	57475	59048	0.238414	1.81613	TRUE	0.245571	0.860866	Co-occurence	OG	TSG	Driver	Driver	OG+TSG	Driver+Driver	ERBB2_R678+TP53_R248	ShareSignalingPath
ERBB2_R678	TP53_R273	5	61	1676	57306	59048	0.0398739	2.80263	TRUE	0.0450147	1.48678	Co-occurence	OG	TSG	Driver	Driver	OG+TSG	Driver+Driver	ERBB2_R678+TP53_R273	ShareSignalingPath
ERBB2_S310	ERBB3_G284	3	156	28	58861	59048	8.14721e-05	40.4265	TRUE	0.00108841	5.33723	Co-occurence	OG	OG	Driver	Driver	OG+OG	Driver+Driver	ERBB2_S310+ERBB3_G284	ShareSignalingPath
ERBB2_S310	FGFR3_S249	5	154	246	58643	59048	0.000622595	7.73981	TRUE	0.00136584	2.9523	Co-occurence	OG	OG	Driver	Driver	OG+OG	Driver+Driver	ERBB2_S310+FGFR3_S249	ShareSignalingPath
ERBB2_S310	KRAS_G12	5	154	5921	52968	59048	0.00205559	0.290448	TRUE	0.00324372	-1.78365	Mutual Exclusivity	OG	OG	Driver	Driver	OG+OG	Driver+Driver	ERBB2_S310+KRAS_G12	ShareSignalingPath
ERBB2_S310	PIK3CA_E545	13	146	1607	57282	59048	0.00047424	3.1739	TRUE	0.00120672	1.66626	Co-occurence	OG	OG	Driver	Driver	OG+OG	Driver+Driver	ERBB2_S310+PIK3CA_E545	ShareSignalingPath
ERBB2_S310	SMAD4_R361	3	156	274	58615	59048	0.0393486	4.11391	TRUE	0.0444392	2.04051	Co-occurence	OG	TSG	Driver	Driver	OG+TSG	Driver+Driver	ERBB2_S310+SMAD4_R361	NotShareSignalingPath
ERBB2_S310	TP53_E285	5	154	235	58654	59048	0.000508577	8.10362	TRUE	0.00122783	3.01857	Co-occurence	OG	TSG	Driver	Driver	OG+TSG	Driver+Driver	ERBB2_S310+TP53_E285	ShareSignalingPath
ERBB2_S310	TP53_R213	4	155	608	58281	59048	0.0842832	2.47373	TRUE	0.0909239	1.30669	Co-occurence	OG	TSG	Driver	Driver	OG+TSG	Driver+Driver	ERBB2_S310+TP53_R213	ShareSignalingPath
ERBB2_S310	TP53_R280	5	154	252	58637	59048	0.000692332	7.55476	TRUE	0.00146618	2.91739	Co-occurence	OG	TSG	Driver	Driver	OG+TSG	Driver+Driver	ERBB2_S310+TP53_R280	ShareSignalingPath
ERBB2_S310	TP53_S241	3	156	264	58625	59048	0.0359058	4.27047	TRUE	0.040726	2.09439	Co-occurence	OG	TSG	Driver	Driver	OG+TSG	Driver+Driver	ERBB2_S310+TP53_S241	ShareSignalingPath
ERBB2_V777	KRAS_G12	3	74	5923	53048	59048	0.0850868	0.363092	TRUE	0.0916436	-1.46159	Mutual Exclusivity	OG	OG	Driver	Driver	OG+OG	Driver+Driver	ERBB2_V777+KRAS_G12	ShareSignalingPath
ERBB2_V777	PIK3CA_E545	4	73	1616	57355	59048	0.16124	1.94476	TRUE	0.168191	0.959596	Co-occurence	OG	OG	Driver	Driver	OG+OG	Driver+Driver	ERBB2_V777+PIK3CA_E545	ShareSignalingPath
ERBB2_V777	PIK3CA_H1047	8	69	2060	56911	59048	0.00552397	3.2031	TRUE	0.00753491	1.67947	Co-occurence	OG	OG	Driver	Driver	OG+OG	Driver+Driver	ERBB2_V777+PIK3CA_H1047	ShareSignalingPath
ERBB2_V777	TP53_R213	3	74	609	58362	59048	0.0461322	3.8851	TRUE	0.051614	1.95795	Co-occurence	OG	TSG	Driver	Driver	OG+TSG	Driver+Driver	ERBB2_V777+TP53_R213	ShareSignalingPath
ERBB2_V842	ERBB3_V104	3	46	92	58907	59048	7.04368e-05	41.7583	TRUE	0.00108841	5.38399	Co-occurence	OG	OG	Driver	Driver	OG+OG	Driver+Driver	ERBB2_V842+ERBB3_V104	ShareSignalingPath
ERBB2_V842	FBXW7_R465	3	46	273	58726	59048	0.00158757	14.0291	TRUE	0.00263114	3.81036	Co-occurence	OG	TSG	Driver	Driver	OG+TSG	Driver+Driver	ERBB2_V842+FBXW7_R465	AtLeastOneNoPathway
ERBB2_V842	KRAS_G12	8	41	5918	53081	59048	0.14976	1.75013	TRUE	0.156609	0.807462	Co-occurence	OG	OG	Driver	Driver	OG+OG	Driver+Driver	ERBB2_V842+KRAS_G12	ShareSignalingPath
ERBB2_V842	PIK3CA_H1047	3	46	2065	56934	59048	0.245612	1.79811	TRUE	0.252856	0.846477	Co-occurence	OG	OG	Driver	Driver	OG+OG	Driver+Driver	ERBB2_V842+PIK3CA_H1047	ShareSignalingPath
ERBB2_V842	PTEN_K267	3	46	85	58914	59048	5.6071e-05	45.2026	TRUE	0.00108841	5.49833	Co-occurence	OG	TSG	Driver	Driver	OG+TSG	Driver+Driver	ERBB2_V842+PTEN_K267	ShareSignalingPath
ERBB2_V842	PTEN_R130	5	44	388	58611	59048	1.90826e-05	17.1658	TRUE	0.00108841	4.10147	Co-occurence	OG	TSG	Driver	Driver	OG+TSG	Driver+Driver	ERBB2_V842+PTEN_R130	ShareSignalingPath
ERBB2_V842	RNF43_G659	5	44	181	58818	59048	5.00703e-07	36.9274	TRUE	0.00012755	5.20662	Co-occurence	OG	TSG	Driver	Passenger	OG+TSG	Driver+Passenger	ERBB2_V842+RNF43_G659	NotShareSignalingPath
ERBB3_A1030	PIK3CA_H1047	3	3	2065	56977	59048	0.0007923	27.5918	TRUE	0.00159873	4.78617	Co-occurence	OG	OG	Passenger	Driver	OG+OG	Driver+Passenger	ERBB3_A1030+PIK3CA_H1047	ShareSignalingPath
ERBB3_A1030	PTEN_R130	3	3	390	58652	59048	5.76532e-06	150.39	TRUE	0.000865089	7.23256	Co-occurence	OG	TSG	Passenger	Driver	OG+TSG	Driver+Passenger	ERBB3_A1030+PTEN_R130	ShareSignalingPath
ERBB3_A232	PTEN_R130	3	17	390	58638	59048	0.000306617	26.533	TRUE	0.00108841	4.72972	Co-occurence	OG	TSG	Driver	Driver	OG+TSG	Driver+Driver	ERBB3_A232+PTEN_R130	ShareSignalingPath
ERBB3_D297	FBXW7_R465	4	25	272	58747	59048	1.01167e-05	34.5571	TRUE	0.00108841	5.11091	Co-occurence	OG	TSG	Passenger	Driver	OG+TSG	Driver+Passenger	ERBB3_D297+FBXW7_R465	AtLeastOneNoPathway
ERBB3_D297	KRAS_G12	7	22	5919	53100	59048	0.021976	2.85444	TRUE	0.0258016	1.51321	Co-occurence	OG	OG	Passenger	Driver	OG+OG	Driver+Passenger	ERBB3_D297+KRAS_G12	ShareSignalingPath
ERBB3_E928	TP53_H193	3	50	253	58742	59048	0.00160758	13.9309	TRUE	0.00266037	3.80022	Co-occurence	OG	TSG	Driver	Driver	OG+TSG	Driver+Driver	ERBB3_E928+TP53_H193	ShareSignalingPath
ERBB3_F219	KRAS_G12	4	9	5922	53113	59048	0.034543	3.98612	TRUE	0.0392472	1.99498	Co-occurence	OG	OG	Passenger	Driver	OG+OG	Driver+Passenger	ERBB3_F219+KRAS_G12	ShareSignalingPath
ERBB3_F219	PIK3CA_E542	3	10	936	58099	59048	0.00101771	18.6215	TRUE	0.0018655	4.2189	Co-occurence	OG	OG	Passenger	Driver	OG+OG	Driver+Passenger	ERBB3_F219+PIK3CA_E542	ShareSignalingPath
ERBB3_K329	PIK3CA_E542	3	8	936	58101	59048	0.000601256	23.2776	TRUE	0.0013374	4.54087	Co-occurence	OG	OG	Passenger	Driver	OG+OG	Driver+Passenger	ERBB3_K329+PIK3CA_E542	ShareSignalingPath
ERBB3_P583	KRAS_G12	3	1	5923	53121	59048	0.00373734	26.9058	TRUE	0.00537292	4.74984	Co-occurence	OG	OG	Passenger	Driver	OG+OG	Driver+Passenger	ERBB3_P583+KRAS_G12	ShareSignalingPath
ERBB3_R1077	KRAS_G12	3	9	5923	53113	59048	0.11177	2.98908	TRUE	0.118332	1.5797	Co-occurence	OG	OG	Passenger	Driver	OG+OG	Driver+Passenger	ERBB3_R1077+KRAS_G12	ShareSignalingPath
ERBB3_R475	NF1_R2450	3	11	22	59012	59048	2.43249e-08	731.554	TRUE	1.38032e-05	9.51482	Co-occurence	OG	TSG	Passenger	Driver	OG+TSG	Driver+Passenger	ERBB3_R475+NF1_R2450	ShareSignalingPath
ERBB3_R475	PIK3CA_R88	4	10	161	58873	59048	5.75714e-08	146.268	TRUE	2.50941e-05	7.19247	Co-occurence	OG	OG	Passenger	Driver	OG+OG	Driver+Passenger	ERBB3_R475+PIK3CA_R88	ShareSignalingPath
ERBB3_R475	PIK3R1_R348	5	9	10	59024	59048	1.00391e-15	3279.11	TRUE	4.27916e-12	11.6791	Co-occurence	OG	TSG	Passenger	Driver	OG+TSG	Driver+Passenger	ERBB3_R475+PIK3R1_R348	ShareSignalingPath
ERBB3_R475	PTEN_R130	3	11	390	58644	59048	0.00010085	41.0098	TRUE	0.00108841	5.3579	Co-occurence	OG	TSG	Passenger	Driver	OG+TSG	Driver+Passenger	ERBB3_R475+PTEN_R130	ShareSignalingPath
ERBB3_R667	KMT2D_P2354	3	8	42	58995	59048	6.7947e-08	526.741	TRUE	2.84008e-05	9.04095	Co-occurence	OG	TSG	Passenger	Passenger	OG+TSG	Passenger+Passenger	ERBB3_R667+KMT2D_P2354	AtLeastOneNoPathway
ERBB3_V104	FBXW7_R465	5	90	271	58682	59048	8.8434e-05	12.0299	TRUE	0.00108841	3.58856	Co-occurence	OG	TSG	Driver	Driver	OG+TSG	Driver+Driver	ERBB3_V104+FBXW7_R465	AtLeastOneNoPathway
ERBB3_V104	HRAS_G12	3	92	66	58887	59048	0.000195694	29.0944	TRUE	0.00108841	4.86267	Co-occurence	OG	OG	Driver	Driver	OG+OG	Driver+Driver	ERBB3_V104+HRAS_G12	ShareSignalingPath
ERBB3_V104	JAK1_K860	3	92	72	58881	59048	0.000250454	26.6671	TRUE	0.00108841	4.73699	Co-occurence	OG	Not_OG_TSG	Driver	Passenger	OG+Not_OG_TSG	Driver+Passenger	ERBB3_V104+JAK1_K860	ShareSignalingPath
ERBB3_V104	KDM5A_G1200	3	92	34	58919	59048	3.01241e-05	56.508	TRUE	0.00108841	5.82038	Co-occurence	OG	OG	Driver	Passenger	OG+OG	Driver+Passenger	ERBB3_V104+KDM5A_G1200	AtLeastOneNoPathway
ERBB3_V104	KRAS_A146	5	90	237	58716	59048	4.75961e-05	13.7637	TRUE	0.00108841	3.7828	Co-occurence	OG	OG	Driver	Driver	OG+OG	Driver+Driver	ERBB3_V104+KRAS_A146	ShareSignalingPath
ERBB3_V104	KRAS_G13	3	92	801	58152	59048	0.140146	2.36737	TRUE	0.14676	1.24328	Co-occurence	OG	OG	Driver	Driver	OG+OG	Driver+Driver	ERBB3_V104+KRAS_G13	ShareSignalingPath
ERBB3_V104	MSH6_F1088	4	91	70	58883	59048	6.63471e-06	36.9752	TRUE	0.000957899	5.20849	Co-occurence	OG	TSG	Driver	Driver	OG+TSG	Driver+Driver	ERBB3_V104+MSH6_F1088	AtLeastOneNoPathway
ERBB3_V104	PIK3CA_E542	3	92	936	58017	59048	0.192747	2.02122	TRUE	0.199489	1.01522	Co-occurence	OG	OG	Driver	Driver	OG+OG	Driver+Driver	ERBB3_V104+PIK3CA_E542	ShareSignalingPath
ERBB3_V104	PIK3CA_E545	7	88	1613	57340	59048	0.0158012	2.82773	TRUE	0.0191245	1.49965	Co-occurence	OG	OG	Driver	Driver	OG+OG	Driver+Driver	ERBB3_V104+PIK3CA_E545	ShareSignalingPath
ERBB3_V104	PIK3CA_Q546	3	92	257	58696	59048	0.00867137	7.44747	TRUE	0.0112194	2.89675	Co-occurence	OG	OG	Driver	Driver	OG+OG	Driver+Driver	ERBB3_V104+PIK3CA_Q546	ShareSignalingPath
ERBB3_V104	PIK3CA_R88	5	90	160	58793	59048	7.58091e-06	20.4142	TRUE	0.0010631	4.3515	Co-occurence	OG	OG	Driver	Driver	OG+OG	Driver+Driver	ERBB3_V104+PIK3CA_R88	ShareSignalingPath
ERBB3_V104	PTEN_K267	5	90	83	58870	59048	3.41549e-07	39.4043	TRUE	9.33651e-05	5.30028	Co-occurence	OG	TSG	Driver	Driver	OG+TSG	Driver+Driver	ERBB3_V104+PTEN_K267	ShareSignalingPath
ERBB3_V104	PTEN_N323	4	91	86	58867	59048	1.44465e-05	30.0879	TRUE	0.00108841	4.91111	Co-occurence	OG	TSG	Driver	Passenger	OG+TSG	Driver+Passenger	ERBB3_V104+PTEN_N323	ShareSignalingPath
ERBB3_V104	PTEN_R233	5	90	96	58857	59048	6.79276e-07	34.0608	TRUE	0.000158602	5.09004	Co-occurence	OG	TSG	Driver	Driver	OG+TSG	Driver+Driver	ERBB3_V104+PTEN_R233	ShareSignalingPath
ERBB3_V104	RNF43_G659	6	89	180	58773	59048	6.20442e-07	22.0124	TRUE	0.000147209	4.46024	Co-occurence	OG	TSG	Driver	Passenger	OG+TSG	Driver+Passenger	ERBB3_V104+RNF43_G659	NotShareSignalingPath
ERBB3_V104	TP53_R273	7	88	1674	57279	59048	0.0189383	2.72179	TRUE	0.0225622	1.44456	Co-occurence	OG	TSG	Driver	Driver	OG+TSG	Driver+Driver	ERBB3_V104+TP53_R273	ShareSignalingPath
ERBB4_E1287	KRAS_G12	4	6	5922	53116	59048	0.0129482	5.97951	TRUE	0.0160035	2.58003	Co-occurence	OG	OG	Passenger	Driver	OG+OG	Driver+Passenger	ERBB4_E1287+KRAS_G12	ShareSignalingPath
ERBB4_E1287	TP53_R248	3	7	1507	57531	59048	0.00175036	16.3611	TRUE	0.00284978	4.0322	Co-occurence	OG	TSG	Passenger	Driver	OG+TSG	Driver+Passenger	ERBB4_E1287+TP53_R248	ShareSignalingPath
ERBB4_R393	KRAS_G13	3	9	801	58235	59048	0.000504791	24.2343	TRUE	0.00122642	4.59898	Co-occurence	OG	OG	Driver	Driver	OG+OG	Driver+Driver	ERBB4_R393+KRAS_G13	ShareSignalingPath
ERBB4_R50	KRAS_G12	3	3	5923	53119	59048	0.0160019	8.96826	TRUE	0.0193496	3.16483	Co-occurence	OG	OG	Passenger	Driver	OG+OG	Driver+Passenger	ERBB4_R50+KRAS_G12	ShareSignalingPath
ERBB4_R847	KRAS_G12	3	6	5923	53116	59048	0.0534405	4.48388	TRUE	0.059157	2.16475	Co-occurence	OG	OG	Passenger	Driver	OG+OG	Driver+Passenger	ERBB4_R847+KRAS_G12	ShareSignalingPath
ERBB4_S303	PIK3CA_R88	3	3	162	58880	59048	4.25862e-07	363.457	TRUE	0.000112877	8.50564	Co-occurence	OG	OG	Passenger	Driver	OG+OG	Driver+Passenger	ERBB4_S303+PIK3CA_R88	ShareSignalingPath
ERBB4_V87	KRAS_G12	3	3	5923	53119	59048	0.0160019	8.96826	TRUE	0.0193496	3.16483	Co-occurence	OG	OG	Passenger	Driver	OG+OG	Driver+Passenger	ERBB4_V87+KRAS_G12	ShareSignalingPath
ERCC5_K917	KRAS_G12	3	8	5923	53114	59048	0.0903103	3.36278	TRUE	0.097076	1.74965	Co-occurence	TSG	OG	Passenger	Driver	OG+TSG	Driver+Passenger	ERCC5_K917+KRAS_G12	AtLeastOneNoPathway
ERCC5_K917	PPM1D_N512	3	8	16	59021	59048	4.65221e-09	1383.3	TRUE	4.41131e-06	10.4339	Co-occurence	TSG	OG	Passenger	Passenger	OG+TSG	Passenger+Passenger	ERCC5_K917+PPM1D_N512	AtLeastOneNoPathway
ERCC5_K917	RNF43_G659	5	6	181	58856	59048	1.33675e-10	270.976	TRUE	1.95226e-07	8.08202	Co-occurence	TSG	TSG	Passenger	Passenger	TSG+TSG	Passenger+Passenger	ERCC5_K917+RNF43_G659	AtLeastOneNoPathway
ERCC5_R69	PIK3CA_R88	3	4	162	58879	59048	7.43725e-07	272.588	TRUE	0.000169757	8.09058	Co-occurence	TSG	OG	Passenger	Driver	OG+TSG	Driver+Passenger	ERCC5_R69+PIK3CA_R88	AtLeastOneNoPathway
ERCC5_R69	PIK3R1_R348	3	4	12	59029	59048	4.63844e-10	3689.31	TRUE	5.8632e-07	11.8491	Co-occurence	TSG	TSG	Passenger	Driver	TSG+TSG	Driver+Passenger	ERCC5_R69+PIK3R1_R348	AtLeastOneNoPathway
ERF_G299	INPPL1_R1156	3	11	37	58997	59048	1.04273e-07	434.867	TRUE	3.89639e-05	8.76443	Co-occurence	TSG	TSG	Passenger	Passenger	TSG+TSG	Passenger+Passenger	ERF_G299+INPPL1_R1156	AtLeastOneNoPathway
ERF_G299	KMT2D_P2354	3	11	42	58992	59048	1.49655e-07	383.065	TRUE	5.16083e-05	8.58145	Co-occurence	TSG	TSG	Passenger	Passenger	TSG+TSG	Passenger+Passenger	ERF_G299+KMT2D_P2354	AtLeastOneNoPathway
ERF_G299	MSH6_F1088	3	11	71	58963	59048	6.80904e-07	226.49	TRUE	0.000158678	7.82331	Co-occurence	TSG	TSG	Passenger	Driver	TSG+TSG	Driver+Passenger	ERF_G299+MSH6_F1088	AtLeastOneNoPathway
ERF_G299	RNF43_G659	6	8	180	58854	59048	2.6488e-12	245.225	TRUE	6.06861e-09	7.93796	Co-occurence	TSG	TSG	Passenger	Passenger	TSG+TSG	Passenger+Passenger	ERF_G299+RNF43_G659	AtLeastOneNoPathway
ERF_L525	JAK1_K860	4	4	71	58969	59048	1.67339e-10	830.549	TRUE	2.35931e-07	9.69792	Co-occurence	TSG	Not_OG_TSG	Passenger	Passenger	TSG+Not_OG_TSG	Passenger+Passenger	ERF_L525+JAK1_K860	AtLeastOneNoPathway
ERF_L525	JAK1_P430	3	5	19	59021	59048	2.5104e-09	1863.82	TRUE	2.60692e-06	10.864	Co-occurence	TSG	Not_OG_TSG	Passenger	Passenger	TSG+Not_OG_TSG	Passenger+Passenger	ERF_L525+JAK1_P430	AtLeastOneNoPathway
ERF_L525	MSH3_K383	3	5	56	58984	59048	5.28694e-08	631.971	TRUE	2.35772e-05	9.30372	Co-occurence	TSG	TSG	Passenger	Passenger	TSG+TSG	Passenger+Passenger	ERF_L525+MSH3_K383	AtLeastOneNoPathway
ERF_L525	RNF43_G659	3	5	183	58857	59048	1.70233e-06	192.974	TRUE	0.000327499	7.59226	Co-occurence	TSG	TSG	Passenger	Passenger	TSG+TSG	Passenger+Passenger	ERF_L525+RNF43_G659	AtLeastOneNoPathway
ERG_R263	RNF43_G659	3	1	183	58861	59048	1.22732e-07	964.934	TRUE	4.3893e-05	9.91429	Co-occurence	OG	TSG	Passenger	Passenger	OG+TSG	Passenger+Passenger	ERG_R263+RNF43_G659	AtLeastOneNoPathway
ESR1_D538	GATA3_P408	6	96	106	58840	59048	4.72188e-08	34.6934	TRUE	2.21327e-05	5.11659	Co-occurence	OG	Not_OG_TSG	Driver	Passenger	OG+Not_OG_TSG	Driver+Passenger	ESR1_D538+GATA3_P408	AtLeastOneNoPathway
ESR1_D538	PIK3CA_E542	4	98	935	58011	59048	0.0801543	2.5324	TRUE	0.0868046	1.34051	Co-occurence	OG	OG	Driver	Driver	OG+OG	Driver+Driver	ESR1_D538+PIK3CA_E542	ShareSignalingPath
ESR1_D538	PIK3CA_E545	7	95	1613	57333	59048	0.0224528	2.61906	TRUE	0.0263167	1.38905	Co-occurence	OG	OG	Driver	Driver	OG+OG	Driver+Driver	ESR1_D538+PIK3CA_E545	ShareSignalingPath
ESR1_D538	PIK3CA_H1047	15	87	2053	56893	59048	2.76197e-06	4.77795	TRUE	0.000489823	2.25639	Co-occurence	OG	OG	Driver	Driver	OG+OG	Driver+Driver	ESR1_D538+PIK3CA_H1047	ShareSignalingPath
ESR1_D538	PIK3CA_N345	3	99	292	58654	59048	0.0147348	6.08697	TRUE	0.0179594	2.60572	Co-occurence	OG	OG	Driver	Driver	OG+OG	Driver+Driver	ESR1_D538+PIK3CA_N345	ShareSignalingPath
ESR1_E380	PIK3CA_E545	7	21	1613	57407	59048	8.24603e-06	11.8634	TRUE	0.00108841	3.56845	Co-occurence	OG	OG	Driver	Driver	OG+OG	Driver+Driver	ESR1_E380+PIK3CA_E545	ShareSignalingPath
ESR1_E380	PIK3CA_H1047	3	25	2065	56955	59048	0.0734043	3.30973	TRUE	0.0801982	1.72672	Co-occurence	OG	OG	Driver	Driver	OG+OG	Driver+Driver	ESR1_E380+PIK3CA_H1047	ShareSignalingPath
ESR1_L536	PIK3CA_E545	5	29	1615	57399	59048	0.00221707	6.12779	TRUE	0.00345828	2.61537	Co-occurence	OG	OG	Driver	Driver	OG+OG	Driver+Driver	ESR1_L536+PIK3CA_E545	ShareSignalingPath
ESR1_L536	PIK3CA_H1047	5	29	2063	56951	59048	0.00626164	4.75964	TRUE	0.00841622	2.25085	Co-occurence	OG	OG	Driver	Driver	OG+OG	Driver+Driver	ESR1_L536+PIK3CA_H1047	ShareSignalingPath
ESR1_L536	PTEN_R130	4	30	389	58625	59048	7.65234e-05	20.0943	TRUE	0.00108841	4.32871	Co-occurence	OG	TSG	Driver	Driver	OG+TSG	Driver+Driver	ESR1_L536+PTEN_R130	NotShareSignalingPath
ESR1_Y537	PIK3CA_E542	7	119	932	57990	59048	0.00415114	3.66006	TRUE	0.00586966	1.87187	Co-occurence	OG	OG	Driver	Driver	OG+OG	Driver+Driver	ESR1_Y537+PIK3CA_E542	ShareSignalingPath
ESR1_Y537	PIK3CA_E545	12	114	1608	57314	59048	0.000191676	3.7519	TRUE	0.00108841	1.90762	Co-occurence	OG	OG	Driver	Driver	OG+OG	Driver+Driver	ESR1_Y537+PIK3CA_E545	ShareSignalingPath
ESR1_Y537	PIK3CA_H1047	13	113	2055	56867	59048	0.000498199	3.18356	TRUE	0.00122642	1.67064	Co-occurence	OG	OG	Driver	Driver	OG+OG	Driver+Driver	ESR1_Y537+PIK3CA_H1047	ShareSignalingPath
ESR1_Y537	PIK3CA_M1043	3	123	103	58819	59048	0.00155909	13.9283	TRUE	0.00258789	3.79994	Co-occurence	OG	OG	Driver	Driver	OG+OG	Driver+Driver	ESR1_Y537+PIK3CA_M1043	ShareSignalingPath
ESR1_Y537	PIK3CA_N345	5	121	290	58632	59048	0.00044875	8.35452	TRUE	0.00120291	3.06256	Co-occurence	OG	OG	Driver	Driver	OG+OG	Driver+Driver	ESR1_Y537+PIK3CA_N345	ShareSignalingPath
ESR1_Y537	PTEN_R130	3	123	390	58532	59048	0.0523539	3.66054	TRUE	0.0580852	1.87206	Co-occurence	OG	TSG	Driver	Driver	OG+TSG	Driver+Driver	ESR1_Y537+PTEN_R130	NotShareSignalingPath
ESR1_Y537	SF3B1_K700	3	123	194	58728	59048	0.00881388	7.38345	TRUE	0.011388	2.8843	Co-occurence	OG	OG	Driver	Driver	OG+OG	Driver+Driver	ESR1_Y537+SF3B1_K700	AtLeastOneNoPathway
ETV1_R213	KRAS_G12	3	8	5923	53114	59048	0.0903103	3.36278	TRUE	0.097076	1.74965	Co-occurence	OG	OG	Passenger	Driver	OG+OG	Driver+Passenger	ETV1_R213+KRAS_G12	AtLeastOneNoPathway
ETV1_T139	KRAS_G12	4	19	5922	53103	59048	0.282197	1.8878	TRUE	0.288099	0.916709	Co-occurence	OG	OG	Passenger	Driver	OG+OG	Driver+Passenger	ETV1_T139+KRAS_G12	AtLeastOneNoPathway
ETV1_T139	MSH6_F1088	4	19	70	58955	59048	1.97574e-08	177.308	TRUE	1.17765e-05	7.47012	Co-occurence	OG	TSG	Passenger	Driver	OG+TSG	Driver+Passenger	ETV1_T139+MSH6_F1088	AtLeastOneNoPathway
ETV1_T139	PIK3CA_H1047	4	19	2064	56961	59048	0.00779697	5.80998	TRUE	0.0102206	2.53853	Co-occurence	OG	OG	Passenger	Driver	OG+OG	Driver+Passenger	ETV1_T139+PIK3CA_H1047	AtLeastOneNoPathway
ETV1_T139	PTCH1_S1203	3	20	34	58991	59048	3.976e-07	260.254	TRUE	0.000106231	8.02378	Co-occurence	OG	TSG	Passenger	Passenger	OG+TSG	Passenger+Passenger	ETV1_T139+PTCH1_S1203	AtLeastOneNoPathway
ETV1_T139	PTEN_R130	3	20	390	58635	59048	0.000469328	22.5519	TRUE	0.00120642	4.49518	Co-occurence	OG	TSG	Passenger	Driver	OG+TSG	Driver+Passenger	ETV1_T139+PTEN_R130	AtLeastOneNoPathway
ETV1_T139	RNF43_G659	5	18	181	58844	59048	9.44189e-09	90.3069	TRUE	7.1144e-06	6.49676	Co-occurence	OG	TSG	Passenger	Passenger	OG+TSG	Passenger+Passenger	ETV1_T139+RNF43_G659	AtLeastOneNoPathway
ETV1_T139	TCF7L2_K485	4	19	64	58961	59048	1.40054e-08	193.951	TRUE	9.33456e-06	7.59955	Co-occurence	OG	TSG	Passenger	Passenger	OG+TSG	Passenger+Passenger	ETV1_T139+TCF7L2_K485	AtLeastOneNoPathway
ETV4_E30	PIK3CA_E545	3	4	1617	57424	59048	0.000664108	26.6345	TRUE	0.00143435	4.73522	Co-occurence	OG	OG	Passenger	Driver	OG+OG	Driver+Passenger	ETV4_E30+PIK3CA_E545	AtLeastOneNoPathway
ETV5_P152	KRAS_G12	3	7	5923	53115	59048	0.0707943	3.84325	TRUE	0.0774159	1.94233	Co-occurence	OG	OG	Passenger	Driver	OG+OG	Driver+Passenger	ETV5_P152+KRAS_G12	AtLeastOneNoPathway
ETV6_A6	MYD88_L265	3	0	56	58989	59048	9.47461e-10	inf	TRUE	1.10258e-06	inf	Co-occurence	TSG	OG	Passenger	Driver	OG+TSG	Driver+Passenger	ETV6_A6+MYD88_L265	AtLeastOneNoPathway
ETV6_E392	PIK3CA_E545	3	3	1617	57425	59048	0.000387414	35.5133	TRUE	0.00112701	5.15029	Co-occurence	TSG	OG	Passenger	Driver	OG+TSG	Driver+Passenger	ETV6_E392+PIK3CA_E545	AtLeastOneNoPathway
ETV6_S9	MYD88_L265	3	0	56	58989	59048	9.47461e-10	inf	TRUE	1.10258e-06	inf	Co-occurence	TSG	OG	Passenger	Driver	OG+TSG	Driver+Passenger	ETV6_S9+MYD88_L265	AtLeastOneNoPathway
EZH2_Y641	FOXO1_T24	3	77	1	58967	59048	9.56871e-09	2297.42	TRUE	7.1144e-06	11.1658	Co-occurence	Not_OG_TSG	TSG	Driver	Driver	TSG+Not_OG_TSG	Driver+Driver	EZH2_Y641+FOXO1_T24	AtLeastOneNoPathway
EZH2_Y641	MYC_T73	4	76	8	58960	59048	1.53303e-09	387.895	TRUE	1.66756e-06	8.59952	Co-occurence	Not_OG_TSG	OG	Driver	Driver	OG+Not_OG_TSG	Driver+Driver	EZH2_Y641+MYC_T73	AtLeastOneNoPathway
EZH2_Y641	NRAS_Q61	4	76	1044	57924	59048	0.0542325	2.92015	TRUE	0.0600058	1.54604	Co-occurence	Not_OG_TSG	OG	Driver	Driver	OG+Not_OG_TSG	Driver+Driver	EZH2_Y641+NRAS_Q61	AtLeastOneNoPathway
FANCE_V311	KRAS_G12	3	2	5923	53120	59048	0.00864421	13.4526	TRUE	0.0111879	3.74982	Co-occurence	Not_OG_TSG	OG	Passenger	Driver	OG+Not_OG_TSG	Driver+Passenger	FANCE_V311+KRAS_G12	AtLeastOneNoPathway
FANCF_A186	GATA2_P161	3	30	59	58956	59048	5.88018e-06	99.9254	TRUE	0.000879602	6.64278	Co-occurence	Not_OG_TSG	OG	Passenger	Passenger	OG+Not_OG_TSG	Passenger+Passenger	FANCF_A186+GATA2_P161	AtLeastOneNoPathway
FANCF_A186	PIK3CA_E545	3	30	1617	57398	59048	0.0611441	3.54966	TRUE	0.0673139	1.82768	Co-occurence	Not_OG_TSG	OG	Passenger	Driver	OG+Not_OG_TSG	Driver+Passenger	FANCF_A186+PIK3CA_E545	AtLeastOneNoPathway
FAT1_R2989	PTEN_K267	3	0	85	58960	59048	3.19821e-09	inf	TRUE	3.22969e-06	inf	Co-occurence	TSG	TSG	Passenger	Driver	TSG+TSG	Driver+Passenger	FAT1_R2989+PTEN_K267	AtLeastOneNoPathway
FBXW7_G423	PIK3CA_E542	3	24	936	58085	59048	0.0088234	7.75708	TRUE	0.0114001	2.95551	Co-occurence	TSG	OG	Driver	Driver	OG+TSG	Driver+Driver	FBXW7_G423+PIK3CA_E542	AtLeastOneNoPathway
FBXW7_G423	PIK3CA_E545	3	24	1617	57404	59048	0.0369453	4.43754	TRUE	0.041844	2.14976	Co-occurence	TSG	OG	Driver	Driver	OG+TSG	Driver+Driver	FBXW7_G423+PIK3CA_E545	AtLeastOneNoPathway
FBXW7_G423	TP53_R248	3	24	1507	57514	59048	0.030921	4.77057	TRUE	0.0354039	2.25416	Co-occurence	TSG	TSG	Driver	Driver	TSG+TSG	Driver+Driver	FBXW7_G423+TP53_R248	AtLeastOneNoPathway
FBXW7_H500	KRAS_G12	3	5	5923	53117	59048	0.0384379	5.38075	TRUE	0.0434687	2.42781	Co-occurence	TSG	OG	Passenger	Driver	OG+TSG	Driver+Passenger	FBXW7_H500+KRAS_G12	AtLeastOneNoPathway
FBXW7_K604	KRAS_G12	4	3	5922	53119	59048	0.00276273	11.9597	TRUE	0.00415666	3.58011	Co-occurence	TSG	OG	Passenger	Driver	OG+TSG	Driver+Passenger	FBXW7_K604+KRAS_G12	AtLeastOneNoPathway
FBXW7_R278	KRAS_G12	13	23	5913	53099	59048	2.5705e-05	5.07568	TRUE	0.00108841	2.3436	Co-occurence	TSG	OG	Passenger	Driver	OG+TSG	Driver+Passenger	FBXW7_R278+KRAS_G12	AtLeastOneNoPathway
FBXW7_R278	KRAS_G13	4	32	800	58212	59048	0.00142155	9.09563	TRUE	0.00240643	3.18517	Co-occurence	TSG	OG	Passenger	Driver	OG+TSG	Driver+Passenger	FBXW7_R278+KRAS_G13	AtLeastOneNoPathway
FBXW7_R278	PIK3CA_E545	6	30	1614	57398	59048	0.000406319	7.11252	TRUE	0.00112701	2.83036	Co-occurence	TSG	OG	Passenger	Driver	OG+TSG	Driver+Passenger	FBXW7_R278+PIK3CA_E545	AtLeastOneNoPathway
FBXW7_R278	TP53_R175	3	33	1206	57806	59048	0.0370549	4.35746	TRUE	0.0419626	2.12349	Co-occurence	TSG	TSG	Passenger	Driver	TSG+TSG	Driver+Passenger	FBXW7_R278+TP53_R175	AtLeastOneNoPathway
FBXW7_R367	KRAS_G12	5	15	5921	53107	59048	0.0437214	2.98975	TRUE	0.0490261	1.58003	Co-occurence	TSG	OG	Passenger	Driver	OG+TSG	Driver+Passenger	FBXW7_R367+KRAS_G12	AtLeastOneNoPathway
FBXW7_R367	TP53_R175	4	16	1205	57823	59048	0.00065204	11.9965	TRUE	0.00143004	3.58454	Co-occurence	TSG	TSG	Passenger	Driver	TSG+TSG	Driver+Passenger	FBXW7_R367+TP53_R175	AtLeastOneNoPathway
FBXW7_R393	TP53_R196	3	15	373	58657	59048	0.000194677	31.4515	TRUE	0.00108841	4.97506	Co-occurence	TSG	TSG	Passenger	Driver	TSG+TSG	Driver+Passenger	FBXW7_R393+TP53_R196	AtLeastOneNoPathway
FBXW7_R465	FGFR2_S252	3	273	80	58692	59048	0.00704697	8.06209	TRUE	0.00933848	3.01115	Co-occurence	TSG	OG	Driver	Driver	OG+TSG	Driver+Driver	FBXW7_R465+FGFR2_S252	AtLeastOneNoPathway
FBXW7_R465	FGFR3_R248	4	272	55	58717	59048	0.000173643	15.6997	TRUE	0.00108841	3.97267	Co-occurence	TSG	OG	Driver	Driver	OG+TSG	Driver+Driver	FBXW7_R465+FGFR3_R248	AtLeastOneNoPathway
FBXW7_R465	GNAS_R201	7	269	262	58510	59048	0.000298571	5.81132	TRUE	0.00108841	2.53887	Co-occurence	TSG	OG	Driver	Driver	OG+TSG	Driver+Driver	FBXW7_R465+GNAS_R201	AtLeastOneNoPathway
FBXW7_R465	JAK1_K860	5	271	70	58702	59048	2.84241e-05	15.4723	TRUE	0.00108841	3.95162	Co-occurence	TSG	Not_OG_TSG	Driver	Passenger	TSG+Not_OG_TSG	Driver+Passenger	FBXW7_R465+JAK1_K860	AtLeastOneNoPathway
FBXW7_R465	KDM5A_G1200	3	273	34	58738	59048	0.000697772	18.9845	TRUE	0.00147296	4.24675	Co-occurence	TSG	OG	Driver	Passenger	OG+TSG	Driver+Passenger	FBXW7_R465+KDM5A_G1200	AtLeastOneNoPathway
FBXW7_R465	KMT2D_G1235	3	273	24	58748	59048	0.0002719	26.8993	TRUE	0.00108841	4.74949	Co-occurence	TSG	TSG	Driver	Passenger	TSG+TSG	Driver+Passenger	FBXW7_R465+KMT2D_G1235	AtLeastOneNoPathway
FBXW7_R465	KMT2D_P2354	5	271	40	58732	59048	2.25585e-06	27.0904	TRUE	0.000415753	4.75971	Co-occurence	TSG	TSG	Driver	Passenger	TSG+TSG	Driver+Passenger	FBXW7_R465+KMT2D_P2354	AtLeastOneNoPathway
FBXW7_R465	KMT2D_R5027	3	273	6	58766	59048	8.31058e-06	107.63	TRUE	0.00108841	6.74994	Co-occurence	TSG	TSG	Driver	Passenger	TSG+TSG	Driver+Passenger	FBXW7_R465+KMT2D_R5027	AtLeastOneNoPathway
FBXW7_R465	KRAS_A146	5	271	237	58535	59048	0.00582044	4.55688	TRUE	0.00789269	2.18805	Co-occurence	TSG	OG	Driver	Driver	OG+TSG	Driver+Driver	FBXW7_R465+KRAS_A146	AtLeastOneNoPathway
FBXW7_R465	KRAS_G12	62	214	5864	52908	59048	1.18795e-09	2.614	TRUE	1.33172e-06	1.38626	Co-occurence	TSG	OG	Driver	Driver	OG+TSG	Driver+Driver	FBXW7_R465+KRAS_G12	AtLeastOneNoPathway
FBXW7_R465	KRAS_G13	21	255	783	57989	59048	3.19989e-10	6.09906	TRUE	4.18926e-07	2.60859	Co-occurence	TSG	OG	Driver	Driver	OG+TSG	Driver+Driver	FBXW7_R465+KRAS_G13	AtLeastOneNoPathway
FBXW7_R465	MSH6_F1088	3	273	71	58701	59048	0.00512696	9.08544	TRUE	0.00704475	3.18356	Co-occurence	TSG	TSG	Driver	Driver	TSG+TSG	Driver+Driver	FBXW7_R465+MSH6_F1088	AtLeastOneNoPathway
FBXW7_R465	NBN_R466	3	273	16	58756	59048	9.26029e-05	40.3544	TRUE	0.00108841	5.33465	Co-occurence	TSG	TSG	Driver	Passenger	TSG+TSG	Driver+Passenger	FBXW7_R465+NBN_R466	AtLeastOneNoPathway
FBXW7_R465	PIK3CA_E453	3	273	99	58673	59048	0.0123442	6.51271	TRUE	0.015352	2.70326	Co-occurence	TSG	OG	Driver	Driver	OG+TSG	Driver+Driver	FBXW7_R465+PIK3CA_E453	AtLeastOneNoPathway
FBXW7_R465	PIK3CA_E542	9	267	930	57842	59048	0.0456228	2.09648	TRUE	0.0510807	1.06797	Co-occurence	TSG	OG	Driver	Driver	OG+TSG	Driver+Driver	FBXW7_R465+PIK3CA_E542	AtLeastOneNoPathway
FBXW7_R465	PIK3CA_E545	17	259	1603	57169	59048	0.00224463	2.34086	TRUE	0.00348245	1.22704	Co-occurence	TSG	OG	Driver	Driver	OG+TSG	Driver+Driver	FBXW7_R465+PIK3CA_E545	AtLeastOneNoPathway
FBXW7_R465	PIK3CA_H1047	21	255	2047	56725	59048	0.000863331	2.28211	TRUE	0.00167461	1.19037	Co-occurence	TSG	OG	Driver	Driver	OG+TSG	Driver+Driver	FBXW7_R465+PIK3CA_H1047	AtLeastOneNoPathway
FBXW7_R465	PIK3CA_N345	4	272	291	58481	59048	0.0505078	2.95538	TRUE	0.0562646	1.56334	Co-occurence	TSG	OG	Driver	Driver	OG+TSG	Driver+Driver	FBXW7_R465+PIK3CA_N345	AtLeastOneNoPathway
FBXW7_R465	PIK3CA_Q546	3	273	257	58515	59048	0.123058	2.50203	TRUE	0.12986	1.3231	Co-occurence	TSG	OG	Driver	Driver	OG+TSG	Driver+Driver	FBXW7_R465+PIK3CA_Q546	AtLeastOneNoPathway
FBXW7_R465	PIK3CA_R88	3	273	162	58610	59048	0.0427442	3.97572	TRUE	0.0479512	1.99121	Co-occurence	TSG	OG	Driver	Driver	OG+TSG	Driver+Driver	FBXW7_R465+PIK3CA_R88	AtLeastOneNoPathway
FBXW7_R465	PIK3CA_T1025	3	273	30	58742	59048	0.000496775	21.5172	TRUE	0.00122642	4.42742	Co-occurence	TSG	OG	Driver	Driver	OG+TSG	Driver+Driver	FBXW7_R465+PIK3CA_T1025	AtLeastOneNoPathway
FBXW7_R465	PIK3CA_Y1021	4	272	39	58733	59048	4.99299e-05	22.1467	TRUE	0.00108841	4.46902	Co-occurence	TSG	OG	Driver	Driver	OG+TSG	Driver+Driver	FBXW7_R465+PIK3CA_Y1021	AtLeastOneNoPathway
FBXW7_R465	PLK2_L335	3	273	14	58758	59048	6.54361e-05	46.1209	TRUE	0.00108841	5.52735	Co-occurence	TSG	Not_OG_TSG	Driver	Passenger	TSG+Not_OG_TSG	Driver+Passenger	FBXW7_R465+PLK2_L335	AtLeastOneNoPathway
FBXW7_R465	PPP2R1A_R183	4	272	70	58702	59048	0.000415549	12.3324	TRUE	0.00114688	3.62438	Co-occurence	TSG	TSG	Driver	Driver	TSG+TSG	Driver+Driver	FBXW7_R465+PPP2R1A_R183	AtLeastOneNoPathway
FBXW7_R465	PTEN_K267	3	273	85	58687	59048	0.00827414	7.5872	TRUE	0.0107812	2.92357	Co-occurence	TSG	TSG	Driver	Driver	TSG+TSG	Driver+Driver	FBXW7_R465+PTEN_K267	AtLeastOneNoPathway
FBXW7_R465	PTEN_N323	3	273	87	58685	59048	0.0087979	7.41253	TRUE	0.0113719	2.88997	Co-occurence	TSG	TSG	Driver	Passenger	TSG+TSG	Driver+Passenger	FBXW7_R465+PTEN_N323	AtLeastOneNoPathway
FBXW7_R465	PTEN_R130	4	272	389	58383	59048	0.113625	2.20713	TRUE	0.120261	1.14217	Co-occurence	TSG	TSG	Driver	Driver	TSG+TSG	Driver+Driver	FBXW7_R465+PTEN_R130	AtLeastOneNoPathway
FBXW7_R465	PTEN_R173	7	269	75	58697	59048	1.27317e-07	20.3657	TRUE	4.50492e-05	4.34807	Co-occurence	TSG	TSG	Driver	Driver	TSG+TSG	Driver+Driver	FBXW7_R465+PTEN_R173	AtLeastOneNoPathway
FBXW7_R465	PTEN_R233	3	273	98	58674	59048	0.0120219	6.57928	TRUE	0.0150221	2.71793	Co-occurence	TSG	TSG	Driver	Driver	TSG+TSG	Driver+Driver	FBXW7_R465+PTEN_R233	AtLeastOneNoPathway
FBXW7_R465	PTEN_Y16	3	273	26	58746	59048	0.000337327	24.8292	TRUE	0.00108841	4.63397	Co-occurence	TSG	TSG	Driver	Driver	TSG+TSG	Driver+Driver	FBXW7_R465+PTEN_Y16	AtLeastOneNoPathway
FBXW7_R465	PTPRS_V1025	3	273	19	58753	59048	0.000145651	33.9809	TRUE	0.00108841	5.08665	Co-occurence	TSG	TSG	Driver	Passenger	TSG+TSG	Driver+Passenger	FBXW7_R465+PTPRS_V1025	AtLeastOneNoPathway
FBXW7_R465	RAF1_S259	3	273	16	58756	59048	9.26029e-05	40.3544	TRUE	0.00108841	5.33465	Co-occurence	TSG	OG	Driver	Driver	OG+TSG	Driver+Driver	FBXW7_R465+RAF1_S259	AtLeastOneNoPathway
FBXW7_R465	RNF43_G659	5	271	181	58591	59048	0.00190158	5.97246	TRUE	0.00304369	2.57832	Co-occurence	TSG	TSG	Driver	Passenger	TSG+TSG	Driver+Passenger	FBXW7_R465+RNF43_G659	AtLeastOneNoPathway
FBXW7_R465	SMAD4_R361	4	272	273	58499	59048	0.0417807	3.15121	TRUE	0.0469137	1.6559	Co-occurence	TSG	TSG	Driver	Driver	TSG+TSG	Driver+Driver	FBXW7_R465+SMAD4_R361	AtLeastOneNoPathway
FBXW7_R465	TCF7L2_K485	3	273	65	58707	59048	0.00404589	9.92511	TRUE	0.00574771	3.31108	Co-occurence	TSG	TSG	Driver	Passenger	TSG+TSG	Driver+Passenger	FBXW7_R465+TCF7L2_K485	AtLeastOneNoPathway
FBXW7_R465	TP53_C135	4	272	230	58542	59048	0.024683	3.74309	TRUE	0.0287498	1.90423	Co-occurence	TSG	TSG	Driver	Driver	TSG+TSG	Driver+Driver	FBXW7_R465+TP53_C135	AtLeastOneNoPathway
FBXW7_R465	TP53_G245	9	267	607	58165	59048	0.00267115	3.23001	TRUE	0.00403687	1.69154	Co-occurence	TSG	TSG	Driver	Driver	TSG+TSG	Driver+Driver	FBXW7_R465+TP53_G245	AtLeastOneNoPathway
FBXW7_R465	TP53_H193	4	272	252	58520	59048	0.0327728	3.41503	TRUE	0.0373449	1.7719	Co-occurence	TSG	TSG	Driver	Driver	TSG+TSG	Driver+Driver	FBXW7_R465+TP53_H193	AtLeastOneNoPathway
FBXW7_R465	TP53_I255	4	272	65	58707	59048	0.000317975	13.2821	TRUE	0.00108841	3.73141	Co-occurence	TSG	TSG	Driver	Driver	TSG+TSG	Driver+Driver	FBXW7_R465+TP53_I255	AtLeastOneNoPathway
FBXW7_R465	TP53_K132	4	272	224	58548	59048	0.0227122	3.84375	TRUE	0.0266052	1.94251	Co-occurence	TSG	TSG	Driver	Driver	TSG+TSG	Driver+Driver	FBXW7_R465+TP53_K132	AtLeastOneNoPathway
FBXW7_R465	TP53_R175	12	264	1197	57575	59048	0.0154863	2.18634	TRUE	0.0187801	1.12852	Co-occurence	TSG	TSG	Driver	Driver	TSG+TSG	Driver+Driver	FBXW7_R465+TP53_R175	AtLeastOneNoPathway
FBXW7_R465	TP53_R213	5	271	607	58165	59048	0.216505	1.76797	TRUE	0.223575	0.82209	Co-occurence	TSG	TSG	Driver	Driver	TSG+TSG	Driver+Driver	FBXW7_R465+TP53_R213	AtLeastOneNoPathway
FBXW7_R465	TP53_R248	19	257	1491	57281	59048	0.000106273	2.84023	TRUE	0.00108841	1.50601	Co-occurence	TSG	TSG	Driver	Driver	TSG+TSG	Driver+Driver	FBXW7_R465+TP53_R248	AtLeastOneNoPathway
FBXW7_R465	TP53_R249	3	273	238	58534	59048	0.104181	2.70265	TRUE	0.110805	1.43437	Co-occurence	TSG	TSG	Driver	Driver	TSG+TSG	Driver+Driver	FBXW7_R465+TP53_R249	AtLeastOneNoPathway
FBXW7_R465	TP53_R273	15	261	1666	57106	59048	0.0165426	1.96996	TRUE	0.0199407	0.978167	Co-occurence	TSG	TSG	Driver	Driver	TSG+TSG	Driver+Driver	FBXW7_R465+TP53_R273	AtLeastOneNoPathway
FBXW7_R465	TP53_R282	5	271	618	58154	59048	0.221975	1.73617	TRUE	0.228929	0.795907	Co-occurence	TSG	TSG	Driver	Driver	TSG+TSG	Driver+Driver	FBXW7_R465+TP53_R282	AtLeastOneNoPathway
FBXW7_R465	TP53_R306	5	271	253	58519	59048	0.00757134	4.26753	TRUE	0.00995263	2.0934	Co-occurence	TSG	TSG	Driver	Driver	TSG+TSG	Driver+Driver	FBXW7_R465+TP53_R306	AtLeastOneNoPathway
FBXW7_R465	TP53_S241	3	273	264	58508	59048	0.130306	2.4354	TRUE	0.137268	1.28416	Co-occurence	TSG	TSG	Driver	Driver	TSG+TSG	Driver+Driver	FBXW7_R465+TP53_S241	AtLeastOneNoPathway
FBXW7_R465	TP53_V216	3	273	139	58633	59048	0.0293414	4.63539	TRUE	0.0337501	2.21269	Co-occurence	TSG	TSG	Driver	Passenger	TSG+TSG	Driver+Passenger	FBXW7_R465+TP53_V216	AtLeastOneNoPathway
FBXW7_R479	FGFR3_S249	3	134	248	58663	59048	0.0209675	5.29577	TRUE	0.0247179	2.40484	Co-occurence	TSG	OG	Driver	Driver	OG+TSG	Driver+Driver	FBXW7_R479+FGFR3_S249	AtLeastOneNoPathway
FBXW7_R479	KRAS_G12	20	117	5906	53005	59048	0.0859384	1.53415	TRUE	0.0924839	0.617439	Co-occurence	TSG	OG	Driver	Driver	OG+TSG	Driver+Driver	FBXW7_R479+KRAS_G12	AtLeastOneNoPathway
FBXW7_R479	KRAS_G13	12	125	792	58119	59048	4.41057e-07	7.04473	TRUE	0.000114911	2.81654	Co-occurence	TSG	OG	Driver	Driver	OG+TSG	Driver+Driver	FBXW7_R479+KRAS_G13	AtLeastOneNoPathway
FBXW7_R479	MSH6_F1088	3	134	71	58840	59048	0.000702091	18.5537	TRUE	0.00147296	4.21364	Co-occurence	TSG	TSG	Driver	Driver	TSG+TSG	Driver+Driver	FBXW7_R479+MSH6_F1088	AtLeastOneNoPathway
FBXW7_R479	NRAS_Q61	6	131	1042	57869	59048	0.0359933	2.54366	TRUE	0.0408047	1.3469	Co-occurence	TSG	OG	Driver	Driver	OG+TSG	Driver+Driver	FBXW7_R479+NRAS_Q61	AtLeastOneNoPathway
FBXW7_R479	PIK3CA_E542	11	126	928	57983	59048	1.33441e-05	5.45475	TRUE	0.00108841	2.44751	Co-occurence	TSG	OG	Driver	Driver	OG+TSG	Driver+Driver	FBXW7_R479+PIK3CA_E542	AtLeastOneNoPathway
FBXW7_R479	PIK3CA_E545	14	123	1606	57305	59048	2.65311e-05	4.06135	TRUE	0.00108841	2.02196	Co-occurence	TSG	OG	Driver	Driver	OG+TSG	Driver+Driver	FBXW7_R479+PIK3CA_E545	AtLeastOneNoPathway
FBXW7_R479	PIK3CA_R88	4	133	161	58750	59048	0.000618388	10.9746	TRUE	0.00135666	3.4561	Co-occurence	TSG	OG	Driver	Driver	OG+TSG	Driver+Driver	FBXW7_R479+PIK3CA_R88	AtLeastOneNoPathway
FBXW7_R479	PIK3CA_T1025	4	133	29	58882	59048	1.07686e-06	61.0651	TRUE	0.000228047	5.93228	Co-occurence	TSG	OG	Driver	Driver	OG+TSG	Driver+Driver	FBXW7_R479+PIK3CA_T1025	AtLeastOneNoPathway
FBXW7_R479	PTEN_R130	5	132	388	58523	59048	0.00232066	5.71335	TRUE	0.00358457	2.51434	Co-occurence	TSG	TSG	Driver	Driver	TSG+TSG	Driver+Driver	FBXW7_R479+PTEN_R130	AtLeastOneNoPathway
FBXW7_R479	RNF43_G659	3	134	183	58728	59048	0.00946744	7.18473	TRUE	0.0121146	2.84493	Co-occurence	TSG	TSG	Driver	Passenger	TSG+TSG	Driver+Passenger	FBXW7_R479+RNF43_G659	AtLeastOneNoPathway
FBXW7_R479	SMAD4_R361	4	133	273	58638	59048	0.00408512	6.45989	TRUE	0.00578693	2.69151	Co-occurence	TSG	TSG	Driver	Driver	TSG+TSG	Driver+Driver	FBXW7_R479+SMAD4_R361	AtLeastOneNoPathway
FBXW7_R479	TP53_R175	9	128	1200	57711	59048	0.00213375	3.3815	TRUE	0.00334638	1.75767	Co-occurence	TSG	TSG	Driver	Driver	TSG+TSG	Driver+Driver	FBXW7_R479+TP53_R175	AtLeastOneNoPathway
FBXW7_R479	TP53_R248	6	131	1504	57407	59048	0.168655	1.74822	TRUE	0.175349	0.80589	Co-occurence	TSG	TSG	Driver	Driver	TSG+TSG	Driver+Driver	FBXW7_R479+TP53_R248	AtLeastOneNoPathway
FBXW7_R479	TP53_R282	3	134	620	58291	59048	0.176699	2.10487	TRUE	0.18356	1.07373	Co-occurence	TSG	TSG	Driver	Driver	TSG+TSG	Driver+Driver	FBXW7_R479+TP53_R282	AtLeastOneNoPathway
FBXW7_R505	KRAS_A146	3	189	239	58617	59048	0.0449258	3.89301	TRUE	0.0503176	1.96088	Co-occurence	TSG	OG	Driver	Driver	OG+TSG	Driver+Driver	FBXW7_R505+KRAS_A146	AtLeastOneNoPathway
FBXW7_R505	KRAS_A59	3	189	21	58835	59048	6.51353e-05	44.4709	TRUE	0.00108841	5.47479	Co-occurence	TSG	OG	Driver	Driver	OG+TSG	Driver+Driver	FBXW7_R505+KRAS_A59	AtLeastOneNoPathway
FBXW7_R505	KRAS_G12	32	160	5894	52962	59048	0.00376553	1.79715	TRUE	0.00540249	0.845711	Co-occurence	TSG	OG	Driver	Driver	OG+TSG	Driver+Driver	FBXW7_R505+KRAS_G12	AtLeastOneNoPathway
FBXW7_R505	KRAS_G13	6	186	798	58058	59048	0.0485904	2.34692	TRUE	0.0541933	1.23077	Co-occurence	TSG	OG	Driver	Driver	OG+TSG	Driver+Driver	FBXW7_R505+KRAS_G13	AtLeastOneNoPathway
FBXW7_R505	NFE2L2_E79	5	187	60	58796	59048	2.43215e-06	26.2014	TRUE	0.000443121	4.71157	Co-occurence	TSG	OG	Driver	Driver	OG+TSG	Driver+Driver	FBXW7_R505+NFE2L2_E79	AtLeastOneNoPathway
FBXW7_R505	NRAS_Q61	7	185	1041	57815	59048	0.0883731	2.10144	TRUE	0.0950507	1.07138	Co-occurence	TSG	OG	Driver	Driver	OG+TSG	Driver+Driver	FBXW7_R505+NRAS_Q61	AtLeastOneNoPathway
FBXW7_R505	PIK3CA_E542	7	185	932	57924	59048	0.0347652	2.35163	TRUE	0.0394936	1.23366	Co-occurence	TSG	OG	Driver	Driver	OG+TSG	Driver+Driver	FBXW7_R505+PIK3CA_E542	AtLeastOneNoPathway
FBXW7_R505	PIK3CA_E545	25	167	1595	57261	59048	1.43408e-10	5.3743	TRUE	2.06154e-07	2.42608	Co-occurence	TSG	OG	Driver	Driver	OG+TSG	Driver+Driver	FBXW7_R505+PIK3CA_E545	AtLeastOneNoPathway
FBXW7_R505	PIK3CA_Q546	3	189	257	58599	59048	0.0534927	3.61923	TRUE	0.0592145	1.85568	Co-occurence	TSG	OG	Driver	Driver	OG+TSG	Driver+Driver	FBXW7_R505+PIK3CA_Q546	AtLeastOneNoPathway
FBXW7_R505	PTEN_T319	3	189	179	58677	59048	0.0218803	5.20325	TRUE	0.025691	2.37941	Co-occurence	TSG	TSG	Driver	Driver	TSG+TSG	Driver+Driver	FBXW7_R505+PTEN_T319	AtLeastOneNoPathway
FBXW7_R505	SMAD4_D355	3	189	17	58839	59048	3.70403e-05	54.9384	TRUE	0.00108841	5.77974	Co-occurence	TSG	TSG	Driver	Driver	TSG+TSG	Driver+Driver	FBXW7_R505+SMAD4_D355	AtLeastOneNoPathway
FBXW7_R505	TP53_E285	3	189	237	58619	59048	0.0440197	3.92599	TRUE	0.0493459	1.97306	Co-occurence	TSG	TSG	Driver	Driver	TSG+TSG	Driver+Driver	FBXW7_R505+TP53_E285	AtLeastOneNoPathway
FBXW7_R505	TP53_G245	4	188	612	58244	59048	0.142169	2.02489	TRUE	0.148854	1.01785	Co-occurence	TSG	TSG	Driver	Driver	TSG+TSG	Driver+Driver	FBXW7_R505+TP53_G245	AtLeastOneNoPathway
FBXW7_R505	TP53_P278	4	188	302	58554	59048	0.0181709	4.12526	TRUE	0.0217138	2.04449	Co-occurence	TSG	TSG	Driver	Driver	TSG+TSG	Driver+Driver	FBXW7_R505+TP53_P278	AtLeastOneNoPathway
FBXW7_R505	TP53_R175	7	185	1202	57654	59048	0.119842	1.81489	TRUE	0.126615	0.859885	Co-occurence	TSG	TSG	Driver	Driver	TSG+TSG	Driver+Driver	FBXW7_R505+TP53_R175	AtLeastOneNoPathway
FBXW7_R505	TP53_R213	5	187	607	58249	59048	0.0505272	2.56583	TRUE	0.0562859	1.35943	Co-occurence	TSG	TSG	Driver	Driver	TSG+TSG	Driver+Driver	FBXW7_R505+TP53_R213	AtLeastOneNoPathway
FBXW7_R505	TP53_R248	16	176	1494	57362	59048	3.93169e-05	3.49045	TRUE	0.00108841	1.80341	Co-occurence	TSG	TSG	Driver	Driver	TSG+TSG	Driver+Driver	FBXW7_R505+TP53_R248	AtLeastOneNoPathway
FBXW7_R505	TP53_R273	10	182	1671	57185	59048	0.0748879	1.88033	TRUE	0.0815993	0.910987	Co-occurence	TSG	TSG	Driver	Driver	TSG+TSG	Driver+Driver	FBXW7_R505+TP53_R273	AtLeastOneNoPathway
FBXW7_R505	TP53_R282	7	185	616	58240	59048	0.00451072	3.5774	TRUE	0.00630186	1.83891	Co-occurence	TSG	TSG	Driver	Driver	TSG+TSG	Driver+Driver	FBXW7_R505+TP53_R282	AtLeastOneNoPathway
FBXW7_R505	TP53_R342	3	189	415	58441	59048	0.155929	2.23526	TRUE	0.162812	1.16045	Co-occurence	TSG	TSG	Driver	Driver	TSG+TSG	Driver+Driver	FBXW7_R505+TP53_R342	AtLeastOneNoPathway
FBXW7_R658	PIK3R1_R348	4	20	11	59013	59048	2.85524e-11	1072.96	TRUE	4.91386e-08	10.0674	Co-occurence	TSG	TSG	Driver	Driver	TSG+TSG	Driver+Driver	FBXW7_R658+PIK3R1_R348	AtLeastOneNoPathway
FBXW7_R658	POLE_V411	4	20	4	59020	59048	1.46701e-12	2951	TRUE	3.46945e-09	11.527	Co-occurence	TSG	TSG	Driver	Driver	TSG+TSG	Driver+Driver	FBXW7_R658+POLE_V411	AtLeastOneNoPathway
FBXW7_R689	KRAS_G12	5	27	5921	53095	59048	0.247429	1.6606	TRUE	0.254642	0.731704	Co-occurence	TSG	OG	Driver	Driver	OG+TSG	Driver+Driver	FBXW7_R689+KRAS_G12	AtLeastOneNoPathway
FBXW7_R689	PIK3CA_H1047	4	28	2064	56952	59048	0.0247157	3.94186	TRUE	0.0287873	1.97888	Co-occurence	TSG	OG	Driver	Driver	OG+TSG	Driver+Driver	FBXW7_R689+PIK3CA_H1047	AtLeastOneNoPathway
FBXW7_R689	TP53_R175	4	28	1205	57811	59048	0.003984	6.8537	TRUE	0.00566996	2.77688	Co-occurence	TSG	TSG	Driver	Driver	TSG+TSG	Driver+Driver	FBXW7_R689+TP53_R175	AtLeastOneNoPathway
FBXW7_S582	KRAS_A146	3	40	239	58766	59048	0.000743327	18.4412	TRUE	0.00152684	4.20486	Co-occurence	TSG	OG	Passenger	Driver	OG+TSG	Driver+Passenger	FBXW7_S582+KRAS_A146	AtLeastOneNoPathway
FBXW7_S582	KRAS_G12	18	25	5908	53097	59048	5.30331e-08	6.47086	TRUE	2.36215e-05	2.69396	Co-occurence	TSG	OG	Passenger	Driver	OG+TSG	Driver+Passenger	FBXW7_S582+KRAS_G12	AtLeastOneNoPathway
FBXW7_S582	KRAS_G13	4	39	800	58205	59048	0.00276291	7.46218	TRUE	0.00415692	2.8996	Co-occurence	TSG	OG	Passenger	Driver	OG+TSG	Driver+Passenger	FBXW7_S582+KRAS_G13	AtLeastOneNoPathway
FBXW7_S582	TP53_R213	3	40	609	58396	59048	0.0100541	7.19163	TRUE	0.0127913	2.84632	Co-occurence	TSG	TSG	Passenger	Driver	TSG+TSG	Driver+Passenger	FBXW7_S582+TP53_R213	AtLeastOneNoPathway
FBXW7_S582	TP53_R248	3	40	1507	57498	59048	0.0970621	2.86155	TRUE	0.104151	1.51679	Co-occurence	TSG	TSG	Passenger	Driver	TSG+TSG	Driver+Passenger	FBXW7_S582+TP53_R248	AtLeastOneNoPathway
FBXW7_S582	TP53_R273	3	40	1678	57327	59048	0.123219	2.56229	TRUE	0.130026	1.35743	Co-occurence	TSG	TSG	Passenger	Driver	TSG+TSG	Driver+Passenger	FBXW7_S582+TP53_R273	AtLeastOneNoPathway
FBXW7_S668	KRAS_G13	3	13	801	58231	59048	0.00123378	16.7764	TRUE	0.00215689	4.06836	Co-occurence	TSG	OG	Passenger	Driver	OG+TSG	Driver+Passenger	FBXW7_S668+KRAS_G13	AtLeastOneNoPathway
FBXW7_S668	PIK3CA_H1047	4	12	2064	56968	59048	0.00194721	9.20026	TRUE	0.00310448	3.20167	Co-occurence	TSG	OG	Passenger	Driver	OG+TSG	Driver+Passenger	FBXW7_S668+PIK3CA_H1047	AtLeastOneNoPathway
FBXW7_S668	RNF43_G659	3	13	183	58849	59048	1.67097e-05	74.2106	TRUE	0.00108841	6.21355	Co-occurence	TSG	TSG	Passenger	Passenger	TSG+TSG	Passenger+Passenger	FBXW7_S668+RNF43_G659	AtLeastOneNoPathway
FGFR1_D127	KRAS_G12	9	28	5917	53094	59048	0.00944657	2.88422	TRUE	0.0120913	1.52818	Co-occurence	OG	OG	Passenger	Driver	OG+OG	Driver+Passenger	FGFR1_D127+KRAS_G12	ShareSignalingPath
FGFR1_D127	TP53_R158	3	34	264	58747	59048	0.00063393	19.6347	TRUE	0.00139065	4.29533	Co-occurence	OG	TSG	Passenger	Driver	OG+TSG	Driver+Passenger	FGFR1_D127+TP53_R158	ShareSignalingPath
FGFR1_N546	H3F3A_K28	7	47	43	58951	59048	3.45822e-14	204.185	TRUE	1.10234e-10	7.67373	Co-occurence	OG	Not_OG_TSG	Passenger	Driver	OG+Not_OG_TSG	Driver+Passenger	FGFR1_N546+H3F3A_K28	AtLeastOneNoPathway
FGFR1_N546	PIK3CA_H1047	5	49	2063	56931	59048	0.0402817	2.81594	TRUE	0.0453876	1.49362	Co-occurence	OG	OG	Passenger	Driver	OG+OG	Driver+Passenger	FGFR1_N546+PIK3CA_H1047	ShareSignalingPath
FGFR2_C382	JAK1_K860	3	32	72	58941	59048	1.25091e-05	76.7461	TRUE	0.00108841	6.26202	Co-occurence	OG	Not_OG_TSG	Passenger	Passenger	OG+Not_OG_TSG	Passenger+Passenger	FGFR2_C382+JAK1_K860	ShareSignalingPath
FGFR2_G227	NRAS_Q61	3	2	1045	57998	59048	5.42806e-05	83.2507	TRUE	0.00108841	6.37939	Co-occurence	OG	OG	Passenger	Driver	OG+OG	Driver+Passenger	FGFR2_G227+NRAS_Q61	ShareSignalingPath
FGFR2_N549	PIK3CA_E545	4	38	1616	57390	59048	0.027664	3.73828	TRUE	0.0319388	1.90237	Co-occurence	OG	OG	Passenger	Driver	OG+OG	Driver+Passenger	FGFR2_N549+PIK3CA_E545	ShareSignalingPath
FGFR2_N549	PIK3CA_H1047	7	35	2061	56945	59048	0.000588644	5.52596	TRUE	0.0013374	2.46622	Co-occurence	OG	OG	Passenger	Driver	OG+OG	Driver+Passenger	FGFR2_N549+PIK3CA_H1047	ShareSignalingPath
FGFR2_N549	PTEN_R130	7	35	386	58620	59048	1.21075e-08	30.3731	TRUE	8.15863e-06	4.92472	Co-occurence	OG	TSG	Passenger	Driver	OG+TSG	Driver+Passenger	FGFR2_N549+PTEN_R130	ShareSignalingPath
FGFR2_N549	TP53_R248	3	39	1507	57499	59048	0.0919547	2.93497	TRUE	0.0987503	1.55335	Co-occurence	OG	TSG	Passenger	Driver	OG+TSG	Driver+Passenger	FGFR2_N549+TP53_R248	ShareSignalingPath
FGFR2_S252	FLCN_H429	3	80	41	58924	59048	3.40188e-05	53.8939	TRUE	0.00108841	5.75205	Co-occurence	OG	TSG	Driver	Driver	OG+TSG	Driver+Driver	FGFR2_S252+FLCN_H429	NotShareSignalingPath
FGFR2_S252	INPPL1_R1156	5	78	35	58930	59048	3.07351e-09	107.93	TRUE	3.13834e-06	6.75396	Co-occurence	OG	TSG	Driver	Passenger	OG+TSG	Driver+Passenger	FGFR2_S252+INPPL1_R1156	NotShareSignalingPath
FGFR2_S252	JAK1_K860	7	76	68	58897	59048	1.5376e-11	79.7753	TRUE	2.93563e-08	6.31787	Co-occurence	OG	Not_OG_TSG	Driver	Passenger	OG+Not_OG_TSG	Driver+Passenger	FGFR2_S252+JAK1_K860	ShareSignalingPath
FGFR2_S252	MYCN_P44	3	80	41	58924	59048	3.40188e-05	53.8939	TRUE	0.00108841	5.75205	Co-occurence	OG	OG	Driver	Driver	OG+OG	Driver+Driver	FGFR2_S252+MYCN_P44	AtLeastOneNoPathway
FGFR2_S252	PIK3CA_E542	8	75	931	58034	59048	5.47083e-05	6.64908	TRUE	0.00108841	2.73315	Co-occurence	OG	OG	Driver	Driver	OG+OG	Driver+Driver	FGFR2_S252+PIK3CA_E542	ShareSignalingPath
FGFR2_S252	PIK3CA_H1047	9	74	2059	56906	59048	0.00249547	3.36134	TRUE	0.00381149	1.74904	Co-occurence	OG	OG	Driver	Driver	OG+OG	Driver+Driver	FGFR2_S252+PIK3CA_H1047	ShareSignalingPath
FGFR2_S252	PIK3CA_R88	4	79	161	58804	59048	9.09523e-05	18.4933	TRUE	0.00108841	4.20893	Co-occurence	OG	OG	Driver	Driver	OG+OG	Driver+Driver	FGFR2_S252+PIK3CA_R88	ShareSignalingPath
FGFR2_S252	PRKCI_T276	3	80	9	58956	59048	5.83758e-07	245.65	TRUE	0.000141434	7.94046	Co-occurence	OG	OG	Driver	Passenger	OG+OG	Driver+Passenger	FGFR2_S252+PRKCI_T276	ShareSignalingPath
FGFR2_S252	PTEN_R130	17	66	376	58589	59048	9.52741e-21	40.1359	TRUE	7.76109e-17	5.32682	Co-occurence	OG	TSG	Driver	Driver	OG+TSG	Driver+Driver	FGFR2_S252+PTEN_R130	ShareSignalingPath
FGFR2_S252	PTEN_T319	6	77	176	58789	59048	2.44669e-07	26.0282	TRUE	7.32156e-05	4.702	Co-occurence	OG	TSG	Driver	Driver	OG+TSG	Driver+Driver	FGFR2_S252+PTEN_T319	ShareSignalingPath
[truncated: 1,426 more rows]
