# Supplementary material for: Mutations in tumor signaling, metastases, and synthetic lethality establish distinct patterns
Source: PLoS Comput Biol. 2025 Aug 4;21(8):e1013351. doi: 10.1371/journal.pcbi.1013351 (PMC12342271; doi:10.1371/journal.pcbi.1013351)
Supplement: S3 Table — (XLSX) [file pcbi.1013351.s004.xlsx]

## Sheet: Sheet1
#Triplets in metastatic breast cancer tree (S8 Fig in S1 Text)
1st Layer	2nd Layer	3rd Layer
PIK3CA_E545	ESR1_Y537	GATA3_M293
PIK3CA_E545	GATA3_M293	NUP93_E14
KDM6A_Q863	PIK3CA_E542	PIK3CA_E453
SF3B1_K700	PIK3CA_H1047	ESR1_D538
